# Supplementary material for: Prevalence and associated factors for HIV, HBV and syphilis coinfections among pregnant women attending antenatal care in Tanzania
Source: PLoS One. 2025 Aug 1;20(8):e0329068. doi: 10.1371/journal.pone.0329068 (PMC12316242; doi:10.1371/journal.pone.0329068)
Supplement: S1 File — (ZIP) [file pone.0329068.s001.zip]

Archive with 15 entries (10 files):
- S1_File.XLSX/
- S1_File.XLSX/Dar es Salaam/
- S1_File.XLSX/Dar es Salaam/Tool 1 Screening Dar.xlsx
- S1_File.XLSX/Dar es Salaam/Tool 2 baseline Dar.xlsx
- S1_File.XLSX/Dar es Salaam/~$Tool 1 Screening Dar.xlsx
- S1_File.XLSX/Geita/
- S1_File.XLSX/Geita/Tool 1 Screening-Geita.xlsx
- S1_File.XLSX/Geita/Tool 2  Baseline-Geita.xlsx
- S1_File.XLSX/Geita/~$Tool 1 Screening-Geita.xlsx
- S1_File.XLSX/Mbeya/
- S1_File.XLSX/Mbeya/Mbeya_baseline-final.xlsx
- S1_File.XLSX/Mbeya/Tool 1 Screening-Mbeya.xlsx
- S1_File.XLSX/Njombe/
- S1_File.XLSX/Njombe/Tool 1 Screening Combined.xlsx
- S1_File.XLSX/Njombe/Tool 2 baseline Combined.xlsx
