# Supplementary material for: Prevalence and associated factors for HIV, HBV and syphilis coinfections among pregnant women attending antenatal care in Tanzania
Source: PLoS One. 2025 Aug 1;20(8):e0329068. doi: 10.1371/journal.pone.0329068 (PMC12316242; doi:10.1371/journal.pone.0329068)
Supplement: S1 File — (ZIP) [file pone.0329068.s001.zip › S1_File.XLSX/Dar es Salaam/Tool 1 Screening Dar.xlsx]

## Sheet: group_na0dq74
Name of the region	Name of the Council	Participant ID	Is the woman pregnant?	The age of the women	Is this your first ANC visit?	Have you tested for HIV during this visit?	What was the result for HIV test	Before today have you ever tested for HIV for this pregnancy?	At how many weeks pregnancy did you do the first HIV test?	What were the results of first test	Have you done a repeat HIV test for your pregnancy?	At how many weeks pregnancy did you do the repeat test?	What were the results of repeat test	Were you initiated on ART?	Are you currently on HIV treatment	Have you tested for syphilis during this visit	What was the results for Syphilis test	Before today have you ever tested for syphilis during this pregnancy?	When did you test?	What were the results	Did you receive syphilis treatment	What syphilis treatment did you get?	Specify	Before today have you ever tested for HBV?	When did you test?	monthcalculation	Number of months since last HBV test ${monthcalculation}	Number of months since last HBV test	What were the results	Are you currently on HBV treatment	This woman is ELIGIBLE for this study, counsel the client for HBV testing	The client is eligible, counsel the client for HBV testing	The CLIENT is not Eligible for the study, provides routine RCH services	The CLIENT is not Eligible for the study, provides routine RCH services.	Eligibility status	The client consented	Status
Dar es salaam	Temeke MC	594/2024	Yes	28	Yes	Yes	Negative									Yes	Negative							No											Eligible	Yes
Dar es salaam	Temeke MC	595/2024	Yes	26	Yes	Yes	Negative									Yes	Negative							No											Eligible	Yes
Dar es salaam	Temeke MC	598/2024	Yes	34	Yes	Yes	Negative									Yes	Negative							No											Eligible	Yes
Dar es salaam	Temeke MC	607/2024	Yes	20	Yes	Yes	Negative									Yes	Negative							No											Eligible	Yes
Dar es salaam	Temeke MC	608/2024	Yes	25	Yes	Yes	Negative									Yes	Negative							No											Eligible	Yes
Dar es salaam	Temeke MC	648/2024	Yes	34	Yes	Yes	Negative									Yes	Negative							No											Eligible	Yes
Dar es salaam	Temeke MC	649/2024	Yes	35	Yes	Yes	Negative									Yes	Negative							No											Eligible	Yes
Dar es salaam	Temeke MC	650/2024	Yes	26	Yes	Yes	Negative									Yes	Negative							No											Eligible	Yes
Dar es salaam	Temeke MC	651/2024	Yes	32	Yes	Yes	Positive							Yes	No	Yes	Negative							No											Eligible	Yes
Dar es salaam	Temeke MC	653/2024	Yes	22	Yes	Yes	Negative									Yes	Negative							No											Eligible	Yes
Dar es salaam	Temeke MC	654/2024	Yes	24	Yes	Yes	Negative									Yes	Negative							No											Eligible	Yes
Dar es salaam	Temeke MC	655/2024	Yes	27	Yes	Yes	Negative									Yes	Negative							No											Eligible	Yes
Dar es salaam	Temeke MC	656/2024	Yes	21	Yes	Yes	Negative									Yes	Negative							No											Eligible	Yes
Dar es salaam	Temeke MC	683/2024	Yes	24	Yes	Yes	Negative									Yes	Negative							No											Eligible	Yes
Dar es salaam	Temeke MC	685/2024	Yes	32	Yes	Yes	Negative									Yes	Negative							No											Eligible	Yes
Dar es salaam	Temeke MC	687/2024	Yes	21	Yes	Yes	Negative									Yes	Negative							No											Eligible	Yes
Dar es salaam	Temeke MC	692/2024	Yes	20	Yes	Yes	Negative									Yes	Negative							No											Eligible	Yes
Dar es salaam	Temeke MC	693/2024	Yes	23	Yes	Yes	Negative									Yes	Negative							No											Eligible	Yes
Dar es salaam	Temeke MC	695/2024	Yes	21	Yes	Yes	Negative									Yes	Negative							No											Eligible	Yes
Dar es salaam	Temeke MC	696/2024	Yes	23	Yes	Yes	Negative									Yes	Negative							No											Eligible	Yes
Dar es salaam	Temeke MC	698/2024	Yes	24	Yes	Yes	Negative									Yes	Negative							No											Eligible	Yes
Dar es salaam	Temeke MC	702/2024	Yes	33	Yes	Yes	Negative									Yes	Negative							No											Eligible	Yes
Dar es salaam	Temeke MC	709/2024	Yes	33	Yes	Yes	Negative									Yes	Negative							No											Eligible	Yes
Dar es salaam	Temeke MC	736/2024	Yes	31	Yes	Yes	Negative									Yes	Negative							No											Eligible	Yes
Dar es salaam	Temeke MC	737/2024	Yes	32	Yes	Yes	Negative									Yes	Negative							No											Eligible	Yes
Dar es salaam	Temeke MC	743/2024	Yes	24	Yes	Yes	Negative									Yes	Negative							No											Eligible	Yes
Dar es salaam	Temeke MC	744/2024	Yes	24	Yes	Yes	Negative									Yes	Negative							No											Eligible	Yes
Dar es salaam	Temeke MC	745/2024	Yes	33	Yes	Yes	Negative									Yes	Negative							No											Eligible	Yes
Dar es salaam	Temeke MC	761/2024	Yes	22	Yes	Yes	Negative									Yes	Negative							No											Eligible	Yes
Dar es salaam	Temeke MC	762/2024	Yes	23	Yes	Yes	Negative									Yes	Negative							No											Eligible	Yes
Dar es salaam	Temeke MC	763/2024	Yes	30	Yes	Yes	Negative									Yes	Negative							No											Eligible	Yes
Dar es salaam	Temeke MC	765/2024	Yes	22	Yes	Yes	Negative									Yes	Negative							No											Eligible	Yes
Dar es salaam	Temeke MC	766/2024	Yes	39	Yes	Yes	Negative									Yes	Negative							No											Eligible	Yes
Dar es salaam	Temeke MC	768/2024	Yes	29	Yes	Yes	Negative									Yes	Negative							No											Eligible	Yes
Dar es salaam	Temeke MC	769/2024	Yes	23	Yes	Yes	Negative									Yes	Negative							No											Eligible	Yes
Dar es salaam	Temeke MC	770/2024	Yes	22	Yes	Yes	Negative									Yes	Negative							No											Eligible	Yes
Dar es salaam	Temeke MC	788/2024	Yes	30	Yes	Yes	Negative									Yes	Negative							No											Eligible	Yes
Dar es salaam	Temeke MC	791/2024	Yes	24	Yes	Yes	Negative									Yes	Negative							No											Eligible	Yes
Dar es salaam	Temeke MC	793/2024	Yes	30	Yes	Yes	Negative									Yes	Negative							No											Eligible	Yes
Dar es salaam	Temeke MC	794/2024	Yes	29	Yes	Yes	Negative									Yes	Negative							No											Eligible	Yes
Dar es salaam	Temeke MC	797/2024	Yes	24	Yes	Yes	Negative									Yes	Negative							No											Eligible	Yes
Dar es salaam	Temeke MC	799/2024	Yes	25	Yes	Yes	Negative									Yes	Negative							No											Eligible	Yes
Dar es salaam	Temeke MC	800/2024	Yes	21	Yes	Yes	Negative									Yes	Negative							No											Eligible	Yes
Dar es salaam	Temeke MC	801/2024	Yes	22	Yes	Yes	Negative									Yes	Negative							No											Eligible	Yes
Dar es salaam	Temeke MC	806/2024	Yes	23	Yes	Yes	Negative									Yes	Negative							No											Eligible	Yes
Dar es salaam	Temeke MC	897/2024	Yes	30	Yes	Yes	Negative									Yes	Negative							No											Eligible	Yes
Dar es salaam	Temeke MC	488/2024	Yes	20	Yes	Yes	Negative									Yes	Negative							No											Eligible	Yes
Dar es salaam	Temeke MC	503/2024	Yes	27	Yes	Yes	Negative									Yes	Negative							No											Eligible	Yes
Dar es salaam	Temeke MC	504/2024	Yes	36	Yes	Yes	Negative									Yes	Negative							No											Eligible	Yes
Dar es salaam	Temeke MC	508/2024	Yes	26	Yes	No										Yes	Negative							No											Eligible	Yes
Dar es salaam	Temeke MC	510/2024	Yes	25	Yes	Yes	Negative									No								No											Eligible	Yes
Dar es salaam	Temeke MC	511/2024	Yes	25	Yes	Yes	Negative									Yes	Negative							No											Eligible	Yes
Dar es salaam	Temeke MC	512/2024	Yes	24	Yes	Yes	Negative									Yes	Negative							No											Eligible	Yes
Dar es salaam	Temeke MC	513/2024	Yes	30	Yes	Yes	Negative									Yes	Negative							No											Eligible	Yes
Dar es salaam	Temeke MC	514/2024	Yes	45	Yes	Yes	Negative									Yes	Negative							No											Eligible	Yes
Dar es salaam	Temeke MC	515/2024	Yes	24	Yes	Yes	Negative									Yes	Negative							No											Eligible	Yes
Dar es salaam	Temeke MC	516/2024	Yes	24	Yes	Yes	Negative									Yes	Negative							No											Eligible	Yes
Dar es salaam	Temeke MC	516/2024	Yes	30	Yes	Yes	Negative									Yes	Negative							No											Eligible	Yes
Dar es salaam	Temeke MC	517/2024	Yes	23	Yes	Yes	Negative									Yes	Negative							No											Eligible	Yes
Dar es salaam	Temeke MC	518/2024	Yes	38	Yes	Yes	Negative									Yes	Negative							No											Eligible	Yes
Dar es salaam	Temeke MC	555/2024	Yes	23	Yes	Yes	Negative									Yes	Negative							No											Eligible	Yes
Dar es salaam	Temeke MC	559/2024	Yes	31	Yes	No										Yes	Negative							No											Eligible	Yes
Dar es salaam	Temeke MC	560/2024	Yes	36	Yes	No										Yes	Negative							No											Eligible	Yes
Dar es salaam	Temeke MC	562/2024	Yes	22	Yes	Yes	Negative									Yes	Negative							No											Eligible	Yes
Dar es salaam	Temeke MC	563/2024	Yes	38	Yes	Yes	Negative									Yes	Negative							No											Eligible	Yes
Dar es salaam	Temeke MC	564/2024	Yes	23	Yes	Yes	Negative									Yes	Negative							No											Eligible	Yes
Dar es salaam	Temeke MC	565/2024	Yes	23	Yes	Yes	Negative									Yes	Negative							No											Eligible	Yes
Dar es salaam	Temeke MC	566/2024	Yes	19	Yes	Yes	Negative									Yes	Negative							No											Eligible	Yes
Dar es salaam	Temeke MC	566/2024	Yes	31	Yes	Yes	Negative									Yes	Negative							No											Eligible	Yes
Dar es salaam	Temeke MC	165/2024	Yes	19	Yes	Yes	Negative									Yes	Negative							No											Eligible	Yes
Dar es salaam	Temeke MC	166/2024	Yes	20	Yes	Yes	Negative									Yes	Negative							No											Eligible	Yes
Dar es salaam	Temeke MC	167/2024	Yes	24	Yes	Yes	Negative									Yes	Negative							No											Eligible	Yes
Dar es salaam	Temeke MC	168/2024	Yes	24	Yes	Yes	Negative									Yes	Negative							No											Eligible	Yes
Dar es salaam	Temeke MC	169/2024	Yes	27	Yes	Yes	Negative									Yes	Negative							No											Eligible	Yes
Dar es salaam	Temeke MC	170/2024	Yes	30	Yes	Yes	Negative									Yes	Negative							No											Eligible	Yes
Dar es salaam	Temeke MC	171/2024	Yes	19	Yes	Yes	Negative									Yes	Negative							No											Eligible	Yes
Dar es salaam	Temeke MC	172/2024	Yes	22	Yes	Yes	Negative									Yes	Negative							No											Eligible	Yes
Dar es salaam	Temeke MC	173/2024	Yes	19	Yes	Yes	Negative									Yes	Negative							No											Eligible	Yes
Dar es salaam	Temeke MC	174/2024	Yes	19	Yes	Yes	Negative									Yes	Negative							No											Eligible	Yes
Dar es salaam	Temeke MC	175/2024	Yes	33	Yes	Yes	Negative									Yes	Negative							No											Eligible	Yes
Dar es salaam	Temeke MC	176/2024	Yes	26	Yes	Yes	Negative									Yes	Negative							No											Eligible	Yes
Dar es salaam	Temeke MC	177/2024	Yes	20	Yes	Yes	Negative									Yes	Negative							No											Eligible	Yes
Dar es salaam	Temeke MC	178/2024	Yes	19	Yes	Yes	Negative									Yes	Negative							No											Eligible	Yes
Dar es salaam	Temeke MC	179/2024	Yes	18	Yes	Yes	Negative									Yes	Negative							No											Eligible	Yes
Dar es salaam	Temeke MC	180/2024	Yes	26	Yes	Yes	Negative									Yes	Negative							No											Eligible	Yes
Dar es salaam	Temeke MC	181/2024	Yes	19	Yes	Yes	Negative									Yes	Negative							No											Eligible	Yes
Dar es salaam	Temeke MC	182/2024	Yes	21	Yes	Yes	Negative									Yes	Negative							No											Eligible	Yes
Dar es salaam	Temeke MC	183/2024	Yes	20	Yes	Yes	Negative									Yes	Negative							No											Eligible	Yes
Dar es salaam	Temeke MC	184/2024	Yes	19	Yes	Yes	Negative									Yes	Negative							No											Eligible	Yes
Dar es salaam	Temeke MC	185/2024	Yes	20	Yes	Yes	Negative									Yes	Negative							No											Eligible	Yes
Dar es salaam	Temeke MC	186/2024	Yes	24	Yes	Yes	Negative									Yes	Negative							No											Eligible	Yes
Dar es salaam	Temeke MC	187/2024	Yes	19	Yes	Yes	Negative									Yes	Negative							No											Eligible	Yes
Dar es salaam	Temeke MC	187/2024	Yes	19	Yes	Yes	Negative									Yes	Negative							No											Eligible	Yes
Dar es salaam	Temeke MC	188/2024	Yes	20	Yes	Yes	Negative									Yes	Negative							No											Eligible	Yes
Dar es salaam	Temeke MC	189/2024	Yes	19	Yes	Yes	Negative									Yes	Negative							No											Eligible	Yes
Dar es salaam	Temeke MC	190/2024	Yes	32	Yes	Yes	Negative									Yes	Negative							No											Eligible	Yes
Dar es salaam	Temeke MC	191/2024	Yes	33	Yes	Yes	Negative									Yes	Negative							No											Eligible	Yes
Dar es salaam	Temeke MC	192/2024	Yes	24	Yes	Yes	Negative									Yes	Negative							No											Eligible	Yes
Dar es salaam	Temeke MC	193/2024	Yes	34	Yes	Yes	Negative									Yes	Negative							No											Eligible	Yes
Dar es salaam	Temeke MC	194/2024	Yes	40	Yes	Yes	Negative									Yes	Negative							No											Eligible	Yes
Dar es salaam	Temeke MC	195/2024	Yes	21	Yes	Yes	Negative									Yes	Negative							No											Eligible	Yes
Dar es salaam	Temeke MC	196/2024	Yes	22	Yes	Yes	Negative									Yes	Negative							No											Eligible	Yes
Dar es salaam	Temeke MC	197/2024	Yes	24	Yes	Yes	Negative									Yes	Negative							No											Eligible	Yes
Dar es salaam	Temeke MC	198/2024	Yes	26	Yes	Yes	Negative									Yes	Negative							No											Eligible	Yes
Dar es salaam	Temeke MC	199/2024	Yes	27	Yes	Yes	Negative									Yes	Negative							No											Eligible	Yes
Dar es salaam	Temeke MC	200/2024	Yes	24	Yes	Yes	Negative									Yes	Negative							No											Eligible	Yes
Dar es salaam	Temeke MC	201/2024	Yes	29	Yes	Yes	Negative									Yes	Negative							No											Eligible	Yes
Dar es salaam	Temeke MC	202/2024	Yes	32	Yes	Yes	Negative									Yes	Negative							No											Eligible	Yes
Dar es salaam	Temeke MC	203/2024	Yes	24	Yes	Yes	Negative									Yes	Negative							No											Eligible	Yes
Dar es salaam	Temeke MC	204/2024	Yes	18	Yes	Yes	Negative									Yes	Negative							No											Eligible	Yes
Dar es salaam	Temeke MC	205/2024	Yes	24	Yes	Yes	Negative									Yes	Negative							No											Eligible	Yes
Dar es salaam	Temeke MC	206/2024	Yes	29	Yes	Yes	Negative									Yes	Negative							No											Eligible	Yes
Dar es salaam	Temeke MC	207/2024	Yes	28	Yes	Yes	Negative									Yes	Negative							No											Eligible	Yes
Dar es salaam	Temeke MC	207/2024	Yes	22	Yes	Yes	Negative									Yes	Negative							No											Eligible	Yes
Dar es salaam	Temeke MC	208/2024	Yes	28	Yes	Yes	Negative									Yes	Negative							No											Eligible	Yes
Dar es salaam	Temeke MC	209/2024	Yes	21	Yes	Yes	Negative									Yes	Negative							No											Eligible	Yes
Dar es salaam	Temeke MC	210/2024	Yes	22	Yes	Yes	Negative									Yes	Negative							No											Eligible	Yes
Dar es salaam	Temeke MC	211/2024	Yes	20	Yes	Yes	Negative									Yes	Negative							No											Eligible	Yes
Dar es salaam	Temeke MC	212/2024	Yes	20	Yes	Yes	Negative									Yes	Negative							No											Eligible	Yes
Dar es salaam	Temeke MC	219/2024	Yes	41	Yes	Yes	Negative									Yes	Negative							No											Eligible	Yes
Dar es salaam	Temeke MC	220/2024	Yes	25	Yes	Yes	Negative									Yes	Negative							No											Eligible	Yes
Dar es salaam	Temeke MC	221/2023	Yes	22	Yes	Yes	Negative									Yes	Negative							No											Eligible	Yes
Dar es salaam	Temeke MC	222/2024	Yes	33	Yes	Yes	Negative									Yes	Negative							No											Eligible	Yes
Dar es salaam	Temeke MC	223/2024	Yes	23	Yes	Yes	Negative									Yes	Negative							No											Eligible	Yes
Dar es salaam	Temeke MC	224/2024	Yes	20	Yes	Yes	Negative									Yes	Negative							No											Eligible	Yes
Dar es salaam	Temeke MC	225/2023	Yes	19	Yes	Yes	Negative									Yes	Negative							No											Eligible	Yes
Dar es salaam	Temeke MC	227/2023	Yes	19	Yes	Yes	Negative									Yes	Negative							No											Eligible	Yes
Dar es salaam	Temeke MC	228/2024	Yes	18	Yes	Yes	Negative									Yes	Negative							No											Eligible	Yes
Dar es salaam	Temeke MC	228/2024	Yes	18	Yes	Yes	Negative									Yes	Negative							No											Eligible	Yes
Dar es salaam	Temeke MC	229/2024	Yes	25	Yes	Yes	Negative									Yes	Negative							No											Eligible	Yes
Dar es salaam	Temeke MC	235/2024	Yes	19	Yes	Yes	Negative									Yes	Negative							No											Eligible	Yes
Dar es salaam	Temeke MC	236/2024	Yes	29	Yes	Yes	Negative									Yes	Negative							No											Eligible	Yes
Dar es salaam	Temeke MC	237/2024	Yes	34	Yes	Yes	Negative									Yes	Negative							No											Eligible	Yes
Dar es salaam	Temeke MC	245/2024	Yes	31	Yes	Yes	Negative									Yes	Negative							No											Eligible	Yes
Dar es salaam	Temeke MC	249/2024	Yes	20	Yes	Yes	Negative									Yes	Negative							No											Eligible	Yes
Dar es salaam	Temeke MC	250/2024	Yes	19	Yes	Yes	Negative									Yes	Negative							No											Eligible	Yes
Dar es salaam	Temeke MC	251/2024	Yes	23	Yes	Yes	Negative									Yes	Negative							No											Eligible	Yes
Dar es salaam	Temeke MC	251/2024	Yes	23	Yes	Yes	Negative									Yes	Negative							No											Eligible	Yes
Dar es salaam	Temeke MC	252/2024	Yes	22	Yes	Yes	Negative									Yes	Negative							No											Eligible	Yes
Dar es salaam	Temeke MC	252/2024	Yes	37	Yes	Yes	Negative									Yes	Negative							No											Eligible	Yes
Dar es salaam	Temeke MC	253/2024	Yes	30	Yes	Yes	Negative									Yes	Negative							No											Eligible	Yes
Dar es salaam	Temeke MC	253/2024	Yes	18	Yes	Yes	Negative									Yes	Negative							No											Eligible	Yes
Dar es salaam	Temeke MC	254/2024	Yes	34	Yes	Yes	Negative									Yes	Negative							No											Eligible	Yes
Dar es salaam	Temeke MC	254/2024	Yes	20	Yes	Yes	Negative									Yes	Negative							No											Eligible	Yes
Dar es salaam	Temeke MC	254/2024	Yes	24	Yes	Yes	Negative									Yes	Negative							No											Eligible	Yes
Dar es salaam	Temeke MC	255/2024	Yes	29	Yes	Yes	Negative									Yes	Negative							No											Eligible	Yes
Dar es salaam	Temeke MC	256/2024	Yes	24	Yes	Yes	Negative									Yes	Negative							No											Eligible	Yes
Dar es salaam	Temeke MC	256/2024	Yes	19	Yes	Yes	Negative									Yes	Negative							No											Eligible	Yes
Dar es salaam	Temeke MC	257/2024	Yes	24	Yes	Yes	Negative									Yes	Negative							No											Eligible	Yes
Dar es salaam	Temeke MC	258/2024	Yes	20	Yes	Yes	Negative									Yes	Negative							No											Eligible	Yes
Dar es salaam	Temeke MC	258/2024	Yes	22	Yes	Yes	Negative									Yes	Negative							No											Eligible	Yes
Dar es salaam	Temeke MC	258/2024	Yes	20	Yes	Yes	Negative									Yes	Negative							No											Eligible	Yes
Dar es salaam	Temeke MC	259/2024	Yes	19	Yes	Yes	Negative									Yes	Negative							No											Eligible	Yes
Dar es salaam	Temeke MC	260/2024	Yes	37	Yes	Yes	Negative									Yes	Negative							No											Eligible	Yes
Dar es salaam	Temeke MC	288/2024	Yes	20	Yes	Yes	Negative									Yes	Negative							No											Eligible	Yes
Dar es salaam	Temeke MC	289/2024	Yes	25	Yes	Yes	Negative									Yes	Negative							No											Eligible	Yes
Dar es salaam	Temeke MC	290/2024	Yes	24	Yes	Yes	Negative									Yes	Negative							No											Eligible	Yes
Dar es salaam	Temeke MC	291/2024	Yes	29	Yes	Yes	Negative									Yes	Negative							No											Eligible	Yes
Dar es salaam	Temeke MC	291/2024	Yes	29	Yes	Yes	Negative									Yes	Negative							No											Eligible	Yes
Dar es salaam	Temeke MC	292/2024	Yes	34	Yes	Yes	Negative									Yes	Negative							No											Eligible	Yes
Dar es salaam	Temeke MC	294/2024	Yes	30	Yes	Yes	Negative									Yes	Negative							No											Eligible	Yes
Dar es salaam	Temeke MC	294/2024	Yes	30	Yes	Yes	Negative									Yes	Negative							No											Eligible	Yes
Dar es salaam	Temeke MC	295/2024	Yes	19	Yes	Yes	Negative									Yes	Negative							No											Eligible	Yes
Dar es salaam	Temeke MC	296/2024	Yes	22	Yes	Yes	Negative									Yes	Negative							No											Eligible	Yes
Dar es salaam	Temeke MC	298/2024	Yes	21	Yes	Yes	Negative									Yes	Negative							No											Eligible	Yes
Dar es salaam	Temeke MC	322/2024	Yes	14	Yes	Yes	Negative									Yes	Negative							No											Eligible	Yes
Dar es salaam	Temeke MC	323/2024	Yes	35	Yes	Yes	Negative									Yes	Negative							No											Eligible	Yes
Dar es salaam	Temeke MC	324/2024	Yes	26	Yes	Yes	Negative									Yes	Negative							No											Eligible	Yes
Dar es salaam	Temeke MC	326/2024	Yes	25	Yes	Yes	Negative									Yes	Negative							No											Eligible	Yes
Dar es salaam	Temeke MC	327/2024	Yes	33	Yes	Yes	Negative									Yes	Negative							No											Eligible	Yes
Dar es salaam	Temeke MC	328/2024	Yes	21	Yes	Yes	Negative									Yes	Negative							No											Eligible	Yes
Dar es salaam	Temeke MC	329/2024	Yes	20	Yes	Yes	Negative									Yes	Negative							No											Eligible	Yes
Dar es salaam	Temeke MC	348/2024	Yes	21	Yes	Yes	Negative									Yes	Negative							No											Eligible	Yes
Dar es salaam	Temeke MC	349/2024	Yes	18	Yes	Yes	Negative									Yes	Negative							No											Eligible	Yes
Dar es salaam	Temeke MC	350/2024	Yes	20	Yes	Yes	Negative									Yes	Negative							No											Eligible	Yes
Dar es salaam	Temeke MC	351/2024	Yes	38	Yes	Yes	Negative									Yes	Negative							No											Eligible	Yes
Dar es salaam	Temeke MC	351/2024	Yes	26	Yes	Yes	Negative									Yes	Negative							No											Eligible	Yes
Dar es salaam	Temeke MC	354/2024	Yes	28	Yes	Yes	Negative									Yes	Negative							No											Eligible	Yes
Dar es salaam	Temeke MC	355/2024	Yes	29	Yes	Yes	Negative									Yes	Negative							No											Eligible	Yes
Dar es salaam	Temeke MC	356/2024	Yes	26	Yes	Yes	Negative									Yes	Negative							No											Eligible	Yes
Dar es salaam	Temeke MC	357/2024	Yes	24	Yes	Yes	Negative									Yes	Negative							No											Eligible	Yes
Dar es salaam	Temeke MC	357/2024	Yes	33	Yes	Yes	Negative									Yes	Negative							No											Eligible	Yes
Dar es salaam	Temeke MC	359/2024	Yes	29	Yes	Yes	Negative									Yes	Negative							No											Eligible	Yes
Dar es salaam	Temeke MC	360/2024	Yes	30	Yes	Yes	Negative									Yes	Negative							No											Eligible	Yes
Dar es salaam	Temeke MC	361/2024	Yes	29	Yes	Yes	Negative									Yes	Negative							No											Eligible	Yes
Dar es salaam	Temeke MC	362/2024	Yes	28	Yes	Yes	Negative									Yes	Negative							No											Eligible	Yes
Dar es salaam	Temeke MC	363/2024	Yes	27	Yes	Yes	Negative									Yes	Negative							No											Eligible	Yes
Dar es salaam	Temeke MC	364/2024	Yes	25	Yes	Yes	Negative									Yes	Negative							No											Eligible	Yes
Dar es salaam	Temeke MC	365/2024	Yes	29	Yes	Yes	Negative									Yes	Negative							No											Eligible	Yes
Dar es salaam	Temeke MC	366/2024	Yes	28	Yes	Yes	Negative									Yes	Negative							No											Eligible	Yes
Dar es salaam	Temeke MC	367/2024	Yes	31	Yes	Yes	Negative									Yes	Negative							No											Eligible	Yes
Dar es salaam	Temeke MC	450/2024	Yes	34	Yes	Yes	Negative									Yes	Negative							No											Eligible	Yes
Dar es salaam	Temeke MC	451/2024	Yes	17	Yes	Yes	Negative									Yes	Negative							No											Eligible	Yes
Dar es salaam	Temeke MC	452/2024	Yes	15	Yes	Yes	Negative									Yes	Negative							No											Eligible	Yes
Dar es salaam	Temeke MC	453/2024	Yes	22	Yes	Yes	Negative									Yes	Negative							No											Eligible	Yes
Dar es salaam	Temeke MC	454/2024	Yes	20	Yes	Yes	Negative									Yes	Negative							No											Eligible	Yes
Dar es salaam	Temeke MC	455/2024	Yes	24	Yes	Yes	Negative									Yes	Negative							No											Eligible	Yes
Dar es salaam	Temeke MC	456/2024	Yes	20	Yes	Yes	Negative									Yes	Negative							No											Eligible	Yes
Dar es salaam	Temeke MC	457/2024	Yes	19	Yes	Yes	Negative									Yes	Negative							No											Eligible	Yes
Dar es salaam	Temeke MC	458/2024	Yes	25	Yes	Yes	Negative									Yes	Negative							No											Eligible	Yes
Dar es salaam	Temeke MC	459/2024	Yes	27	Yes	Yes	Negative									Yes	Negative							No											Eligible	Yes
Dar es salaam	Temeke MC	460/2024	Yes	22	Yes	Yes	Negative									Yes	Negative							No											Eligible	Yes
Dar es salaam	Temeke MC	461/2024	Yes	28	Yes	Yes	Negative									Yes	Negative							No											Eligible	Yes
Dar es salaam	Temeke MC	462/2024	Yes	30	Yes	Yes	Negative									Yes	Negative							No											Eligible	Yes
Dar es salaam	Temeke MC	463/2024	Yes	31	Yes	Yes	Negative									Yes	Negative							No											Eligible	Yes
Dar es salaam	Temeke MC	464/2024	Yes	19	Yes	Yes	Negative									Yes	Negative							No											Eligible	Yes
Dar es salaam	Temeke MC	465/2024	Yes	20	Yes	Yes	Negative									Yes	Negative							No											Eligible	Yes
Dar es salaam	Temeke MC	466/2024	Yes	27	Yes	Yes	Negative									Yes	Negative							No											Eligible	Yes
Dar es salaam	Temeke MC	467/2024	Yes	29	Yes	Yes	Negative									Yes	Negative							No											Eligible	Yes
Dar es salaam	Temeke MC	468/2024	Yes	24	Yes	Yes	Negative									Yes	Negative							No											Eligible	Yes
Dar es salaam	Temeke MC	469/2024	Yes	19	Yes	Yes	Negative									Yes	Negative							No											Eligible	Yes
Dar es salaam	Temeke MC	470/2024	Yes	22	Yes	Yes	Negative									Yes	Negative							No											Eligible	Yes
Dar es salaam	Temeke MC	471/2024	Yes	29	Yes	Yes	Negative									Yes	Negative							No											Eligible	Yes
Dar es salaam	Temeke MC	472/2024	Yes	27	Yes	Yes	Negative									Yes	Negative							No											Eligible	Yes
Dar es salaam	Temeke MC	473/2024	Yes	18	Yes	Yes	Negative									Yes	Negative							No											Eligible	Yes
Dar es salaam	Temeke MC	473/2024	Yes	25	Yes	Yes	Negative									Yes	Negative							No											Eligible	Yes
Dar es salaam	Temeke MC	475/2024	Yes	22	Yes	Yes	Negative									Yes	Negative							No											Eligible	Yes
Dar es salaam	Temeke MC	614/2024	Yes	30	Yes	Yes	Negative									Yes	Negative							No											Eligible	Yes
Dar es salaam	Temeke MC	615/2024	Yes	35	Yes	Yes	Negative									Yes	Negative							No											Eligible	Yes
Dar es salaam	Temeke MC	616/2024	Yes	18	Yes	Yes	Negative									Yes	Negative							No											Eligible	Yes
Dar es salaam	Temeke MC	617/2024	Yes	27	Yes	Yes	Negative									Yes	Negative							No											Eligible	Yes
Dar es salaam	Temeke MC	618/2024	Yes	25	Yes	Yes	Negative									Yes	Negative							No											Eligible	Yes
Dar es salaam	Temeke MC	619/2024	Yes	30	Yes	Yes	Negative									Yes	Negative							No											Eligible	Yes
Dar es salaam	Temeke MC	620/2024	Yes	24	Yes	Yes	Negative									Yes	Negative							No											Eligible	Yes
Dar es salaam	Temeke MC	621/2024	Yes	20	Yes	Yes	Negative									Yes	Negative							No											Eligible	Yes
Dar es salaam	Temeke MC	622/2024	Yes	25	Yes	Yes	Negative									Yes	Negative							No											Eligible	Yes
Dar es salaam	Temeke MC	623/2024	Yes	26	Yes	Yes	Negative									Yes	Negative							No											Eligible	Yes
Dar es salaam	Temeke MC	247/2024	Yes	22	Yes	Yes	Negative									Yes	Negative							No											Eligible	Yes
Dar es salaam	Temeke MC	252/2024	Yes	21	Yes	Yes	Negative									Yes	Negative							Yes	2024-03-13	0		1	Negative						Not Eligible
Dar es salaam	Temeke MC	253/2024	Yes	25	Yes	Yes	Negative									Yes	Negative							Yes	2024-03-13	0		0	Positive	No					Eligible	Yes
Dar es salaam	Temeke MC	256/2024	Yes	32	Yes	Yes	Negative									Yes	Negative							No											Eligible	Yes
Dar es salaam	Temeke MC	257/2024	Yes	23	Yes	Yes	Negative									Yes	Negative							No											Eligible	Yes
Dar es salaam	Temeke MC	268/2024	Yes	20	Yes	Yes	Negative									Yes	Negative							No											Eligible	Yes
Dar es salaam	Temeke MC	271/2024	Yes	17	Yes	Yes	Negative									Yes	Negative							No											Eligible	Yes
Dar es salaam	Temeke MC	272/2024	Yes	40	Yes	Yes	Negative									Yes	Negative							No											Eligible	Yes
Dar es salaam	Temeke MC	275/2024	Yes	30	Yes	Yes	Negative									Yes	Negative							No											Eligible	Yes
Dar es salaam	Temeke MC	276/2024	Yes	25	Yes	Yes	Negative									Yes	Negative							No											Eligible	Yes
Dar es salaam	Temeke MC	279/2024	Yes	27	Yes	Yes	Negative									Yes	Negative							No											Eligible	Yes
Dar es salaam	Temeke MC	285/2024	Yes	26	Yes	Yes	Negative									Yes	Negative							No											Eligible	Yes
Dar es salaam	Temeke MC	289/2024	Yes	22	Yes	Yes	Negative									Yes	Negative							No											Eligible	Yes
Dar es salaam	Temeke MC	289/2024	Yes	26	Yes	Yes	Negative									Yes	Negative							No											Eligible	Yes
Dar es salaam	Temeke MC	290/2024	Yes	18	Yes	Yes	Negative									Yes	Negative							No											Eligible	Yes
Dar es salaam	Temeke MC	325/2024	Yes	19	Yes	Yes	Negative									Yes	Negative							No											Eligible	Yes
Dar es salaam	Temeke MC	334/2024	Yes	22	Yes	Yes	Negative									Yes	Negative							No											Eligible	Yes
Dar es salaam	Temeke MC	335/2024	Yes	21	Yes	Yes	Negative									Yes	Negative							No											Eligible	Yes
Dar es salaam	Temeke MC	336/2024	Yes	32	Yes	Already HIV positive									Yes	Yes	Negative							No											Eligible	Yes
Dar es salaam	Temeke MC	348/2024	Yes	30	Yes	Yes	Negative									Yes	Negative							No											Eligible	Yes
Dar es salaam	Temeke MC	349/2024	Yes	27	Yes	Yes	Negative									Yes	Negative							No											Eligible	Yes
Dar es salaam	Temeke MC	350/2024	Yes	21	Yes	Yes	Negative									Yes	Negative							No											Eligible	Yes
Dar es salaam	Temeke MC	351/2024	Yes	22	Yes	Yes	Negative									Yes	Negative							No											Eligible	Yes
Dar es salaam	Temeke MC	352/2024	Yes	20	Yes	Yes	Negative									Yes	Negative							No											Eligible	Yes
Dar es salaam	Temeke MC	357/2024	Yes	28	Yes	Yes	Negative									Yes	Negative							No											Eligible	Yes
Dar es salaam	Temeke MC	364/2024	Yes	34	Yes	Yes	Negative									Yes	Negative							No											Eligible	Yes
Dar es salaam	Temeke MC	365/2024	Yes	23	Yes	Yes	Negative									Yes	Negative							No											Eligible	Yes
Dar es salaam	Temeke MC	367/2024	Yes	28	Yes	Yes	Negative									Yes	Negative							No											Eligible	Yes
Dar es salaam	Temeke MC	368/2024	Yes	32	Yes	Yes	Negative									Yes	Negative							No											Eligible	Yes
Dar es salaam	Temeke MC	370/2024	Yes	30	Yes	Yes	Negative									Yes	Negative							No											Eligible	Yes
Dar es salaam	Temeke MC	392/2024	Yes	34	Yes	Yes	Negative									Yes	Negative							No											Eligible	Yes
Dar es salaam	Temeke MC	393/2024	Yes	37	Yes	Yes	Negative									Yes	Negative							No											Eligible	Yes
Dar es salaam	Temeke MC	394/2024	Yes	33	Yes	Yes	Negative									Yes	Negative							No											Eligible	Yes
Dar es salaam	Temeke MC	464/2024	Yes	28	Yes	Yes	Negative									Yes	Negative							No											Eligible	Yes
Dar es salaam	Temeke MC	499/2024	Yes	31	Yes	Yes	Negative									Yes	Negative							No											Eligible	Yes
Dar es salaam	Temeke MC	501/2024	Yes	26	Yes	Yes	Negative									Yes	Negative							No											Eligible	Yes
Dar es salaam	Temeke MC	502/2024	Yes	27	Yes	Yes	Negative									Yes	Negative							No											Eligible	Yes
Dar es salaam	Temeke MC	503/2024	Yes	19	Yes	Yes	Negative									Yes	Negative							No											Eligible	Yes
Dar es salaam	Temeke MC	692/2024	Yes	32	Yes	Yes	Negative									No								No											Eligible	Yes
Dar es salaam	Temeke MC	694/2023	Yes	31	No			Yes	16	Negative	No							Yes	2023-11-10	Negative				No											Eligible	Yes
Dar es salaam	Temeke MC	697/2024	Yes	18	Yes	Yes	Negative									Yes	Negative							No											Eligible	Yes
Dar es salaam	Temeke MC	002/2023	Yes	24	No			Yes	22	Negative	Yes	36	Negative					Yes	2024-01-02	Negative				No											Eligible	Yes
Dar es salaam	Temeke MC	006/2024	Yes	20	No			Yes	14	Negative	No							Yes	2024-01-03	Negative				No											Eligible	Yes
Dar es salaam	Temeke MC	007/2024	Yes	21	No			Yes	20	Negative	No							Yes	2024-01-03	Negative				No											Eligible	Yes
Dar es salaam	Temeke MC	009/2024	Yes	24	No			Yes	16	Negative	Yes	33	Negative					Yes	2023-12-04	Negative				No											Eligible	Yes
Dar es salaam	Temeke MC	016/2024	Yes	37	No			Yes	13	Negative	No							Yes	2024-01-01	Negative				No											Eligible	Yes
Dar es salaam	Temeke MC	021/2024	Yes	18	No			Yes	11	Negative	No							Yes	2024-01-10	Negative				No											Eligible	Yes
Dar es salaam	Temeke MC	027/2024	Yes	34	No			Yes	14	Negative	No							Yes	2024-01-15	Negative				No											Eligible	Yes
Dar es salaam	Temeke MC	028/2024	Yes	26	No			Yes	10	Negative	No							Yes	2024-01-15	Negative				No											Eligible	Yes
Dar es salaam	Temeke MC	040/2024	Yes	40	No			Yes	8	Negative	No							Yes	2024-02-21	Negative				No											Eligible	Yes
Dar es salaam	Temeke MC	049/2024	Yes	23	No			Yes	18	Negative	No							Yes	2024-01-22	Negative				No											Eligible	Yes
Dar es salaam	Temeke MC	051/2024	Yes	24	No			Yes	18	Negative	Yes	34	Negative					Yes	2024-05-15	Negative				No											Eligible	Yes
Dar es salaam	Temeke MC	052/2024	Yes	31	No			Yes	16	Negative	No							Yes	2024-01-24	Negative				No											Eligible	Yes
Dar es salaam	Temeke MC	055/2024	Yes	33	No			Yes	10	Negative	No							Yes	2024-01-24	Negative				No											Eligible	Yes
Dar es salaam	Temeke MC	057/2024	Yes	21	No			Yes	24	Negative	Yes	32	Negative					Yes	2025-01-26	Negative				No											Eligible	Yes
Dar es salaam	Temeke MC	059/2024	Yes	24	No			Yes	10	Negative	Yes	32	Negative					Yes	2024-04-17	Negative				No											Eligible	Yes
Dar es salaam	Temeke MC	067/2024	Yes	27	No			Yes	24	Negative	No							Yes	2024-01-09	Negative				No											Eligible	Yes
Dar es salaam	Temeke MC	067/2024	Yes	18	No			Yes	10	Negative	No							Yes	2024-02-02	Negative				No											Eligible	Yes
Dar es salaam	Temeke MC	085/2024	Yes	21	No			Yes	20	Negative	No							Yes	2024-02-09	Negative				No											Eligible	Yes
Dar es salaam	Temeke MC	087/2024	Yes	21	No			Yes	16	Negative	No							Yes	2024-02-12	Negative				No											Eligible	Yes
Dar es salaam	Temeke MC	089/2024	Yes	18	No			Yes	20	Negative	No							Yes	2024-02-13	Negative				No											Eligible	Yes
Dar es salaam	Temeke MC	094/2024	Yes	20	No			Yes	12	Negative	No							Yes	2024-02-02	Negative				No											Eligible	Yes
Dar es salaam	Temeke MC	1024/2024	Yes	25	No			Yes	28	Negative	No							Yes	2024-02-21	Negative				No											Eligible	Yes
Dar es salaam	Temeke MC	103/2024	Yes	21	No			Yes	6	Negative	Yes	34	Negative					Yes	2024-02-20	Negative				No											Eligible	Yes
Dar es salaam	Temeke MC	106/2024	Yes	23	No			Yes	8	Negative	No							Yes	2024-02-21	Negative				No											Eligible	Yes
Dar es salaam	Temeke MC	107/2024	Yes	31	No			Yes	24	Negative	No							Yes	2024-02-22	Negative				No											Eligible	Yes
Dar es salaam	Temeke MC	1076/2024	Yes	24	No			Yes	21	Negative	No							Yes	2024-08-16	Negative				No											Eligible	Yes
Dar es salaam	Temeke MC	108/2024	Yes	29	No			Yes	20	Negative	No							Yes	2024-02-22	Negative				No											Eligible	Yes
Dar es salaam	Temeke MC	112/2024	Yes	32	No			Yes	18	Negative	No							Yes	2024-02-26	Negative				No											Eligible	Yes
Dar es salaam	Temeke MC	113/2024	Yes	29	No			Yes	22	Negative	No							Yes	2024-02-26	Negative				No											Eligible	Yes
Dar es salaam	Temeke MC	117/2024	Yes	29	No			Yes	24	Negative	No							Yes	2024-02-27	Negative				No											Eligible	Yes
Dar es salaam	Temeke MC	118/2024	Yes	23	No			Yes	15	Negative	No							Yes	2024-02-27	Negative				No											Eligible	Yes
Dar es salaam	Temeke MC	118/2024	Yes	27	No			Yes	8	Negative	Yes	34	Negative					Yes	2024-03-14	Negative				No											Eligible	Yes
Dar es salaam	Temeke MC	121/2024	Yes	20	No			Yes	28	Negative	Yes	34	Negative					Yes	2024-05-21	Negative				No											Eligible	Yes
Dar es salaam	Temeke MC	126/2024	Yes	30	No			Yes	10	Negative	Yes	34	Negative					Yes	2024-02-29	Negative				No											Eligible	Yes
Dar es salaam	Temeke MC	128/2024	Yes	25	No			Yes	26	Negative	No							Yes	2024-03-04	Negative				No											Eligible	Yes
Dar es salaam	Temeke MC	129/2024	Yes	36	No			Yes	20	Negative	No							Yes	2024-03-04	Negative				No											Eligible	Yes
Dar es salaam	Temeke MC	130/2024	Yes	29	No			Yes	20	Negative	No							Yes	2024-03-03	Negative				No											Eligible	Yes
Dar es salaam	Temeke MC	132/2024	Yes	22	No			Yes	14	Negative	No							Yes	2024-03-04	Negative				No											Eligible	Yes
Dar es salaam	Temeke MC	133/2024	Yes	24	No			Yes	8	Negative	No							Yes	2024-03-04	Negative				No											Eligible	Yes
Dar es salaam	Temeke MC	137/2024	Yes	27	No			Yes	16	Negative	No							Yes	2024-03-04	Negative				No											Eligible	Yes
Dar es salaam	Temeke MC	138/2024	Yes	18	No			Yes	10	Negative	Yes	34	Negative					Yes	2024-03-07	Negative				No											Eligible	Yes
Dar es salaam	Temeke MC	1399/2023	Yes	22	No			Yes	8	Negative	Yes	32	Negative					Yes	2024-03-26	Negative				No											Eligible	Yes
Dar es salaam	Temeke MC	1404/2023	Yes	19	No			Yes	8	Negative	No							Yes	2023-10-06	Negative				No											Eligible	Yes
Dar es salaam	Temeke MC	155/2024	Yes	28	No			Yes	15	Negative	Yes	34	Negative					Yes	2024-03-13	Negative				No											Eligible	Yes
Dar es salaam	Temeke MC	158/2024	Yes	23	Yes	Yes	Negative									Yes	Negative							No											Eligible	Yes
Dar es salaam	Temeke MC	163/2024	Yes	31	Yes	Yes	Negative									Yes	Negative							No											Eligible	Yes
Dar es salaam	Temeke MC	164/2024	Yes	24	Yes	Yes	Negative									Yes	Negative							No											Eligible	Yes
Dar es salaam	Temeke MC	173/2023	Yes	29	Yes	Yes	Negative									Yes	Negative							No											Eligible	Yes
Dar es salaam	Temeke MC	173/2023	Yes	23	No			Yes	6	Negative	No							Yes	2023-11-23	Negative				No											Eligible	Yes
Dar es salaam	Temeke MC	178/2024	Yes	19	No			Yes	13	Negative	Yes	32	Negative					Yes	2024-03-21	Negative				No											Eligible	Yes
Dar es salaam	Temeke MC	179/2024	Yes	24	Yes	Yes	Negative									Yes	Negative							No											Eligible	Yes
Dar es salaam	Temeke MC	180/2024	Yes	29	Yes	Yes	Negative									Yes	Negative							No											Eligible	Yes
Dar es salaam	Temeke MC	181/2024	Yes	25	Yes	Yes	Negative									Yes	Negative							No											Eligible	Yes
Dar es salaam	Temeke MC	189/2024	Yes	29	Yes	Yes	Negative									Yes	Negative							No											Eligible	Yes
Dar es salaam	Temeke MC	1962/2023	Yes	19	No			Yes	14	Negative	No							Yes	2023-12-14	Negative				No											Eligible	Yes
Dar es salaam	Temeke MC	197/2024	Yes	30	Yes	Yes	Negative									Yes	Negative							No											Eligible	Yes
Dar es salaam	Temeke MC	204/2024	Yes	25	No			No										Yes	2024-04-12	Negative				No											Eligible	Yes
Dar es salaam	Temeke MC	204/2024	Yes	19	No			Yes	16	Negative	Yes	32	Negative					Yes	2024-05-14	Negative				No											Eligible	Yes
Dar es salaam	Temeke MC	211/2024	Yes	30	No			Yes	17	Negative	Yes	32	Negative					Yes	2024-04-17	Negative				No											Eligible	Yes
Dar es salaam	Temeke MC	213/2024	Yes	39	No			Yes	10	Negative	Yes	33	Negative					Yes	2024-04-17	Negative				No											Eligible	Yes
Dar es salaam	Temeke MC	216/2024	Yes	20	No			Yes	12	Negative	Yes	34	Negative					Yes	2024-04-19	Negative				No											Eligible	Yes
Dar es salaam	Temeke MC	220/2024	Yes	29	No			Yes	17	Negative	Yes	32	Negative					Yes	2024-04-22	Negative				No											Eligible	Yes
Dar es salaam	Temeke MC	223/2023	Yes	22	No			Yes	20	Negative	Yes	36	Negative					Yes	2023-12-04	Negative				No											Eligible	Yes
Dar es salaam	Temeke MC	226/2024	Yes	30	No			Yes	17	Negative	Yes	32	Negative					Yes	2024-05-15	Negative				No											Eligible	Yes
Dar es salaam	Temeke MC	230/2024	Yes	40	No			Yes	18	Negative	Yes	36	Negative					Yes	2024-04-28	Negative				No											Eligible	Yes
Dar es salaam	Temeke MC	231/2024	Yes	34	No			Yes	20	Negative	Yes	34	Negative					Yes	2024-04-30	Negative				No											Eligible	Yes
Dar es salaam	Temeke MC	239/2024	Yes	34	No			Yes	21	Negative	Yes	34	Negative					Yes	2024-05-03	Negative				No											Eligible	Yes
Dar es salaam	Temeke MC	246/2023	Yes	29	No			Yes	20	Negative	Yes	33	Negative					Yes	2023-11-27	Negative				No											Eligible	Yes
Dar es salaam	Temeke MC	251/2024	Yes	25	No			Yes	16	Negative	Yes	34	Negative					Yes	2024-05-09	Negative				No											Eligible	Yes
Dar es salaam	Temeke MC	255/2024	Yes	31	No			Yes	22	Negative	Yes	32	Negative					Yes	2024-05-10	Negative				No											Eligible	Yes
Dar es salaam	Temeke MC	278/2024	Yes	21	No			Yes	24	Negative	Yes	33	Negative					Yes	2024-05-23	Negative				No											Eligible	Yes
Dar es salaam	Temeke MC	279/2024	Yes	33	No			Yes	12	Negative	Yes	34	Negative					Yes	2024-05-17	Negative				No											Eligible	Yes
Dar es salaam	Temeke MC	283/2024	Yes	26	No			Yes	15	Negative	No							Yes	2024-05-28	Negative				No											Eligible	Yes
Dar es salaam	Temeke MC	292/2024	Yes	18	No			Yes	12	Negative	Yes	32	Negative					Yes	2024-06-03	Negative				No											Eligible	Yes
Dar es salaam	Temeke MC	307/2024	Yes	26	No			Yes	23	Negative	Yes	33	Negative					Yes	2024-06-07	Negative				No											Eligible	Yes
Dar es salaam	Temeke MC	314/2024	Yes	31	No			Yes	24	Negative	Yes	34	Negative					Yes	2024-06-11	Negative				No											Eligible	Yes
Dar es salaam	Temeke MC	320/2024	Yes	26	No			Yes	16	Negative	Yes	32	Negative					Yes	2024-04-05	Negative				No											Eligible	Yes
Dar es salaam	Temeke MC	323/2024	Yes	30	No			Yes	22	Negative	No							Yes	2024-06-02	Negative				No											Eligible	Yes
Dar es salaam	Temeke MC	328/2024	Yes	18	No			Yes	20	Negative	Yes	32	Negative					Yes	2024-06-06	Negative				No											Eligible	Yes
Dar es salaam	Temeke MC	332/2024	Yes	37	No			Yes	11	Negative	No							Yes	2024-07-01	Negative				No											Eligible	Yes
Dar es salaam	Temeke MC	333/2024	Yes	19	No			Yes	21	Negative	Yes	35	Negative					Yes	2024-05-01	Negative				No											Eligible	Yes
Dar es salaam	Temeke MC	336/2024	Yes	18	No			Yes	20	Negative	No							Yes	2024-07-04	Negative				No											Eligible	Yes
Dar es salaam	Temeke MC	341/2024	Yes	31	No			Yes	22	Negative	Yes	32	Negative					Yes	2024-07-05	Negative				No											Eligible	Yes
Dar es salaam	Temeke MC	348/2024	Yes	33	No			Yes	19	Negative	No							Yes	2024-07-08	Negative				No											Eligible	Yes
Dar es salaam	Temeke MC	350/2024	Yes	29	No			Yes	30	Negative	Yes	34	Negative					Yes	2024-08-30	Negative				No											Eligible	Yes
Dar es salaam	Temeke MC	359/2024	Yes	23	No			Yes	19	Negative	No							Yes	2024-07-15	Negative				No											Eligible	Yes
Dar es salaam	Temeke MC	367/2024	Yes	21	No			Yes	23	Negative	No							Yes	2024-07-23	Negative				No											Eligible	Yes
Dar es salaam	Temeke MC	371/2024	Yes	23	No			Yes	24	Negative	Yes	36	Negative					Yes	2024-07-24	Negative				No											Eligible	Yes
Dar es salaam	Temeke MC	375/2024	Yes	23	No			Yes	20	Negative	Yes	32	Negative					Yes	2024-04-12	Negative				No											Eligible	Yes
Dar es salaam	Temeke MC	376/2024	Yes	33	No			Yes	28	Negative	Yes	33	Negative					Yes	2024-07-26	Negative				No											Eligible	Yes
Dar es salaam	Temeke MC	381/2024	Yes	25	No			Yes	20	Negative	Yes	15	Negative					Yes	2024-09-03	Negative				No											Eligible	Yes
Dar es salaam	Temeke MC	389/2023	Yes	25	No			Yes	12	Negative	No							Yes	2023-11-02	Negative				No											Eligible	Yes
Dar es salaam	Temeke MC	389/2024	Yes	38	No			Yes	15	Negative	No							Yes	2024-08-06	Negative				No											Eligible	Yes
Dar es salaam	Temeke MC	401/2024	Yes	21	No			Yes	16	Negative	No							Yes	2024-08-12	Negative				No											Eligible	Yes
Dar es salaam	Temeke MC	403/2024	Yes	25	Yes	Yes	Negative									Yes	Negative							No											Eligible	Yes
Dar es salaam	Temeke MC	407/2024	Yes	30	Yes	Yes	Negative									Yes	Negative							No											Eligible	Yes
Dar es salaam	Temeke MC	408/2024	Yes	29	Yes	Yes	Negative									Yes	Negative							No											Eligible	Yes
Dar es salaam	Temeke MC	411/2024	Yes	22	No			Yes	10	Negative	Yes	32	Negative					Yes	2024-04-07	Negative				No											Eligible	Yes
Dar es salaam	Temeke MC	413/2024	Yes	28	Yes	Yes	Negative									Yes	Negative							No											Eligible	Yes
Dar es salaam	Temeke MC	414/2024	Yes	40	Yes	Yes	Negative									Yes	Negative							No											Eligible	Yes
Dar es salaam	Temeke MC	415/2024	Yes	29	Yes	Yes	Negative									Yes	Negative							No											Eligible	Yes
Dar es salaam	Temeke MC	416/2024	Yes	41	Yes	Yes	Negative									Yes	Negative							No											Eligible	Yes
Dar es salaam	Temeke MC	417/2024	Yes	31	Yes	Yes	Negative									Yes	Negative							No											Eligible	Yes
Dar es salaam	Temeke MC	418/2024	Yes	19	Yes	Yes	Negative									Yes	Negative							No											Eligible	Yes
Dar es salaam	Temeke MC	419/2024	Yes	25	Yes	Yes	Negative									Yes	Negative							No											Eligible	Yes
Dar es salaam	Temeke MC	420/2024	Yes	27	Yes	Yes	Negative									Yes	Negative							No											Eligible	Yes
Dar es salaam	Temeke MC	421/2024	Yes	25	Yes	Yes	Negative									Yes	Negative							No											Eligible	Yes
Dar es salaam	Temeke MC	422/2024	Yes	28	Yes	Yes	Negative									Yes	Negative							No											Eligible	Yes
Dar es salaam	Temeke MC	423/2024	Yes	20	Yes	Yes	Negative									Yes	Negative							No											Eligible	Yes
Dar es salaam	Temeke MC	424/2024	Yes	34	Yes	Yes	Negative									Yes	Negative							No											Eligible	Yes
Dar es salaam	Temeke MC	425/2024	Yes	19	Yes	Yes	Negative									Yes	Negative							No											Eligible	Yes
Dar es salaam	Temeke MC	426/2024	Yes	40	Yes	Yes	Negative									Yes	Negative							No											Eligible	Yes
Dar es salaam	Temeke MC	427/2024	Yes	28	Yes	Yes	Negative									Yes	Negative							No											Eligible	Yes
Dar es salaam	Temeke MC	428/2024	Yes	23	Yes	Yes	Negative									Yes	Negative							No											Eligible	Yes
Dar es salaam	Temeke MC	429/2024	Yes	20	Yes	Yes	Negative									Yes	Negative							No											Eligible	Yes
Dar es salaam	Temeke MC	430/2024	Yes	18	Yes	Yes	Negative									Yes	Negative							No											Eligible	Yes
Dar es salaam	Temeke MC	437/2024	Yes	27	Yes	Yes	Negative									Yes	Negative							No											Eligible	Yes
Dar es salaam	Temeke MC	439/2024	Yes	30	Yes	Yes	Negative									Yes	Negative							No											Eligible	Yes
Dar es salaam	Temeke MC	440/2024	Yes	24	Yes	Yes	Negative									Yes	Negative							No											Eligible	Yes
Dar es salaam	Temeke MC	441/2024	Yes	37	Yes	Yes	Negative									Yes	Negative							No											Eligible	Yes
Dar es salaam	Temeke MC	442/2024	Yes	22	Yes	Yes	Negative									Yes	Negative							No											Eligible	Yes
Dar es salaam	Temeke MC	444/2024	Yes	24	Yes	Yes	Negative									Yes	Negative							No											Eligible	Yes
Dar es salaam	Temeke MC	445/2024	Yes	25	Yes	Yes	Negative									Yes	Negative							No											Eligible	Yes
Dar es salaam	Temeke MC	446/2024	Yes	20	Yes	Yes	Negative									Yes	Negative							No											Eligible	Yes
Dar es salaam	Temeke MC	447/2024	Yes	25	Yes	Yes	Negative									Yes	Negative							No											Eligible	Yes
Dar es salaam	Temeke MC	448/2024	Yes	18	Yes	Yes	Negative									Yes	Negative							No											Eligible	Yes
Dar es salaam	Temeke MC	456/2024	Yes	37	Yes	Yes	Negative									Yes	Negative							No											Eligible	Yes
Dar es salaam	Temeke MC	457/2024	Yes	26	Yes	Yes	Negative									Yes	Negative							No											Eligible	Yes
Dar es salaam	Temeke MC	459/2024	Yes	26	Yes	Yes	Negative									Yes	Negative							No											Eligible	Yes
Dar es salaam	Temeke MC	460/2024	Yes	35	Yes	Yes	Negative									Yes	Negative							No											Eligible	Yes
Dar es salaam	Temeke MC	461/2024	Yes	29	Yes	Yes	Negative									Yes	Negative							No											Eligible	Yes
Dar es salaam	Temeke MC	462/2024	Yes	23	Yes	Yes	Negative									Yes	Negative							No											Eligible	Yes
Dar es salaam	Temeke MC	468/2024	Yes	31	Yes	Yes	Negative									Yes	Negative							No											Eligible	Yes
Dar es salaam	Temeke MC	469/2024	Yes	24	Yes	Yes	Negative									Yes	Negative							No											Eligible	Yes
Dar es salaam	Temeke MC	470/2024	Yes	21	Yes	Yes	Negative									Yes	Negative							No											Eligible	Yes
Dar es salaam	Temeke MC	471/2024	Yes	29	Yes	Yes	Negative									Yes	Negative							No											Eligible	Yes
Dar es salaam	Temeke MC	489/2024	Yes	29	No			Yes	16	Negative	Yes	34	Negative					Yes	2024-05-05	Negative				No											Eligible	Yes
Dar es salaam	Temeke MC	556/2023	Yes	27	No			Yes	6	Negative	No							Yes	2023-09-06	Negative				No											Eligible	Yes
Dar es salaam	Temeke MC	620/2024	Yes	34	No			Yes	15	Negative	Yes	34	Negative					Yes	2023-10-05	Negative				No											Eligible	Yes
Dar es salaam	Temeke MC	669/2023	Yes	20	No			Yes	9	Negative	No							Yes	2023-10-30	Negative				No											Eligible	Yes
Dar es salaam	Temeke MC	68/2024	Yes	26	No			Yes	20	Negative	No							Yes	2024-02-05	Negative				No											Eligible	Yes
Dar es salaam	Temeke MC	689/2023	Yes	38	No			Yes	16	Negative	Yes	36	Negative					Yes	2023-11-08	Negative				No											Eligible	Yes
Dar es salaam	Temeke MC	702/2023	Yes	21	No			Yes	11	Negative	No							Yes	2023-11-11	Negative				No											Eligible	Yes
Dar es salaam	Temeke MC	708/2023	Yes	34	No			Yes	14	Negative	Yes	34	Negative					Yes	2023-11-17	Negative				No											Eligible	Yes
Dar es salaam	Temeke MC	725/2023	Yes	19	No			Yes	10	Negative	No							Yes	2023-11-29	Negative				No											Eligible	Yes
Dar es salaam	Temeke MC	733/2023	Yes	18	No			Yes	20	Negative	No							Yes	2023-12-04	Negative				No											Eligible	Yes
Dar es salaam	Temeke MC	736/2023	Yes	38	No			Yes	20	Negative	Yes	34	Negative					Yes	2023-12-04	Negative				No											Eligible	Yes
Dar es salaam	Temeke MC	748/2023	Yes	29	No			Yes	20	Negative	Yes	32	Negative					Yes	2024-01-09	Negative				No											Eligible	Yes
Dar es salaam	Temeke MC	755/2023	Yes	21	No			Yes	27	Negative	Yes	32	Negative					Yes	2023-12-12	Negative				No											Eligible	Yes
Dar es salaam	Temeke MC	757/2023	Yes	26	No			Yes	22	Negative	No							Yes	2023-12-13	Negative				No											Eligible	Yes
Dar es salaam	Temeke MC	758/2023	Yes	18	No			Yes	8	Negative	No							Yes	2024-02-12	Negative				No											Eligible	Yes
Dar es salaam	Temeke MC	760/2023	Yes	20	No			Yes	20	Negative	No							Yes	2023-12-14	Negative				No											Eligible	Yes
Dar es salaam	Temeke MC	761/2023	Yes	21	No			Yes	18	Negative	No							Yes	2023-12-15	Negative				No											Eligible	Yes
Dar es salaam	Temeke MC	766/2023	Yes	29	No			No										No						No											Eligible	Yes
Dar es salaam	Temeke MC	772/2023	Yes	33	No			Yes	13	Negative	No							Yes	2023-12-22	Negative				No											Eligible	Yes
Dar es salaam	Temeke MC	793/2023	Yes	27	No			Yes	22	Negative	Yes	34	Negative					Yes	2024-01-03	Negative				No											Eligible	Yes
Dar es salaam	Temeke MC	Bertha	Yes	24	No			Yes	16	Negative	Yes	38	Negative					Yes	2023-10-23	Negative				No											Eligible	Yes
Dar es salaam	Temeke MC	1039/2024	Yes	30	Yes	Yes	Negative									Yes	Negative							No											Eligible	Yes
Dar es salaam	Temeke MC	1040/2024	Yes	39	Yes	Yes	Negative									Yes	Negative							No											Eligible	Yes
Dar es salaam	Temeke MC	1057/2024	Yes	19	Yes	Yes	Negative									Yes	Negative							No											Eligible	Yes
Dar es salaam	Temeke MC	1060/2024	Yes	28	Yes	Yes	Negative									Yes	Negative							No											Eligible	Yes
Dar es salaam	Temeke MC	1062//2024	Yes	20	Yes	Yes	Negative									Yes	Negative							No											Eligible	Yes
Dar es salaam	Temeke MC	1063/2024	Yes	19	Yes	Yes	Negative									Yes	Negative							No											Eligible	Yes
Dar es salaam	Temeke MC	1064/2024	Yes	20	Yes	Yes	Negative									Yes	Negative							No											Eligible	Yes
Dar es salaam	Temeke MC	1067/2024	Yes	23	Yes	Yes	Negative									Yes	Negative							No											Eligible	Yes
Dar es salaam	Temeke MC	1102/2024	Yes	30	Yes	Yes	Negative									Yes	Negative							No											Eligible	Yes
Dar es salaam	Temeke MC	1104/2024	Yes	35	Yes	Yes	Negative									Yes	Negative							No											Eligible	Yes
Dar es salaam	Temeke MC	1136/2024	Yes	33	Yes	Yes	Negative									Yes	Negative							No											Eligible	Yes
Dar es salaam	Temeke MC	1137/2024	Yes	31	Yes	Yes	Negative									Yes	Negative							No											Eligible	Yes
Dar es salaam	Temeke MC	1138/2024	Yes	29	Yes	Yes	Negative									Yes	Negative							No											Eligible	Yes
Dar es salaam	Temeke MC	1139/2024	Yes	26	Yes	Yes	Negative									Yes	Negative							No											Eligible	Yes
Dar es salaam	Temeke MC	1140/2024	Yes	31	Yes	Yes	Negative									Yes	Negative							No											Eligible	Yes
Dar es salaam	Temeke MC	1143/2024	Yes	25	Yes	Yes	Negative									Yes	Negative							No											Eligible	Yes
Dar es salaam	Temeke MC	1152/2024	Yes	23	Yes	Yes	Negative									Yes	Negative							No											Eligible	Yes
Dar es salaam	Temeke MC	1207/2024	Yes	29	Yes	Yes	Negative									Yes	Negative							No											Eligible	Yes
Dar es salaam	Temeke MC	1208/2024	Yes	20	Yes	Yes	Negative									Yes	Negative							No											Eligible	Yes
Dar es salaam	Temeke MC	1209/2024	Yes	32	Yes	Yes	Negative									Yes	Negative							No											Eligible	Yes
Dar es salaam	Temeke MC	1211/2024	Yes	36	Yes	Yes	Negative									Yes	Negative							No											Eligible	Yes
Dar es salaam	Temeke MC	1212/2024	Yes	19	Yes	Yes	Negative									Yes	Negative							No											Eligible	Yes
Dar es salaam	Temeke MC	1230/2024	Yes	29	Yes	Yes	Negative									Yes	Negative							No											Eligible	Yes
Dar es salaam	Temeke MC	1766/2024	Yes	24	Yes	Yes	Negative									Yes	Negative							No											Eligible	Yes
Dar es salaam	Temeke MC	1768/2024	Yes	26	Yes	Yes	Negative									Yes	Negative							No											Eligible	Yes
Dar es salaam	Temeke MC	1796/2024	Yes	28	Yes	Yes	Negative									Yes	Negative							No											Eligible	Yes
Dar es salaam	Temeke MC	1806/2024	Yes	27	Yes	Yes	Negative									Yes	Negative							No											Eligible	Yes
Dar es salaam	Temeke MC	1856/2024	Yes	20	Yes	Yes	Negative									Yes	Negative							No											Eligible	Yes
Dar es salaam	Temeke MC	1858/2024	Yes	34	Yes	Yes	Negative									Yes	Negative							No											Eligible	Yes
Dar es salaam	Temeke MC	1872/2024	Yes	20	Yes	Yes	Negative									Yes	Negative							No											Eligible	Yes
Dar es salaam	Temeke MC	1874/2024	Yes	25	Yes	Yes	Negative									Yes	Negative							No											Eligible	Yes
Dar es salaam	Temeke MC	1894/2024	Yes	19	Yes	Yes	Negative									Yes	Negative							No											Eligible	Yes
Dar es salaam	Temeke MC	1910/2024	Yes	35	Yes	Yes	Negative									Yes	Negative							No											Eligible	Yes
Dar es salaam	Temeke MC	1911/2024	Yes	21	Yes	Yes	Negative									Yes	Negative							No											Eligible	Yes
Dar es salaam	Temeke MC	1914/2024	Yes	28	Yes	Yes	Negative									Yes	Negative							No											Eligible	Yes
Dar es salaam	Temeke MC	1924/2024	Yes	25	Yes	Yes	Negative									Yes	Negative							No											Eligible	Yes
Dar es salaam	Temeke MC	1960/2024	Yes	34	Yes	Yes	Negative									Yes	Negative							No											Eligible	Yes
Dar es salaam	Temeke MC	2034/2024	Yes	22	Yes	Yes	Negative									Yes	Negative							No											Eligible	Yes
Dar es salaam	Temeke MC	2035/2024	Yes	25	Yes	Yes	Negative									Yes	Negative							No											Eligible	Yes
Dar es salaam	Temeke MC	3139/2024	Yes	23	Yes	Yes	Negative									Yes	Negative							No											Eligible	Yes
Dar es salaam	Temeke MC	3143/2024	Yes	27	Yes	Yes	Negative									Yes	Negative							No											Eligible	Yes
Dar es salaam	Temeke MC	3148/2024	Yes	30	Yes	Yes	Negative									Yes	Negative							No											Eligible	Yes
Dar es salaam	Temeke MC	3156/2024	Yes	24	Yes	Yes	Negative									Yes	Negative							No											Eligible	Yes
Dar es salaam	Temeke MC	3157/2024	Yes	28	Yes	Yes	Negative									Yes	Negative							No											Eligible	Yes
Dar es salaam	Temeke MC	3162/2024	Yes	32	Yes	Yes	Negative									Yes	Negative							No											Eligible	Yes
Dar es salaam	Temeke MC	3167/2024	Yes	18	Yes	Yes	Negative									Yes	Negative							No											Eligible	Yes
Dar es salaam	Temeke MC	3168/2024	Yes	39	Yes	Yes	Negative									Yes	Negative							No											Eligible	Yes
Dar es salaam	Temeke MC	3172/2024	Yes	25	Yes	Yes	Negative									Yes	Negative							No											Eligible	Yes
Dar es salaam	Temeke MC	3176/2024	Yes	22	Yes	Yes	Negative									Yes	Negative							No											Eligible	Yes
Dar es salaam	Temeke MC	3199/2024	Yes	30	Yes	Yes	Negative									Yes	Negative							No											Eligible	Yes
Dar es salaam	Temeke MC	3202/2024	Yes	25	Yes	Yes	Negative									Yes	Negative							No											Eligible	Yes
Dar es salaam	Temeke MC	3208/2024	Yes	29	Yes	Yes	Negative									Yes	Negative							No											Eligible	Yes
Dar es salaam	Temeke MC	3209/2024	Yes	22	Yes	Yes	Negative									Yes	Negative							No											Eligible	Yes
Dar es salaam	Temeke MC	3232/2024	Yes	19	Yes	Yes	Negative									Yes	Negative							No											Eligible	Yes
Dar es salaam	Temeke MC	3342/2024	Yes	23	Yes	Yes	Negative									Yes	Negative							No											Eligible	Yes
Dar es salaam	Temeke MC	3343/2024	Yes	30	Yes	Yes	Negative									Yes	Negative							No											Eligible	Yes
Dar es salaam	Temeke MC	3344/2024	Yes	32	Yes	Yes	Negative									Yes	Negative							No											Eligible	Yes
Dar es salaam	Temeke MC	3345/2024	Yes	23	Yes	Yes	Negative									Yes	Negative							No											Eligible	Yes
Dar es salaam	Temeke MC	3346/2024	Yes	43	Yes	Yes	Negative									Yes	Negative							No											Eligible	Yes
Dar es salaam	Temeke MC	3347/2024	Yes	20	Yes	Yes	Negative									Yes	Negative							No											Eligible	Yes
Dar es salaam	Temeke MC	3348/2024	Yes	24	Yes	Yes	Negative									Yes	Negative							No											Eligible	Yes
Dar es salaam	Temeke MC	3349/2024	Yes	39	Yes	Yes	Negative									Yes	Negative							No											Eligible	Yes
Dar es salaam	Temeke MC	3350/2024	Yes	24	Yes	Yes	Negative									Yes	Negative							No											Eligible	Yes
Dar es salaam	Temeke MC	3351/2024	Yes	37	Yes	Yes	Negative									Yes	Negative							No											Eligible	Yes
Dar es salaam	Temeke MC	3352/2024	Yes	22	Yes	Yes	Negative									Yes	Negative							No											Eligible	Yes
Dar es salaam	Temeke MC	3353/2024	Yes	20	Yes	Yes	Negative									Yes	Negative							No											Eligible	Yes
Dar es salaam	Temeke MC	3354/2024	Yes	22	Yes	Yes	Negative									Yes	Positive				No			No											Eligible	Yes
Dar es salaam	Temeke MC	348/2024	Yes	39	Yes	Yes	Negative									Yes	Negative							No											Eligible	Yes
Dar es salaam	Temeke MC	349/2024	Yes	25	Yes	Yes	Negative									Yes	Negative							No											Eligible	Yes
Dar es salaam	Temeke MC	351/2024	Yes	40	Yes	Already HIV positive									Yes	Yes	Negative							No											Eligible	Yes
Dar es salaam	Temeke MC	352/2024	Yes	29	Yes	Yes	Negative									Yes	Negative							No											Eligible	Yes
Dar es salaam	Temeke MC	353/2024	Yes	38	Yes	Yes	Negative									Yes	Negative							No											Eligible	Yes
Dar es salaam	Temeke MC	354/2024	Yes	36	Yes	Yes	Negative									Yes	Negative							No											Eligible	Yes
Dar es salaam	Temeke MC	356/2024	Yes	30	Yes	Yes	Negative									Yes	Negative							No											Eligible	Yes
Dar es salaam	Temeke MC	357/2024	Yes	23	Yes	Yes	Negative									Yes	Negative							No											Eligible	Yes
Dar es salaam	Temeke MC	359/2024	Yes	20	Yes	Yes	Negative									Yes	Negative							No											Eligible	Yes
Dar es salaam	Temeke MC	361/2024	Yes	37	Yes	Yes	Negative									Yes	Negative							No											Eligible	Yes
Dar es salaam	Temeke MC	363/2024	Yes	19	Yes	Yes	Negative									Yes	Negative							No											Eligible	Yes
Dar es salaam	Temeke MC	364/2024	Yes	18	Yes	Yes	Negative									Yes	Negative							No											Eligible	Yes
Dar es salaam	Temeke MC	372/2024	Yes	27	Yes	Yes	Negative									Yes	Negative							No											Eligible	Yes
Dar es salaam	Temeke MC	381/2024	Yes	36	Yes	Yes	Negative									Yes	Negative							No											Eligible	Yes
Dar es salaam	Temeke MC	382/2024	Yes	21	Yes	Yes	Negative									Yes	Negative							No											Eligible	Yes
Dar es salaam	Temeke MC	383/2024	Yes	27	Yes	Yes	Negative									Yes	Negative							No											Eligible	Yes
Dar es salaam	Temeke MC	387/2024	Yes	27	Yes	Yes	Negative									Yes	Negative							No											Eligible	Yes
Dar es salaam	Temeke MC	392/2024	Yes	20	Yes	Yes	Negative									Yes	Negative							No											Eligible	Yes
Dar es salaam	Temeke MC	393/2024	Yes	30	Yes	Yes	Negative									Yes	Negative							No											Eligible	Yes
Dar es salaam	Temeke MC	394/2024	Yes	24	Yes	Yes	Negative									Yes	Negative							No											Eligible	Yes
Dar es salaam	Temeke MC	397/2024	Yes	19	Yes	Yes	Negative									Yes	Negative							No											Eligible	Yes
Dar es salaam	Temeke MC	798/2024	Yes	34	Yes	Yes	Negative									Yes	Negative							No											Eligible	Yes
Dar es salaam	Temeke MC	799/2024	Yes	21	Yes	Yes	Negative									Yes	Negative							No											Eligible	Yes
Dar es salaam	Temeke MC	800/2024	Yes	25	Yes	Yes	Negative									Yes	Negative							No											Eligible	Yes
Dar es salaam	Temeke MC	801/2024	Yes	19	Yes	Yes	Negative									Yes	Negative							No											Eligible	Yes
Dar es salaam	Temeke MC	803/2024	Yes	29	Yes	Yes	Negative									Yes	Negative							No											Eligible	Yes
Dar es salaam	Temeke MC	804/2024	Yes	28	Yes	Yes	Negative									Yes	Negative							No											Eligible	Yes
Dar es salaam	Temeke MC	805/2024	Yes	21	Yes	Yes	Negative									Yes	Negative							No											Eligible	Yes
Dar es salaam	Temeke MC	809/2024	Yes	28	Yes	Yes	Negative									Yes	Negative							No											Eligible	Yes
Dar es salaam	Temeke MC	811/2024	Yes	31	Yes	Yes	Negative									Yes	Negative							No											Eligible	Yes
Dar es salaam	Temeke MC	814/2024	Yes	31	Yes	Yes	Negative									Yes	Negative							No											Eligible	Yes
Dar es salaam	Temeke MC	815/2024	Yes	27	Yes	Yes	Negative									Yes	Negative							No											Eligible	Yes
Dar es salaam	Temeke MC	816/2024	Yes	36	Yes	Already HIV positive									No	Yes	Negative							No											Eligible	Yes
Dar es salaam	Temeke MC	818/2024	Yes	32	Yes	Yes	Negative									Yes	Negative							No											Eligible	Yes
Dar es salaam	Temeke MC	819/2024	Yes	21	Yes	Yes	Negative									Yes	Negative							No											Eligible	Yes
Dar es salaam	Temeke MC	820/2024	Yes	29	Yes	Yes	Negative									Yes	Negative							No											Eligible	Yes
Dar es salaam	Temeke MC	821/2024	Yes	34	Yes	Yes	Negative									Yes	Negative							No											Eligible	Yes
Dar es salaam	Temeke MC	824/2024	Yes	21	Yes	Yes	Negative									Yes	Negative							No											Eligible	Yes
Dar es salaam	Temeke MC	826/2024	Yes	20	Yes	Yes	Negative									Yes	Negative							No											Eligible	Yes
Dar es salaam	Temeke MC	828/2024	Yes	36	Yes	Yes	Negative									Yes	Negative							No											Eligible	Yes
Dar es salaam	Temeke MC	831/2024	Yes	24	Yes	Yes	Negative									Yes	Negative							No											Eligible	Yes
Dar es salaam	Temeke MC	832/2024	Yes	31	Yes	Yes	Negative									Yes	Negative							No											Eligible	Yes
Dar es salaam	Temeke MC	837/2024	Yes	37	Yes	Yes	Negative									Yes	Negative							No											Eligible	Yes
Dar es salaam	Temeke MC	838/2024	Yes	27	Yes	Yes	Negative									Yes	Negative							No											Eligible	Yes
Dar es salaam	Temeke MC	841/2024	Yes	33	Yes	Yes	Negative									Yes	Negative							No											Eligible	Yes
Dar es salaam	Temeke MC	843/2024	Yes	26	Yes	Yes	Negative									Yes	Negative							No											Eligible	Yes
Dar es salaam	Temeke MC	845/2024	Yes	25	Yes	Yes	Negative									Yes	Negative							No											Eligible	Yes
Dar es salaam	Temeke MC	846/2024	Yes	24	Yes	Yes	Negative									Yes	Negative							No											Eligible	Yes
Dar es salaam	Temeke MC	847/2024	Yes	37	Yes	Yes	Negative									Yes	Negative							No											Eligible	Yes
Dar es salaam	Temeke MC	870/2024	Yes	32	Yes	Yes	Negative									Yes	Negative							No											Eligible	Yes
Dar es salaam	Temeke MC	874/2024	Yes	21	Yes	Yes	Negative									Yes	Negative							No											Eligible	Yes
Dar es salaam	Temeke MC	877/2024	Yes	34	Yes	Yes	Negative									Yes	Negative							No											Eligible	Yes
Dar es salaam	Temeke MC	878/2024	Yes	18	Yes	Yes	Negative									Yes	Negative							No											Eligible	Yes
Dar es salaam	Temeke MC	879/2024	Yes	28	Yes	Yes	Negative									Yes	Negative							No											Eligible	Yes
Dar es salaam	Temeke MC	880/2024	Yes	28	Yes	Yes	Negative									Yes	Negative							No											Eligible	Yes
Dar es salaam	Temeke MC	887/2024	Yes	20	Yes	Yes	Negative									Yes	Negative							No											Eligible	Yes
Dar es salaam	Temeke MC	887/2024	Yes	22	Yes	Yes	Negative									Yes	Negative							No											Eligible	Yes
Dar es salaam	Temeke MC	893/2024	Yes	41	Yes	Yes	Negative									Yes	Negative							No											Eligible	Yes
Dar es salaam	Temeke MC	895/2024	Yes	37	Yes	Yes	Negative									Yes	Negative							No											Eligible	Yes
Dar es salaam	Temeke MC	896/2024	Yes	21	Yes	Yes	Negative									Yes	Negative							No											Eligible	Yes
Dar es salaam	Temeke MC	897/2024	Yes	30	Yes	Yes	Negative									Yes	Negative							No											Eligible	Yes
Dar es salaam	Temeke MC	898/2024	Yes	23	Yes	Yes	Negative									No								No											Eligible	Yes
Dar es salaam	Temeke MC	899/2024	Yes	33	Yes	Yes	Negative									Yes	Negative							No											Eligible	Yes
Dar es salaam	Temeke MC	900/2024	Yes	20	Yes	Yes	Negative									Yes	Negative							No											Eligible	Yes
Dar es salaam	Temeke MC	902/2024	Yes	19	Yes	Yes	Negative									Yes	Negative							No											Eligible	Yes
Dar es salaam	Temeke MC	922/2024	Yes	24	Yes	Yes	Negative									Yes	Negative							No											Eligible	Yes
Dar es salaam	Temeke MC	939/2024	Yes	24	Yes	Yes	Negative									Yes	Negative							No											Eligible	Yes
Dar es salaam	Temeke MC	940/2024	Yes	23	Yes	Yes	Negative									Yes	Negative							No											Eligible	Yes
Dar es salaam	Temeke MC	942/2024	Yes	35	Yes	Yes	Negative									Yes	Negative							No											Eligible	Yes
Dar es salaam	Temeke MC	945/2024	Yes	34	Yes	Yes	Negative									Yes	Negative							No											Eligible	Yes
Dar es salaam	Temeke MC	946/2024	Yes	23	Yes	Yes	Negative									Yes	Negative							No											Eligible	Yes
Dar es salaam	Temeke MC	947/2024	Yes	32	Yes	Yes	Negative									Yes	Negative							No											Eligible	Yes
Dar es salaam	Temeke MC	951/2024	Yes	21	Yes	Yes	Negative									Yes	Negative							No											Eligible	Yes
Dar es salaam	Temeke MC	952/2024	Yes	28	Yes	Yes	Negative									Yes	Negative							No											Eligible	Yes
Dar es salaam	Temeke MC	954/2024	Yes	21	Yes	Yes	Negative									Yes	Negative							No											Eligible	Yes
Dar es salaam	Temeke MC	975/2024	Yes	19	Yes	Yes	Negative									Yes	Negative							No											Eligible	Yes
Dar es salaam	Temeke MC	976/2024	Yes	19	Yes	Yes	Negative									Yes	Negative							No											Eligible	Yes
Dar es salaam	Temeke MC	977/2024	Yes	30	Yes	Yes	Negative									Yes	Negative							No											Eligible	Yes
Dar es salaam	Temeke MC	979/2024	Yes	24	Yes	Yes	Negative									Yes	Negative							No											Eligible	Yes
Dar es salaam	Temeke MC	981/2024	Yes	26	Yes	Yes	Negative									Yes	Negative							No											Eligible	Yes
Dar es salaam	Temeke MC	982/2024	Yes	34	Yes	Yes	Negative									Yes	Negative							No											Eligible	Yes
Dar es salaam	Temeke MC	989/2024	Yes	28	Yes	Yes	Negative									Yes	Negative							No											Eligible	Yes
Dar es salaam	Temeke MC	238/2024	Yes	31	Yes	Yes	Negative									Yes	Negative							No											Eligible	Yes
Dar es salaam	Temeke MC	239/2024	Yes	28	Yes	Yes	Negative									Yes	Negative							No											Eligible	Yes
Dar es salaam	Temeke MC	240/2024	Yes	22	Yes	Yes	Negative									Yes	Negative							No											Eligible	Yes
Dar es salaam	Temeke MC	241/2024	Yes	20	Yes	No										Yes	Negative							No											Eligible	Yes
Dar es salaam	Temeke MC	242/2024	Yes	27	Yes	Yes	Negative									Yes	Negative							No											Eligible	Yes
Dar es salaam	Temeke MC	243/2024	Yes	37	Yes	Yes	Negative									Yes	Negative							No											Eligible	Yes
Dar es salaam	Temeke MC	243/2024	Yes	32	Yes	Yes	Negative									Yes	Negative							No											Eligible	Yes
Dar es salaam	Temeke MC	244/2024	Yes	32	Yes	Yes	Negative									Yes	Negative							No											Eligible	Yes
Dar es salaam	Temeke MC	248/2024	Yes	35	Yes	Yes	Negative									Yes	Negative							No											Eligible	Yes
Dar es salaam	Temeke MC	250/2024	Yes	22	Yes	Yes	Negative									No								No											Eligible	Yes
Dar es salaam	Temeke MC	267/2024	Yes	28	Yes	No										Yes	Negative							No											Eligible	Yes
Dar es salaam	Temeke MC	268/2024	Yes	21	Yes	Yes	Negative									No								No											Eligible	Yes
Dar es salaam	Temeke MC	269/2024	Yes	25	Yes	Yes	Negative									Yes	Negative							No											Eligible	Yes
Dar es salaam	Temeke MC	270/2024	Yes	27	Yes	Yes	Negative									Yes	Negative							No											Eligible	Yes
Dar es salaam	Temeke MC	271/2024	Yes	32	Yes	Yes	Negative									Yes	Negative							No											Eligible	Yes
Dar es salaam	Temeke MC	272/2024	Yes	34	Yes	Yes	Negative									Yes	Negative							No											Eligible	Yes
Dar es salaam	Temeke MC	273/2024	Yes	20	Yes	Yes	Negative									Yes	Negative							No											Eligible	Yes
Dar es salaam	Temeke MC	274/2024	Yes	28	Yes	Yes	Negative									Yes	Negative							No											Eligible	Yes
Dar es salaam	Temeke MC	275/2024	Yes	23	Yes	Yes	Negative									Yes	Negative							No											Eligible	Yes
Dar es salaam	Temeke MC	282/2024	Yes	25	Yes	Yes	Negative									Yes	Negative							No											Eligible	Yes
Dar es salaam	Temeke MC	283/2024	Yes	20	Yes	Yes	Negative									Yes	Negative							No											Eligible	Yes
Dar es salaam	Temeke MC	283/2024	Yes	27	Yes	Yes	Negative									Yes	Negative							No											Eligible	Yes
Dar es salaam	Temeke MC	285/2024	Yes	31	Yes	Yes	Negative									Yes	Negative							No											Eligible	Yes
Dar es salaam	Temeke MC	287/2024	Yes	25	Yes	Yes	Negative									Yes	Negative							No											Eligible	Yes
Dar es salaam	Temeke MC	288/2024	Yes	23	Yes	Yes	Negative									Yes	Negative							No											Eligible	Yes
Dar es salaam	Temeke MC	319/2024	Yes	20	Yes	Yes	Negative									Yes	Negative							No											Eligible	Yes
Dar es salaam	Temeke MC	321/2024	Yes	31	Yes	Yes	Negative									Yes	Negative							No											Eligible	Yes
Dar es salaam	Temeke MC	322/2024	Yes	24	Yes	Yes	Negative									Yes	Negative							No											Eligible	Yes
Dar es salaam	Temeke MC	323/2024	Yes	21	Yes	Yes	Negative									Yes	Negative							No											Eligible	Yes
Dar es salaam	Temeke MC	333/2024	Yes	24	Yes	Yes	Negative									Yes	Negative							No											Eligible	Yes
Dar es salaam	Temeke MC	334/2024	Yes	19	Yes	Yes	Negative									Yes	Negative							No											Eligible	Yes
Dar es salaam	Temeke MC	335/2024	Yes	21	Yes	Yes	Negative									Yes	Negative							No											Eligible	Yes
Dar es salaam	Temeke MC	336/2024	Yes	26	Yes	Yes	Negative									Yes	Negative							No											Eligible	Yes
Dar es salaam	Temeke MC	344/2024	Yes	34	Yes	Yes	Negative									Yes	Negative							No											Eligible	Yes
Dar es salaam	Temeke MC	345/2024	Yes	34	Yes	Yes	Negative									Yes	Negative							No											Eligible	Yes
Dar es salaam	Temeke MC	346/2024	Yes	36	Yes	Yes	Negative									Yes	Negative							No											Eligible	Yes
Dar es salaam	Temeke MC	347/2024	Yes	20	Yes	Yes	Negative									Yes	Negative							No											Eligible	Yes
Dar es salaam	Temeke MC	350/2024	Yes	37	Yes	Yes	Negative									Yes	Negative							No											Eligible	Yes
Dar es salaam	Temeke MC	410/2024	Yes	19	Yes	Yes	Negative									Yes	Negative							No											Eligible	Yes
Dar es salaam	Temeke MC	411/2024	Yes	25	Yes	Yes	Negative									Yes	Negative							No											Eligible	Yes
Dar es salaam	Temeke MC	416/2024	Yes	19	Yes	Yes	Negative									Yes	Negative							No											Eligible	Yes
Dar es salaam	Temeke MC	417/2024	Yes	30	Yes	Yes	Negative									Yes	Negative							No											Eligible	Yes
Dar es salaam	Temeke MC	418/2024	Yes	20	Yes	Yes	Negative									Yes	Negative							No											Eligible	Yes
Dar es salaam	Temeke MC	419/2024	Yes	24	Yes	Yes	Negative									Yes	Negative							No											Eligible	Yes
Dar es salaam	Temeke MC	420/2024	Yes	23	Yes	Yes	Negative									Yes	Negative							No											Eligible	Yes
Dar es salaam	Temeke MC	340/2024	Yes	37	Yes	Yes	Negative									Yes	Negative							No											Eligible	Yes
Dar es salaam	Temeke MC	341/2024	Yes	31	Yes	Already HIV positive									Yes	Yes	Negative							No											Eligible	Yes
Dar es salaam	Temeke MC	341/2024	Yes	30	Yes	No										Yes	Negative							No											Eligible	Yes
Dar es salaam	Temeke MC	350/2024	Yes	24	Yes	Yes	Negative									Yes	Negative							No											Eligible	Yes
Dar es salaam	Temeke MC	352/2024	Yes	25	Yes	No										Yes	Negative							No											Eligible	Yes
Dar es salaam	Temeke MC	370/2024	Yes	28	Yes	Yes	Negative									Yes	Negative							No											Eligible	Yes
Dar es salaam	Temeke MC	377/2024	Yes	21	Yes	Yes	Negative									Yes	Negative							Yes	2024-04-17	0		0	Negative						Eligible	Yes
Dar es salaam	Temeke MC	379/2024	Yes	22	Yes	Yes	Negative									Yes	Negative							No											Eligible	Yes
Dar es salaam	Temeke MC	384/2023	Yes	31	Yes	Yes	Negative									Yes	Negative							No											Eligible	Yes
Dar es salaam	Temeke MC	390/2024	Yes	29	Yes	Yes	Negative									Yes	Negative							No											Eligible	Yes
Dar es salaam	Temeke MC	393/2024	Yes	22	Yes	Yes	Negative									Yes	Negative							No											Eligible	Yes
Dar es salaam	Temeke MC	399/2024	Yes	22	Yes	Yes	Negative									Yes	Negative							Yes	2024-05-03	0		0	Negative						Eligible	Yes
Dar es salaam	Temeke MC	400/2024	Yes	27	Yes	Yes	Negative									Yes	Negative							No											Eligible	Yes
Dar es salaam	Temeke MC	405/2024	Yes	22	Yes	Yes	Negative									Yes	Negative							No											Eligible	Yes
Dar es salaam	Temeke MC	406/2024	Yes	22	Yes	Yes	Negative									Yes	Negative							No											Eligible	Yes
Dar es salaam	Temeke MC	407/2024	Yes	29	Yes	Yes	Negative									Yes	Negative							No											Eligible	Yes
Dar es salaam	Temeke MC	431/2024	Yes	29	Yes	Yes	Negative									Yes	Negative							No											Eligible	Yes
Dar es salaam	Temeke MC	500/2024	Yes	28	Yes	Yes	Negative									Yes	Negative							No											Eligible	Yes
Dar es salaam	Temeke MC	501/2024	Yes	22	Yes	Yes	Negative									Yes	Negative							No											Eligible	Yes
Dar es salaam	Temeke MC	503/2024	Yes	25	Yes	No										Yes	Negative							No											Eligible	Yes
Dar es salaam	Temeke MC	126/2024	Yes	21	Yes	Yes	Negative									Yes	Negative							No											Eligible	Yes
Dar es salaam	Temeke MC	127/2024	Yes	21	Yes	Yes	Negative									Yes	Negative							No											Eligible	Yes
Dar es salaam	Temeke MC	129/2024	Yes	23	Yes	Yes	Negative									Yes	Negative							No											Eligible	Yes
Dar es salaam	Temeke MC	130/2024	Yes	19	Yes	Yes	Negative									Yes	Negative							No											Eligible	Yes
Dar es salaam	Temeke MC	131/2024	Yes	34	Yes	Yes	Negative									Yes	Negative							No											Eligible	Yes
Dar es salaam	Temeke MC	132/2024	Yes	24	Yes	Yes	Negative									Yes	Negative							No											Eligible	Yes
Dar es salaam	Temeke MC	133/2024	Yes	24	Yes	Yes	Negative									Yes	Negative							No											Eligible	Yes
Dar es salaam	Temeke MC	134/2024	Yes	21	Yes	Yes	Negative									Yes	Negative							No											Eligible	Yes
Dar es salaam	Temeke MC	135/2024	Yes	26	Yes	Yes	Negative									Yes	Negative							No											Eligible	Yes
Dar es salaam	Temeke MC	136/2024	Yes	20	Yes	Yes	Negative									Yes	Negative							No											Eligible	Yes
Dar es salaam	Temeke MC	137/2024	Yes	19	Yes	Yes	Negative									Yes	Negative							No											Eligible	Yes
Dar es salaam	Temeke MC	138/2024	Yes	24	Yes	Yes	Negative									Yes	Negative							No											Eligible	Yes
Dar es salaam	Temeke MC	139/2024	Yes	19	Yes	Yes	Negative									Yes	Negative							No											Eligible	Yes
Dar es salaam	Temeke MC	140/2024	Yes	19	Yes	No										No								No											Eligible	Yes
Dar es salaam	Temeke MC	140/2024	Yes	24	Yes	Yes	Negative									Yes	Negative							No											Eligible	Yes
Dar es salaam	Temeke MC	141/2024	Yes	21	Yes	Yes	Negative									Yes	Negative							No											Eligible	Yes
Dar es salaam	Temeke MC	143/2024	Yes	40	Yes	Yes	Negative									Yes	Negative							No											Eligible	Yes
Dar es salaam	Temeke MC	154/2024	Yes	19	Yes	Yes	Negative									Yes	Negative							No											Eligible	Yes
Dar es salaam	Temeke MC	188/2024	Yes	31	Yes	Yes	Negative									Yes	Negative							No											Eligible	Yes
Dar es salaam	Temeke MC	189/2024	Yes	29	Yes	Yes	Negative									Yes	Negative							No											Eligible	Yes
Dar es salaam	Temeke MC	190/2024	Yes	32	Yes	Yes	Negative									Yes	Negative							No											Eligible	Yes
Dar es salaam	Temeke MC	192/2024	No	30	Yes	Yes	Negative									No								No											Eligible	Yes
Dar es salaam	Temeke MC	193/2024	Yes	27	Yes	Yes	Negative									Yes	Negative							No											Eligible	Yes
Dar es salaam	Temeke MC	194/2024	Yes	21	Yes	Yes	Negative									Yes	Negative							No											Eligible	Yes
Dar es salaam	Temeke MC	195/2024	Yes	27	Yes	Yes	Negative									Yes	Negative							No											Eligible	Yes
Dar es salaam	Temeke MC	196/2024	Yes	19	Yes	Yes	Negative									Yes	Negative							No											Eligible	Yes
Dar es salaam	Temeke MC	197/2024	Yes	28	Yes	Yes	Negative									Yes	Negative							No											Eligible	Yes
Dar es salaam	Temeke MC	198/2024	Yes	18	Yes	Yes	Negative									Yes	Negative							No											Eligible	Yes
Dar es salaam	Temeke MC	199/2024	Yes	17	Yes	Yes	Negative									Yes	Negative							No											Eligible	Yes
Dar es salaam	Temeke MC	200/2024	Yes	39	Yes	Yes	Negative									Yes	Negative							No											Eligible	Yes
Dar es salaam	Temeke MC	201/2024	Yes	31	Yes	Yes	Negative									Yes	Negative							No											Eligible	Yes
Dar es salaam	Temeke MC	202/2024	Yes	29	Yes	Yes	Negative									Yes	Negative							No											Eligible	Yes
Dar es salaam	Temeke MC	203/2024	Yes	26	Yes	Yes	Negative									Yes	Negative							No											Eligible	Yes
Dar es salaam	Temeke MC	204/2024	Yes	26	Yes	Yes	Negative									Yes	Negative							No											Eligible	Yes
Dar es salaam	Temeke MC	205/2024	Yes	26	Yes	Yes	Negative									Yes	Negative							No											Eligible	Yes
Dar es salaam	Temeke MC	206/2024	Yes	24	Yes	Yes	Negative									Yes	Negative							No											Eligible	Yes
Dar es salaam	Temeke MC	206/2024	Yes	30	Yes	Yes	Negative									Yes	Negative							No											Eligible	Yes
Dar es salaam	Temeke MC	208/2024	Yes	36	Yes	Yes	Negative									Yes	Negative							No											Eligible	Yes
Dar es salaam	Temeke MC	209/2024	Yes	20	Yes	Yes	Negative									Yes	Negative							No											Eligible	Yes
Dar es salaam	Temeke MC	210/2024	Yes	29	Yes	Yes	Negative									Yes	Negative							No											Eligible	Yes
Dar es salaam	Temeke MC	211/2024	Yes	34	Yes	Yes	Negative									Yes	Negative							No											Eligible	Yes
Dar es salaam	Temeke MC	212/2024	Yes	30	Yes	Yes	Negative									Yes	Negative							No											Eligible	Yes
Dar es salaam	Temeke MC	213/2024	Yes	30	Yes	Yes	Negative									Yes	Negative							No											Eligible	Yes
Dar es salaam	Temeke MC	214/2024	Yes	27	Yes	Yes	Negative									Yes	Negative							No											Eligible	Yes
Dar es salaam	Temeke MC	215/2024	Yes	28	Yes	Yes	Negative									Yes	Negative							No											Eligible	Yes
Dar es salaam	Temeke MC	216/2024	Yes	33	Yes	Yes	Negative									Yes	Negative							No											Eligible	Yes
Dar es salaam	Temeke MC	217/2024	Yes	26	Yes	Yes	Negative									Yes	Negative							No											Eligible	Yes
Dar es salaam	Temeke MC	218/2024	Yes	30	Yes	Yes	Negative									Yes	Negative							No											Eligible	Yes
Dar es salaam	Temeke MC	219/2024	Yes	21	Yes	Yes	Negative									Yes	Negative							No											Eligible	Yes
Dar es salaam	Temeke MC	219/2024	Yes	22	Yes	Yes	Negative									Yes	Negative							No											Eligible	Yes
Dar es salaam	Temeke MC	220/2024	Yes	21	Yes	Yes	Negative									Yes	Negative							No											Eligible	Yes
Dar es salaam	Temeke MC	220/2024	Yes	21	Yes	Yes	Negative									Yes	Negative							No											Eligible	Yes
Dar es salaam	Temeke MC	221/2024	Yes	6	Yes	Yes	Negative									Yes	Negative							No											Eligible	Yes
Dar es salaam	Temeke MC	222/2024	Yes	24	Yes	Yes	Negative									Yes	Negative							No											Eligible	Yes
Dar es salaam	Temeke MC	222/2024	Yes	24	Yes	Yes	Negative									Yes	Negative							No											Eligible	Yes
Dar es salaam	Temeke MC	223/2024	Yes	21	Yes	Yes	Negative									Yes	Negative							No											Eligible	Yes
Dar es salaam	Temeke MC	224/2024	Yes	18	Yes	Yes	Negative									Yes	Negative							No											Eligible	Yes
Dar es salaam	Temeke MC	225/2024	Yes	29	Yes	Yes	Negative									Yes	Negative							No											Eligible	Yes
Dar es salaam	Temeke MC	226/2024	Yes	36	Yes	Yes	Negative									Yes	Negative							No											Eligible	Yes
Dar es salaam	Temeke MC	228/2024	Yes	27	Yes	Yes	Negative									Yes	Negative							No											Eligible	Yes
Dar es salaam	Temeke MC	510/2024	Yes	33	Yes	Yes	Negative									Yes	Negative							No											Eligible	Yes
Dar es salaam	Temeke MC	511/2024	Yes	21	Yes	Yes	Negative									Yes	Negative							No											Eligible	Yes
Dar es salaam	Temeke MC	512/2024	Yes	29	Yes	Yes	Negative									Yes	Negative							No											Eligible	Yes
Dar es salaam	Temeke MC	514/2024	Yes	32	Yes	Yes	Negative									Yes	Negative							No											Eligible	Yes
Dar es salaam	Temeke MC	520/2024	Yes	27	Yes	Yes	Negative									Yes	Negative							No											Eligible	Yes
Dar es salaam	Temeke MC	530/2024	Yes	27	Yes	Yes	Negative									Yes	Negative							No											Eligible	Yes
Dar es salaam	Temeke MC	532/2024	Yes	22	Yes	Yes	Negative									Yes	Negative							No											Eligible	Yes
Dar es salaam	Temeke MC	536/2024	Yes	32	Yes	Yes	Negative									Yes	Negative							No											Eligible	Yes
Dar es salaam	Temeke MC	538/2024	Yes	22	Yes	Yes	Negative									Yes	Negative							No											Eligible	Yes
Dar es salaam	Temeke MC	541/2024	Yes	25	Yes	Yes	Negative									Yes	Negative							No											Eligible	Yes
Dar es salaam	Temeke MC	542/2024	Yes	22	Yes	Yes	Negative									Yes	Negative							No											Eligible	Yes
Dar es salaam	Temeke MC	543/2024	Yes	38	Yes	Yes	Negative									Yes	Negative							No											Eligible	Yes
Dar es salaam	Temeke MC	544/2024	Yes	18	Yes	Yes	Negative									Yes	Negative							No											Eligible	Yes
Dar es salaam	Temeke MC	546/2024	Yes	37	Yes	Yes	Negative									Yes	Negative							No											Eligible	Yes
Dar es salaam	Temeke MC	619/2024	Yes	28	Yes	Yes	Negative									Yes	Negative							No											Eligible	Yes
Dar es salaam	Temeke MC	619/2024	Yes	28	Yes	Yes	Negative									Yes	Negative							No											Eligible	Yes
Dar es salaam	Temeke MC	630/2024	Yes	24	Yes	Yes	Negative									Yes	Negative							No											Eligible	Yes
Dar es salaam	Temeke MC	640/2024	Yes	33	Yes	Yes	Negative									Yes	Negative							No											Eligible	Yes
Dar es salaam	Temeke MC	641/2024	Yes	31	Yes	Yes	Negative									Yes	Negative							No											Eligible	Yes
Dar es salaam	Temeke MC	644/2024	Yes	29	Yes	Yes	Negative									Yes	Negative							No											Eligible	Yes
Dar es salaam	Temeke MC	646/2024	Yes	26	Yes	Yes	Negative									Yes	Negative							No											Eligible	Yes
Dar es salaam	Temeke MC	647/2024	Yes	20	Yes	Yes	Negative									Yes	Negative							No											Eligible	Yes
Dar es salaam	Temeke MC	648/2024	Yes	27	Yes	Yes	Negative									Yes	Negative							Yes	2024-03-19	0		0	Negative						Eligible	Yes
Dar es salaam	Temeke MC	649/2024	Yes	27	Yes	Yes	Negative									Yes	Negative							Yes	2024-03-19	0		0	Negative						Eligible	Yes
Dar es salaam	Temeke MC	650/2024	Yes	26	Yes	Yes	Negative									Yes	Negative							No											Eligible	Yes
Dar es salaam	Temeke MC	651/2024	Yes	28	Yes	Yes	Negative									Yes	Negative							No											Eligible	Yes
Dar es salaam	Temeke MC	652/2024	Yes	21	Yes	Yes	Negative									Yes	Negative							No											Eligible	Yes
Dar es salaam	Temeke MC	653/2024	Yes	25	Yes	Yes	Negative									Yes	Negative							No											Eligible	Yes
Dar es salaam	Temeke MC	654/2024	Yes	23	Yes	Yes	Negative									Yes	Negative							No											Eligible	Yes
Dar es salaam	Temeke MC	656/2024	Yes	34	Yes	Yes	Negative									Yes	Negative							No											Eligible	Yes
Dar es salaam	Temeke MC	658/2024	Yes	19	Yes	Yes	Negative									Yes	Negative							No											Eligible	Yes
Dar es salaam	Temeke MC	660/2024	Yes	27	Yes	Yes	Negative									Yes	Negative							No											Eligible	Yes
Dar es salaam	Temeke MC	661/2024	Yes	26	Yes	Yes	Negative									Yes	Negative							No											Eligible	Yes
Dar es salaam	Temeke MC	662/2024	Yes	25	Yes	Yes	Negative									Yes	Negative							No											Eligible	Yes
Dar es salaam	Temeke MC	663/2024	Yes	19	Yes	Yes	Negative									Yes	Negative							No											Eligible	Yes
Dar es salaam	Temeke MC	664/2024	Yes	21	Yes	Yes	Negative									Yes	Negative							No											Eligible	Yes
Dar es salaam	Temeke MC	665/2024	Yes	29	Yes	Yes	Negative									Yes	Negative							No											Eligible	Yes
Dar es salaam	Temeke MC	666/2024	Yes	21	Yes	Yes	Negative									Yes	Negative							No											Eligible	Yes
Dar es salaam	Temeke MC	669/2024	Yes	34	Yes	Yes	Negative									Yes	Negative							No											Eligible	Yes
Dar es salaam	Temeke MC	670/2024	Yes	21	Yes	Yes	Negative									Yes	Negative							No											Eligible	Yes
Dar es salaam	Temeke MC	671/2024	Yes	34	Yes	Yes	Negative									Yes	Negative							No											Eligible	Yes
Dar es salaam	Temeke MC	672/2024	Yes	30	Yes	Already HIV positive									Yes	Yes	Negative							No											Eligible	Yes
Dar es salaam	Temeke MC	673/2024	Yes	34	Yes	Yes	Negative									Yes	Negative							No											Eligible	Yes
Dar es salaam	Temeke MC	674/2024	Yes	40	Yes	Yes	Negative									Yes	Negative							No											Eligible	Yes
Dar es salaam	Temeke MC	675/2024	Yes	20	Yes	Yes	Negative									Yes	Negative							No											Eligible	Yes
Dar es salaam	Temeke MC	676/2024	Yes	26	Yes	Yes	Negative									Yes	Negative							No											Eligible	Yes
Dar es salaam	Temeke MC	678/2024	Yes	24	Yes	Yes	Negative									Yes	Negative							No											Eligible	Yes
Dar es salaam	Temeke MC	679/2024	Yes	43	Yes	Yes	Negative									Yes	Negative							No											Eligible	Yes
Dar es salaam	Temeke MC	680/2024	Yes	29	Yes	Yes	Negative									Yes	Negative							No											Eligible	Yes
Dar es salaam	Temeke MC	681/2024	Yes	35	Yes	Yes	Negative									Yes	Negative							No											Eligible	Yes
Dar es salaam	Temeke MC	682/2024	Yes	26	Yes	Yes	Negative									Yes	Negative							No											Eligible	Yes
Dar es salaam	Temeke MC	683/2024	Yes	32	Yes	Yes	Negative									Yes	Negative							No											Eligible	Yes
Dar es salaam	Temeke MC	684/2024	Yes	18	Yes	Yes	Negative									Yes	Negative							No											Eligible	Yes
Dar es salaam	Temeke MC	685/2024	Yes	32	Yes	Yes	Negative									Yes	Negative							No											Eligible	Yes
Dar es salaam	Temeke MC	686/2024	Yes	20	Yes	Yes	Negative									Yes	Negative							No											Eligible	Yes
Dar es salaam	Temeke MC	687/2024	Yes	22	Yes	Yes	Negative									Yes	Negative							No											Eligible	Yes
Dar es salaam	Temeke MC	688/2024	Yes	33	Yes	Yes	Negative									Yes	Negative							No											Eligible	Yes
Dar es salaam	Temeke MC	689/2024	Yes	22	Yes	Yes	Negative									Yes	Negative							No											Eligible	Yes
Dar es salaam	Temeke MC	690/2024	Yes	28	Yes	Yes	Negative									Yes	Negative							No											Eligible	Yes
Dar es salaam	Temeke MC	691/2024	Yes	27	Yes	Yes	Negative									Yes	Negative							No											Eligible	Yes
Dar es salaam	Temeke MC	692/2024	Yes	25	Yes	Yes	Negative									Yes	Negative							No											Eligible	Yes
Dar es salaam	Temeke MC	693/2024	Yes	32	Yes	Yes	Negative									Yes	Negative							No											Eligible	Yes
Dar es salaam	Temeke MC	694/2024	Yes	27	Yes	Yes	Negative									Yes	Negative							No											Eligible	Yes
Dar es salaam	Temeke MC	695/2024	Yes	35	Yes	Yes	Negative									Yes	Negative							No											Eligible	Yes
Dar es salaam	Temeke MC	697/2024	Yes	23	Yes	Yes	Negative									Yes	Negative							No											Eligible	Yes
Dar es salaam	Temeke MC	698/2024	Yes	21	Yes	Yes	Negative									Yes	Negative							No											Eligible	Yes
Dar es salaam	Temeke MC	699/2024	Yes	25	Yes	Yes	Negative									Yes	Negative							No											Eligible	Yes
Dar es salaam	Temeke MC	700/2024	Yes	25	Yes	Yes	Negative									Yes	Negative							No											Eligible	Yes
Dar es salaam	Temeke MC	701/2024	Yes	30	Yes	Yes	Negative									Yes	Negative							No											Eligible	Yes
Dar es salaam	Temeke MC	702/2024	Yes	30	Yes	Already HIV positive									Yes	Yes	Negative							No											Eligible	Yes
Dar es salaam	Temeke MC	703/2024	Yes	28	Yes	Yes	Negative									Yes	Negative							No											Eligible	Yes
Dar es salaam	Temeke MC	704/2024	Yes	28	Yes	Yes	Negative									Yes	Negative							No											Eligible	Yes
Dar es salaam	Temeke MC	705/2024	Yes	21	Yes	Yes	Negative									Yes	Negative							No											Eligible	Yes
Dar es salaam	Temeke MC	706/2024	Yes	35	Yes	Yes	Negative									Yes	Negative							No											Eligible	Yes
Dar es salaam	Temeke MC	707/2024	Yes	32	Yes	Yes	Negative									Yes	Negative							No											Eligible	Yes
Dar es salaam	Temeke MC	713/2024	Yes	36	Yes	Yes	Negative									Yes	Negative							No											Eligible	Yes
Dar es salaam	Temeke MC	716/2024	Yes	26	Yes	Yes	Negative									Yes	Negative							No											Eligible	Yes
Dar es salaam	Temeke MC	718/2024	Yes	31	Yes	Yes	Negative									Yes	Negative							No											Eligible	Yes
Dar es salaam	Temeke MC	721/2024	Yes	24	Yes	Yes	Negative									Yes	Negative							No											Eligible	Yes
Dar es salaam	Temeke MC	722/2024	Yes	27	Yes	Yes	Negative									Yes	Negative							No											Eligible	Yes
Dar es salaam	Temeke MC	723/2024	Yes	35	Yes	Yes	Negative									Yes	Negative							No											Eligible	Yes
Dar es salaam	Temeke MC	724/2024	Yes	27	Yes	Yes	Negative									Yes	Negative							No											Eligible	Yes
Dar es salaam	Temeke MC	725/2024	Yes	33	Yes	Yes	Negative									Yes	Negative							No											Eligible	Yes
Dar es salaam	Temeke MC	726/2024	Yes	26	Yes	Yes	Negative									Yes	Negative							No											Eligible	Yes
Dar es salaam	Temeke MC	727/2024	Yes	40	Yes	Yes	Negative									Yes	Negative							No											Eligible	Yes
Dar es salaam	Temeke MC	728/2024	Yes	32	Yes	Yes	Negative									Yes	Negative							No											Eligible	Yes
Dar es salaam	Temeke MC	729/2024	Yes	28	Yes	Yes	Negative									Yes	Negative							No											Eligible	Yes
Dar es salaam	Temeke MC	730/2024	Yes	21	Yes	Yes	Negative									Yes	Negative							No											Eligible	Yes
Dar es salaam	Temeke MC	731/2024	Yes	23	Yes	Yes	Negative									Yes	Negative							No											Eligible	Yes
Dar es salaam	Temeke MC	734/2024	Yes	19	Yes	Yes	Negative									Yes	Negative							No											Eligible	Yes
Dar es salaam	Temeke MC	736/2024	Yes	37	Yes	Yes	Negative									Yes	Negative							No											Eligible	Yes
Dar es salaam	Temeke MC	737/2024	Yes	27	Yes	Yes	Negative									Yes	Negative							No											Eligible	Yes
Dar es salaam	Temeke MC	738/2024	Yes	27	Yes	Yes	Negative									Yes	Negative							No											Eligible	Yes
Dar es salaam	Temeke MC	739/2024	Yes	21	Yes	Yes	Positive							Yes	Yes	Yes	Negative							No											Eligible	Yes
Dar es salaam	Temeke MC	740/2024	Yes	24	Yes	Yes	Negative									Yes	Negative							No											Eligible	Yes
Dar es salaam	Temeke MC	741/2024	Yes	22	Yes	Yes	Negative									Yes	Negative							No											Eligible	Yes
Dar es salaam	Temeke MC	746/2024	Yes	19	Yes	Yes	Negative									Yes	Negative							No											Eligible	Yes
Dar es salaam	Temeke MC	747/2024	Yes	25	Yes	Yes	Negative									Yes	Negative							No											Eligible	Yes
Dar es salaam	Temeke MC	748/2024	Yes	27	Yes	Yes	Negative									Yes	Negative							No											Eligible	Yes
Dar es salaam	Temeke MC	749/2024	Yes	20	Yes	Already HIV positive									Yes	Yes	Negative							No											Eligible	Yes
Dar es salaam	Temeke MC	750/2024	Yes	27	Yes	Yes	Negative									Yes	Negative							No											Eligible	Yes
Dar es salaam	Temeke MC	751/2024	Yes	18	Yes	Yes	Negative									Yes	Negative							No											Eligible	Yes
Dar es salaam	Temeke MC	752/2024	Yes	32	Yes	Yes	Negative									Yes	Negative							No											Eligible	Yes
Dar es salaam	Temeke MC	753/2024	Yes	19	Yes	Yes	Negative									Yes	Negative							No											Eligible	Yes
Dar es salaam	Temeke MC	754/2024	Yes	39	Yes	Yes	Negative									Yes	Negative							No											Eligible	Yes
Dar es salaam	Temeke MC	756/2024	Yes	30	Yes	Yes	Negative									Yes	Negative							No											Eligible	Yes
Dar es salaam	Temeke MC	757/2024	Yes	28	Yes	Yes	Negative									Yes	Negative							No											Eligible	Yes
Dar es salaam	Temeke MC	758/2024	Yes	37	Yes	Yes	Negative									Yes	Negative							No											Eligible	Yes
Dar es salaam	Temeke MC	759/2024	Yes	21	Yes	Yes	Negative									Yes	Negative							No											Eligible	Yes
Dar es salaam	Temeke MC	760/2024	Yes	17	Yes	Yes	Negative									Yes	Negative							No											Eligible	Yes
Dar es salaam	Temeke MC	761/2024	Yes	33	Yes	Yes	Negative									Yes	Negative							No											Eligible	Yes
Dar es salaam	Temeke MC	762/2024	Yes	18	Yes	Yes	Negative									Yes	Negative							No											Eligible	Yes
Dar es salaam	Temeke MC	763/2024	Yes	26	Yes	Yes	Negative									Yes	Negative							No											Eligible	Yes
Dar es salaam	Temeke MC	764/2024	Yes	29	Yes	Yes	Negative									Yes	Negative							No											Eligible	Yes
Dar es salaam	Temeke MC	765/2024	Yes	22	Yes	Yes	Negative									Yes	Negative							No											Eligible	Yes
Dar es salaam	Temeke MC	766/2024	Yes	38	Yes	Yes	Negative									Yes	Negative							No											Eligible	Yes
Dar es salaam	Temeke MC	767/2024	Yes	23	Yes	Yes	Negative									Yes	Negative							No											Eligible	Yes
Dar es salaam	Temeke MC	768/2024	Yes	23	Yes	Yes	Negative									Yes	Negative							No											Eligible	Yes
Dar es salaam	Temeke MC	769/2024	Yes	26	Yes	Yes	Negative									Yes	Negative							No											Eligible	Yes
Dar es salaam	Temeke MC	770/2024	Yes	19	Yes	Yes	Negative									Yes	Negative							No											Eligible	Yes
Dar es salaam	Temeke MC	771/2024	Yes	19	Yes	Yes	Negative									Yes	Negative							No											Eligible	Yes
Dar es salaam	Temeke MC	773/2024	Yes	28	Yes	Yes	Negative									Yes	Negative							No											Eligible	Yes
Dar es salaam	Temeke MC	774/2024	Yes	31	Yes	Yes	Negative									Yes	Negative							No											Eligible	Yes
Dar es salaam	Temeke MC	775/2024	Yes	19	Yes	Yes	Negative									Yes	Negative							No											Eligible	Yes
Dar es salaam	Temeke MC	776/2024	Yes	18	Yes	Already HIV positive									Yes	Yes	Negative							No											Eligible	Yes
Dar es salaam	Temeke MC	778/2024	Yes	22	Yes	Yes	Negative									Yes	Negative							No											Eligible	Yes
Dar es salaam	Temeke MC	779/2024	Yes	28	Yes	Yes	Negative									Yes	Negative							No											Eligible	Yes
Dar es salaam	Temeke MC	780/2024	Yes	26	Yes	Yes	Negative									Yes	Negative							No											Eligible	Yes
Dar es salaam	Temeke MC	781/2024	Yes	31	Yes	Yes	Negative									Yes	Negative							No											Eligible	Yes
Dar es salaam	Temeke MC	782/2024	Yes	29	Yes	Yes	Negative									Yes	Negative							No											Eligible	Yes
Dar es salaam	Temeke MC	783/2024	Yes	33	Yes	Yes	Negative									Yes	Negative							No											Eligible	Yes
Dar es salaam	Temeke MC	784/2024	Yes	30	Yes	Yes	Negative									Yes	Negative							No											Eligible	Yes
Dar es salaam	Temeke MC	785/2024	Yes	23	Yes	Yes	Negative									Yes	Negative							No											Eligible	Yes
Dar es salaam	Temeke MC	786/2024	Yes	20	Yes	Yes	Negative									Yes	Negative							No											Eligible	Yes
Dar es salaam	Temeke MC	787/2024	Yes	37	Yes	Yes	Negative									Yes	Negative							No											Eligible	Yes
Dar es salaam	Temeke MC	789/2024	Yes	20	Yes	No										Yes	Negative							No											Eligible	Yes
Dar es salaam	Temeke MC	862/2024	Yes	26	Yes	Yes	Negative									Yes	Negative							No											Eligible	Yes
Dar es salaam	Temeke MC	Mwajuma	Yes	29	Yes	Yes	Negative									Yes	Negative							No											Eligible	Yes
Dar es salaam	Temeke MC	198/2024	Yes	27	Yes	Yes	Negative									Yes	Negative							No											Eligible	Yes
Dar es salaam	Temeke MC	199/2024	Yes	39	Yes	Yes	Negative									Yes	Negative							No											Eligible	Yes
Dar es salaam	Temeke MC	200/2024	Yes	22	Yes	Yes	Negative									Yes	Negative							No											Eligible	Yes
Dar es salaam	Temeke MC	201/2024	Yes	18	Yes	Yes	Negative									Yes	Negative							No											Eligible	Yes
Dar es salaam	Temeke MC	202/2024	Yes	26	Yes	Yes	Negative									Yes	Negative							No											Eligible	Yes
Dar es salaam	Temeke MC	203/2024	Yes	23	Yes	Yes	Negative									Yes	Negative							No											Eligible	Yes
Dar es salaam	Temeke MC	204/2024	Yes	31	Yes	Yes	Negative									Yes	Negative							No											Eligible	Yes
Dar es salaam	Temeke MC	294/2024	Yes	29	Yes	Yes	Negative									Yes	Negative							No											Eligible	Yes
Dar es salaam	Temeke MC	295/2024	Yes	23	Yes	Yes	Negative									Yes	Negative							No											Eligible	Yes
Dar es salaam	Temeke MC	296/2024	Yes	31	Yes	Yes	Negative									Yes	Negative							No											Eligible	Yes
Dar es salaam	Temeke MC	297/2024	Yes	28	Yes	Yes	Negative									Yes	Negative							No											Eligible	Yes
Dar es salaam	Temeke MC	298/2024	Yes	25	Yes	Yes	Negative									Yes	Negative							No											Eligible	Yes
Dar es salaam	Temeke MC	299/2024	Yes	30	Yes	Yes	Negative									Yes	Negative							No											Eligible	Yes
Dar es salaam	Temeke MC	300/2024	Yes	25	Yes	Yes	Negative									Yes	Negative							No											Eligible	Yes
Dar es salaam	Temeke MC	301/2024	Yes	25	Yes	Yes	Negative									Yes	Negative							No											Eligible	Yes
Dar es salaam	Temeke MC	302/2024	Yes	16	Yes	Yes	Negative									Yes	Negative							No											Eligible	Yes
Dar es salaam	Temeke MC	303/2024	Yes	19	Yes	Yes	Negative									Yes	Negative							No											Eligible	Yes
Dar es salaam	Temeke MC	304/2024	Yes	20	Yes	Yes	Negative									Yes	Negative							No											Eligible	Yes
Dar es salaam	Temeke MC	305/2024	Yes	22	Yes	Yes	Negative									Yes	Negative							No											Eligible	Yes
Dar es salaam	Temeke MC	306/2024	Yes	23	Yes	Yes	Negative									Yes	Negative							No											Eligible	Yes
Dar es salaam	Temeke MC	307/2024	Yes	36	Yes	Yes	Negative									Yes	Negative							No											Eligible	Yes
Dar es salaam	Temeke MC	308/2024	Yes	21	Yes	Yes	Negative									Yes	Negative							No											Eligible	Yes
Dar es salaam	Temeke MC	309/2024	Yes	23	Yes	Yes	Negative									Yes	Negative							No											Eligible	Yes
Dar es salaam	Temeke MC	310/2024	Yes	34	Yes	Yes	Negative									Yes	Negative							No											Eligible	Yes
Dar es salaam	Temeke MC	311/2024	Yes	19	Yes	Yes	Negative									Yes	Negative							No											Eligible	Yes
Dar es salaam	Temeke MC	312/2024	Yes	29	Yes	Already HIV positive									Yes	Yes	Negative							No											Eligible	Yes
Dar es salaam	Temeke MC	313/2024	Yes	33	Yes	Yes	Negative									Yes	Negative							No											Eligible	Yes
Dar es salaam	Temeke MC	314/2024	Yes	32	Yes	Yes	Negative									Yes	Negative							No											Eligible	Yes
Dar es salaam	Temeke MC	315/2024	Yes	22	Yes	Yes	Negative									Yes	Negative							No											Eligible	Yes
Dar es salaam	Temeke MC	316/2024	Yes	37	Yes	Yes	Negative									Yes	Negative							No											Eligible	Yes
Dar es salaam	Temeke MC	317/2024	Yes	40	Yes	No										Yes	Negative							No											Eligible	Yes
Dar es salaam	Temeke MC	318/2024	Yes	26	Yes	Yes	Negative									Yes	Negative							No											Eligible	Yes
Dar es salaam	Temeke MC	319/2024	Yes	25	Yes	Yes	Negative									Yes	Negative							No											Eligible	Yes
Dar es salaam	Temeke MC	320/2024	Yes	29	Yes	Yes	Negative									Yes	Negative							No											Eligible	Yes
Dar es salaam	Temeke MC	321/2024	Yes	19	Yes	Yes	Negative									Yes	Negative							No											Eligible	Yes
Dar es salaam	Temeke MC	325/2024	Yes	28	Yes	Yes	Negative									Yes	Negative							No											Eligible	Yes
Dar es salaam	Temeke MC	325/2024	Yes	25	Yes	Yes	Negative									Yes	Negative							No											Eligible	Yes
Dar es salaam	Temeke MC	326/2024	Yes	25	Yes	Yes	Negative									Yes	Negative							No											Eligible	Yes
Dar es salaam	Temeke MC	326/2024	Yes	27	Yes	Yes	Negative									Yes	Negative							No											Eligible	Yes
Dar es salaam	Temeke MC	327/2024	Yes	32	Yes	Yes	Negative									Yes	Negative							No											Eligible	Yes
Dar es salaam	Temeke MC	327/2024	Yes	22	Yes	Yes	Negative									Yes	Negative							No											Eligible	Yes
Dar es salaam	Temeke MC	328/2024	Yes	26	Yes	Yes	Negative									Yes	Negative							No											Eligible	Yes
Dar es salaam	Temeke MC	329/2024	Yes	37	Yes	Yes	Negative									Yes	Negative							No											Eligible	Yes
Dar es salaam	Temeke MC	330/2024	Yes	31	Yes	Yes	Negative									Yes	Negative							No											Eligible	Yes
Dar es salaam	Temeke MC	331/2024	Yes	29	Yes	Yes	Negative									Yes	Negative							No											Eligible	Yes
Dar es salaam	Temeke MC	332/2024	Yes	19	Yes	Yes	Negative									Yes	Negative							No											Eligible	Yes
Dar es salaam	Temeke MC	333/2024	Yes	21	Yes	Yes	Negative									Yes	Negative							No											Eligible	Yes
Dar es salaam	Temeke MC	334/2024	Yes	26	Yes	Yes	Negative									Yes	Negative							No											Eligible	Yes
Dar es salaam	Temeke MC	334/2024	Yes	25	Yes	Yes	Negative									Yes	Negative							No											Eligible	Yes
Dar es salaam	Temeke MC	335/2024	Yes	36	Yes	Yes	Negative									Yes	Negative							No											Eligible	Yes
Dar es salaam	Temeke MC	336/2024	Yes	34	Yes	Yes	Negative									Yes	Negative							No											Eligible	Yes
Dar es salaam	Temeke MC	337/2024	Yes	21	Yes	Yes	Negative									Yes	Negative							No											Eligible	Yes
Dar es salaam	Temeke MC	338/2024	Yes	29	Yes	Yes	Negative									Yes	Negative							No											Eligible	Yes
Dar es salaam	Temeke MC	339/2024	Yes	28	Yes	Yes	Negative									Yes	Negative							No											Eligible	Yes
Dar es salaam	Temeke MC	340/2024	Yes	26	Yes	Yes	Negative									Yes	Negative							No											Eligible	Yes
Dar es salaam	Temeke MC	340/2024	Yes	35	Yes	Yes	Negative									Yes	Negative							No											Eligible	Yes
Dar es salaam	Temeke MC	341/2024	Yes	35	Yes	Yes	Negative									Yes	Negative							No											Eligible	Yes
Dar es salaam	Temeke MC	342/2024	Yes	17	Yes	Yes	Negative									Yes	Negative							No											Eligible	Yes
Dar es salaam	Temeke MC	342/2024	Yes	29	Yes	Yes	Negative									Yes	Negative							No											Eligible	Yes
Dar es salaam	Temeke MC	343/2024	Yes	34	Yes	Yes	Negative									Yes	Negative							No											Eligible	Yes
Dar es salaam	Temeke MC	343/2024	Yes	29	Yes	Yes	Negative									Yes	Negative							No											Eligible	Yes
Dar es salaam	Temeke MC	344/2024	Yes	26	Yes	Yes	Negative									Yes	Negative							No											Eligible	Yes
Dar es salaam	Temeke MC	344/2024	Yes	19	Yes	Yes	Negative									Yes	Negative							No											Eligible	Yes
Dar es salaam	Temeke MC	345/2024	Yes	37	Yes	Yes	Negative									Yes	Negative							No											Eligible	Yes
Dar es salaam	Temeke MC	345/2024	Yes	27	Yes	Yes	Negative									Yes	Negative							No											Eligible	Yes
Dar es salaam	Temeke MC	345/2024	Yes	20	Yes	Yes	Negative									Yes	Negative							No											Eligible	Yes
Dar es salaam	Temeke MC	346/2024	Yes	29	Yes	Yes	Negative									Yes	Negative							No											Eligible	Yes
Dar es salaam	Temeke MC	346/2024	Yes	37	Yes	Yes	Negative									Yes	Negative							Yes	2024-03-02	1		1	Negative						Eligible	No
Dar es salaam	Temeke MC	347/2024	Yes	26	Yes	Yes	Negative									Yes	Negative							No											Eligible	Yes
Dar es salaam	Temeke MC	348/2024	Yes	24	Yes	Yes	Negative									Yes	Negative							No											Eligible	Yes
Dar es salaam	Temeke MC	348/2024	Yes	26	Yes	Yes	Negative									Yes	Negative							No											Eligible	Yes
Dar es salaam	Temeke MC	349/2024	Yes	25	Yes	Yes	Negative									Yes	Negative							No											Eligible	Yes
Dar es salaam	Temeke MC	349/2024	Yes	20	Yes	Yes	Negative									Yes	Negative							No											Eligible	Yes
Dar es salaam	Temeke MC	350/2024	Yes	20	Yes	Yes	Negative									Yes	Negative							No											Eligible	Yes
Dar es salaam	Temeke MC	351/2024	Yes	22	Yes	Yes	Negative									Yes	Negative							No											Eligible	Yes
Dar es salaam	Temeke MC	351/2024	Yes	35	Yes	Yes	Negative									Yes	Negative							No											Eligible	Yes
Dar es salaam	Temeke MC	353/2024	Yes	24	Yes	Yes	Negative									Yes	Negative							No											Eligible	Yes
Dar es salaam	Temeke MC	355/2024	Yes	26	Yes	Yes	Negative									Yes	Negative							No											Eligible	Yes
Dar es salaam	Temeke MC	356/2024	Yes	20	Yes	Yes	Negative									Yes	Negative							No											Eligible	Yes
Dar es salaam	Temeke MC	357/2024	Yes	26	Yes	No										Yes	Negative							No											Eligible	Yes
Dar es salaam	Temeke MC	358/2024	Yes	24	Yes	Yes	Negative									Yes	Negative							No											Eligible	Yes
Dar es salaam	Temeke MC	359/2024	Yes	22	Yes	Yes	Negative									Yes	Negative							No											Eligible	Yes
Dar es salaam	Temeke MC	360/2024	Yes	19	Yes	Yes	Negative									Yes	Negative							No											Eligible	Yes
Dar es salaam	Temeke MC	361/2024	Yes	22	Yes	Yes	Negative									Yes	Negative							No											Eligible	Yes
Dar es salaam	Temeke MC	362/2024	Yes	35	Yes	Yes	Negative									Yes	Negative							No											Eligible	Yes
Dar es salaam	Temeke MC	363/2024	Yes	24	Yes	Yes	Negative									Yes	Negative							No											Eligible	Yes
Dar es salaam	Temeke MC	364/2024	Yes	19	Yes	Yes	Negative									Yes	Negative							No											Eligible	Yes
Dar es salaam	Temeke MC	365/2024	Yes	16	Yes	Yes	Negative									Yes	Negative							No											Eligible	Yes
Dar es salaam	Temeke MC	366/2024	Yes	28	Yes	Yes	Negative									Yes	Negative							No											Eligible	Yes
Dar es salaam	Temeke MC	367/2024	Yes	33	Yes	No										Yes	Negative							No											Eligible	Yes
Dar es salaam	Temeke MC	368/2024	Yes	39	Yes	Yes	Negative									Yes	Negative							No											Eligible	Yes
Dar es salaam	Temeke MC	369/2024	Yes	34	Yes	Yes	Negative									Yes	Negative							No											Eligible	Yes
Dar es salaam	Temeke MC	369/2024	Yes	35	Yes	Yes	Negative									Yes	Negative							No											Eligible	Yes
Dar es salaam	Temeke MC	370/2024	Yes	19	Yes	Yes	Negative									Yes	Negative							No											Eligible	Yes
Dar es salaam	Temeke MC	370/2024	Yes	19	Yes	Yes	Negative									Yes	Negative							No											Eligible	Yes
Dar es salaam	Temeke MC	371/2024	Yes	32	Yes	Yes	Negative									Yes	Negative							No											Eligible	Yes
Dar es salaam	Temeke MC	371/2024	Yes	30	Yes	Yes	Negative									Yes	Negative							No											Eligible	Yes
Dar es salaam	Temeke MC	372/2024	Yes	28	Yes	Yes	Negative									Yes	Negative							No											Eligible	Yes
Dar es salaam	Temeke MC	373/2024	Yes	26	Yes	Yes	Negative									Yes	Negative							No											Eligible	Yes
Dar es salaam	Temeke MC	374/2024	Yes	23	Yes	Already HIV positive									Yes	Yes	Negative							Yes	2024-04-07	0		0	Negative						Not Eligible
Dar es salaam	Temeke MC	375/2024	Yes	26	Yes	Yes	Negative									Yes	Negative							No											Eligible	Yes
Dar es salaam	Temeke MC	376/2024	Yes	24	Yes	Yes	Negative									Yes	Negative							No											Eligible	Yes
Dar es salaam	Temeke MC	377/2024	Yes	26	Yes	Yes	Negative									Yes	Negative							No											Eligible	Yes
Dar es salaam	Temeke MC	378/2024	Yes	29	Yes	Yes	Negative									Yes	Negative							Yes	2024-03-14	0		0	Negative						Not Eligible
Dar es salaam	Temeke MC	379/2024	Yes	19	Yes	Yes	Negative									Yes	Negative							No											Eligible	Yes
Dar es salaam	Temeke MC	380/2024	Yes	19	Yes	Yes	Negative									Yes	Negative							No											Eligible	Yes
Dar es salaam	Temeke MC	381/2024	Yes	29	Yes	Yes	Negative									Yes	Negative							No											Eligible	Yes
Dar es salaam	Temeke MC	382/2024	Yes	31	Yes	Yes	Negative									Yes	Negative							No											Eligible	Yes
Dar es salaam	Temeke MC	383/2024	Yes	26	Yes	Yes	Negative									Yes	Negative							No											Eligible	Yes
Dar es salaam	Temeke MC	384/2024	Yes	24	Yes	Yes	Negative									Yes	Negative							No											Eligible	Yes
Dar es salaam	Temeke MC	385/2024	Yes	22	Yes	Yes	Negative									Yes	Negative							No											Eligible	Yes
Dar es salaam	Temeke MC	386/2024	Yes	21	Yes	Yes	Negative									Yes	Negative							No											Eligible	Yes
Dar es salaam	Temeke MC	387/2024	Yes	30	Yes	Yes	Negative									Yes	Negative							Yes	2024-04-09	0		0	Negative						Not Eligible
Dar es salaam	Temeke MC	388/2024	Yes	23	Yes	Yes	Negative									Yes	Negative							Yes	2024-04-01	0		0	Negative						Not Eligible
Dar es salaam	Temeke MC	389/2024	Yes	23	Yes	Yes	Negative									Yes	Negative							No											Eligible	Yes
Dar es salaam	Temeke MC	390/2024	Yes	25	Yes	Yes	Negative									Yes	Negative							No											Eligible	Yes
Dar es salaam	Temeke MC	391/2024	Yes	17	Yes	Yes	Negative									Yes	Negative							No											Eligible	Yes
Dar es salaam	Temeke MC	392/2024	Yes	24	Yes	Yes	Negative									Yes	Negative							Yes	2024-03-28	0		0	Negative						Not Eligible
Dar es salaam	Temeke MC	393/2024	Yes	25	Yes	Yes	Negative									Yes	Negative							No											Eligible	Yes
Dar es salaam	Temeke MC	394/2024	Yes	26	Yes	Yes	Negative									Yes	Negative							Yes	2024-03-04	1		1	Negative						Not Eligible
Dar es salaam	Temeke MC	395/2024	Yes	28	Yes	Yes	Negative									Yes	Negative							No											Eligible	Yes
Dar es salaam	Temeke MC	396/2024	Yes	20	Yes	Yes	Negative									Yes	Negative							No											Eligible	Yes
Dar es salaam	Temeke MC	397/2024.	Yes	18	Yes	Yes	Negative									Yes	Negative							No											Eligible	Yes
Dar es salaam	Temeke MC	398/2024	Yes	24	Yes	Yes	Negative									Yes	Negative							No											Eligible	Yes
Dar es salaam	Temeke MC	399/2024	Yes	23	Yes	Yes	Negative									Yes	Negative							No											Eligible	Yes
Dar es salaam	Temeke MC	410/2024	Yes	26	Yes	Yes	Negative									Yes	Negative							Yes	2024-03-30	1		1	Negative						Not Eligible
Dar es salaam	Temeke MC	310/2024	Yes	17	Yes	Yes	Negative									Yes	Negative							No											Not Eligible
Dar es salaam	Temeke MC	311/2024	Yes	22	Yes	Yes	Negative									Yes	Negative							No											Eligible	Yes
Dar es salaam	Temeke MC	312/2024	Yes	33	Yes	Yes	Negative									Yes	Negative							No											Eligible	Yes
Dar es salaam	Temeke MC	314/2024	Yes	37	Yes	Yes	Negative									Yes	Negative							No											Eligible	Yes
Dar es salaam	Temeke MC	315/2024	Yes	31	Yes	Yes	Negative									Yes	Negative							No											Eligible	Yes
Dar es salaam	Temeke MC	316/2024	Yes	26	Yes	Yes	Negative									Yes	Negative							No											Eligible	Yes
Dar es salaam	Temeke MC	317/2024	Yes	19	Yes	Yes	Negative									Yes	Negative							No											Eligible	Yes
Dar es salaam	Temeke MC	318/2024	Yes	22	Yes	Yes	Negative									Yes	Negative							No											Eligible	Yes
Dar es salaam	Temeke MC	318/2024	Yes	24	Yes	Yes	Negative									Yes	Negative							No											Eligible	Yes
Dar es salaam	Temeke MC	320/2024	Yes	24	Yes	Yes	Negative									Yes	Negative							No											Eligible	Yes
Dar es salaam	Temeke MC	321/2024	Yes	19	Yes	Yes	Negative									Yes	Negative							No											Eligible	Yes
Dar es salaam	Temeke MC	322/2024	Yes	36	Yes	Yes	Negative									Yes	Negative							No											Eligible	Yes
Dar es salaam	Temeke MC	323/2024	Yes	27	Yes	Already HIV positive									Yes	Yes	Negative							No											Eligible	Yes
Dar es salaam	Temeke MC	325/2024	Yes	31	Yes	Yes	Negative									Yes	Negative							No											Eligible	Yes
Dar es salaam	Temeke MC	591/2024	Yes	31	Yes	Yes	Negative									Yes	Negative							No											Eligible	Yes
Dar es salaam	Temeke MC	592/2024	Yes	23	Yes	Yes	Negative									Yes	Negative							No											Eligible	Yes
Dar es salaam	Temeke MC	593/2024	Yes	26	Yes	Yes	Negative									Yes	Negative							No											Eligible	Yes
Dar es salaam	Temeke MC	594/2024	Yes	32	Yes	Yes	Negative									Yes	Negative							No											Eligible	Yes
Dar es salaam	Temeke MC	595/2024	Yes	27	Yes	Yes	Negative									Yes	Negative							No											Eligible	Yes
Dar es salaam	Temeke MC	596/2024	Yes	22	Yes	Yes	Negative									Yes	Negative							No											Eligible	Yes
Dar es salaam	Temeke MC	599/2024	Yes	20	Yes	Yes	Negative									Yes	Negative							No											Eligible	Yes
Dar es salaam	Temeke MC	600/2024	Yes	25	Yes	Yes	Negative									Yes	Negative							No											Eligible	Yes
Dar es salaam	Temeke MC	601/2024	Yes	24	Yes	Yes	Negative									Yes	Negative							No											Eligible	Yes
Dar es salaam	Temeke MC	602/2024	Yes	27	Yes	Yes	Negative									Yes	Negative							No											Eligible	Yes
Dar es salaam	Temeke MC	603/2024	Yes	19	Yes	Yes	Negative									Yes	Negative							No											Eligible	Yes
Dar es salaam	Temeke MC	604/2024	Yes	38	Yes	Yes	Negative									Yes	Negative							No											Eligible	Yes
Dar es salaam	Temeke MC	607/2024	Yes	18	Yes	Yes	Negative									Yes	Negative							No											Eligible	Yes
Dar es salaam	Temeke MC	608/2024	Yes	32	Yes	Yes	Negative									Yes	Negative							No											Eligible	Yes
Dar es salaam	Temeke MC	609/2024	Yes	30	Yes	Yes	Negative									Yes	Negative							No											Eligible	Yes
Dar es salaam	Temeke MC	611/2024	Yes	20	Yes	Yes	Negative									Yes	Negative							No											Eligible	Yes
Dar es salaam	Temeke MC	613/2024	Yes	28	Yes	Yes	Negative									Yes	Negative							No											Eligible	Yes
Dar es salaam	Temeke MC	614/2024	Yes	30	Yes	Yes	Negative									Yes	Negative							No											Eligible	Yes
Dar es salaam	Temeke MC	615/2024	Yes	37	Yes	Yes	Negative									Yes	Negative							No											Eligible	Yes
Dar es salaam	Temeke MC	616/2024	Yes	37	Yes	Yes	Negative									Yes	Negative							No											Eligible	Yes
Dar es salaam	Temeke MC	617/2024	Yes	22	Yes	Yes	Negative									Yes	Negative							No											Eligible	Yes
Dar es salaam	Temeke MC	618/2024	Yes	19	Yes	Yes	Negative									Yes	Negative							No											Eligible	Yes
Dar es salaam	Temeke MC	621/2024	Yes	31	Yes	Yes	Negative									Yes	Negative							No											Eligible	Yes
Dar es salaam	Temeke MC	622/2024	Yes	22	Yes	Yes	Negative									Yes	Negative							No											Eligible	Yes
Dar es salaam	Temeke MC	623/2024	Yes	27	Yes	Yes	Negative									Yes	Negative							No											Eligible	Yes
Dar es salaam	Temeke MC	624/2024	Yes	27	Yes	Yes	Negative									Yes	Negative							No											Eligible	Yes
Dar es salaam	Temeke MC	625/2024	Yes	21	Yes	Yes	Negative									Yes	Negative							No											Eligible	Yes
Dar es salaam	Temeke MC	626/2024	Yes	26	Yes	Yes	Negative									Yes	Negative							No											Eligible	Yes
Dar es salaam	Temeke MC	627/2024	Yes	37	Yes	Yes	Negative									Yes	Negative							No											Eligible	Yes
Dar es salaam	Temeke MC	628/2024	Yes	41	Yes	Yes	Negative									Yes	Negative							No											Eligible	Yes
Dar es salaam	Temeke MC	629/2024	Yes	21	Yes	Yes	Negative									Yes	Negative							No											Eligible	Yes
Dar es salaam	Temeke MC	630/2024	Yes	20	Yes	Yes	Negative									Yes	Negative							No											Eligible	Yes
Dar es salaam	Temeke MC	631/2024	Yes	24	Yes	Yes	Negative									Yes	Negative							No											Eligible	Yes
Dar es salaam	Temeke MC	632/2024	Yes	21	Yes	Yes	Negative									Yes	Negative							No											Eligible	Yes
Dar es salaam	Temeke MC	634/2024	Yes	26	Yes	No										Yes	Negative							No											Eligible	Yes
Dar es salaam	Temeke MC	635/2024	Yes	21	Yes	Yes	Negative									Yes	Negative							No											Eligible	Yes
Dar es salaam	Temeke MC	638/2024	Yes	23	Yes	Yes	Negative									Yes	Negative							No											Eligible	Yes
Dar es salaam	Temeke MC	639/2024	Yes	18	Yes	Yes	Negative									Yes	Negative							No											Eligible	Yes
Dar es salaam	Temeke MC	640/2024	Yes	37	Yes	Yes	Negative									Yes	Negative							No											Eligible	Yes
Dar es salaam	Temeke MC	641/2024	Yes	24	Yes	Yes	Negative									Yes	Negative							No											Eligible	Yes
Dar es salaam	Temeke MC	641/2024	Yes	30	Yes	Yes	Negative									Yes	Negative							No											Eligible	Yes
Dar es salaam	Temeke MC	642/2024	Yes	36	Yes	Yes	Negative									Yes	Negative							No											Eligible	Yes
Dar es salaam	Temeke MC	643/2024	Yes	37	Yes	Yes	Negative									Yes	Negative							No											Eligible	Yes
Dar es salaam	Temeke MC	644/2024	Yes	21	Yes	Yes	Negative									Yes	Negative							No											Eligible	Yes
Dar es salaam	Temeke MC	649/2024	Yes	30	Yes	Yes	Negative									Yes	Negative							No											Eligible	Yes
Dar es salaam	Temeke MC	650/2024	Yes	19	Yes	Yes	Negative									Yes	Negative							No											Eligible	Yes
Dar es salaam	Temeke MC	651/2024	Yes	20	Yes	Yes	Negative									Yes	Negative							No											Eligible	Yes
Dar es salaam	Temeke MC	652/2024	Yes	41	Yes	Yes	Negative									Yes	Negative							No											Eligible	Yes
Dar es salaam	Temeke MC	653/2024	Yes	26	Yes	Yes	Negative									Yes	Negative							No											Eligible	Yes
Dar es salaam	Temeke MC	654/2024	Yes	30	Yes	Yes	Negative									Yes	Negative							No											Eligible	Yes
Dar es salaam	Temeke MC	655/2024	Yes	23	Yes	Yes	Negative									Yes	Negative							No											Eligible	Yes
Dar es salaam	Temeke MC	666/2024	Yes	21	Yes	Yes	Negative									Yes	Negative							No											Eligible	Yes
Dar es salaam	Temeke MC	667/2024	Yes	26	Yes	Yes	Negative									Yes	Negative							No											Eligible	Yes
Dar es salaam	Temeke MC	668/2024	Yes	38	Yes	No										Yes	Negative							No											Eligible	Yes
Dar es salaam	Temeke MC	671/2024	Yes	15	Yes	Yes	Negative									Yes	Negative							No											Eligible	Yes
Dar es salaam	Temeke MC	672/2024	Yes	32	Yes	Yes	Negative									Yes	Negative							No											Eligible	Yes
Dar es salaam	Temeke MC	675/2024	Yes	34	Yes	Yes	Negative									Yes	Negative							No											Eligible	Yes
Dar es salaam	Temeke MC	691/2024	Yes	36	Yes	Yes	Negative									Yes	Negative							No											Eligible	Yes
Dar es salaam	Temeke MC	270/2024	Yes	35	Yes	Yes	Negative									Yes	Negative							No											Eligible	Yes
Dar es salaam	Temeke MC	354/2024	Yes	20	Yes	Yes	Negative									Yes	Negative							No											Eligible	Yes
Dar es salaam	Temeke MC	388/2023	Yes	24	Yes	Yes	Negative									Yes	Negative							No											Eligible	Yes
Dar es salaam	Temeke MC	0223/2024	Yes	25	Yes	Already HIV positive									Yes	Yes	Negative							No											Eligible	Yes
Dar es salaam	Temeke MC	186/2023	Yes	24	Yes	Yes	Negative									Yes	Negative							No											Eligible	Yes
Dar es salaam	Temeke MC	199/2024	Yes	19	Yes	Yes	Negative									No								No											Eligible	Yes
Dar es salaam	Temeke MC	200/2024	Yes	34	Yes	Yes	Negative									Yes	Negative							No											Eligible	Yes
Dar es salaam	Temeke MC	204/2024	Yes	25	Yes	Yes	Negative									Yes	Negative							No											Eligible	Yes
Dar es salaam	Temeke MC	205/2024	Yes	27	Yes	Yes	Negative									Yes	Negative							No											Eligible	Yes
Dar es salaam	Temeke MC	206/2024	Yes	31	Yes	Yes	Negative									Yes	Negative							No											Eligible	Yes
Dar es salaam	Temeke MC	207/2024	Yes	35	Yes	Yes	Negative									Yes	Negative							No											Eligible	Yes
Dar es salaam	Temeke MC	208/2024	Yes	27	Yes	Yes	Negative									Yes	Negative							No											Eligible	Yes
Dar es salaam	Temeke MC	209/2024	Yes	26	Yes	Yes	Negative									Yes	Negative							No											Eligible	Yes
Dar es salaam	Temeke MC	210/2024	Yes	26	Yes	Yes	Negative									Yes	Negative							No											Eligible	Yes
Dar es salaam	Temeke MC	211/2024	Yes	27	Yes	Yes	Negative									Yes	Negative							No											Eligible	Yes
Dar es salaam	Temeke MC	211/2024	Yes	24	Yes	Yes	Negative									Yes	Negative							No											Eligible	Yes
Dar es salaam	Temeke MC	212/2024	Yes	24	Yes	Yes	Negative									Yes	Negative							No											Eligible	Yes
Dar es salaam	Temeke MC	213/2024	Yes	26	Yes	Yes	Negative									Yes	Negative							No											Eligible	Yes
Dar es salaam	Temeke MC	214/2024	Yes	21	Yes	Yes	Negative									Yes	Negative							No											Eligible	Yes
Dar es salaam	Temeke MC	218/2024	Yes	30	Yes	Yes	Negative									Yes	Negative							No											Eligible	Yes
Dar es salaam	Temeke MC	219/2024	Yes	32	Yes	Yes	Negative									Yes	Negative							No											Eligible	Yes
Dar es salaam	Temeke MC	220/2024.	Yes	24	Yes	Yes	Negative									No								No											Eligible	Yes
Dar es salaam	Temeke MC	221/2024	Yes	24	Yes	Yes	Negative									Yes	Negative							No											Eligible	Yes
Dar es salaam	Temeke MC	223/2024	Yes	20	Yes	Yes	Negative									Yes	Negative							No											Eligible	Yes
Dar es salaam	Temeke MC	227/2024	Yes	30	Yes	Yes	Negative									Yes	Negative							No											Eligible	Yes
Dar es salaam	Temeke MC	228/2024	Yes	20	Yes	Yes	Negative									Yes	Negative							No											Eligible	Yes
Dar es salaam	Temeke MC	237/2024	Yes	36	Yes	Yes	Negative									Yes	Negative							No											Eligible	Yes
Dar es salaam	Temeke MC	238/2024	Yes	26	Yes	Yes	Negative									Yes	Negative							No											Eligible	Yes
Dar es salaam	Temeke MC	239/2024	Yes	30	Yes	Yes	Negative									Yes	Negative							No											Eligible	Yes
Dar es salaam	Temeke MC	241/2024	Yes	27	Yes	Yes	Negative									Yes	Negative							No											Eligible	Yes
Dar es salaam	Temeke MC	242/2024	Yes	23	Yes	Yes	Negative									Yes	Negative							No											Eligible	Yes
Dar es salaam	Temeke MC	243/2024	Yes	21	Yes	Already HIV positive									Yes	Yes	Negative							No											Eligible	Yes
Dar es salaam	Temeke MC	244/2024	Yes	26	Yes	Yes	Negative									Yes	Negative							No											Eligible	Yes
Dar es salaam	Temeke MC	245/2024	Yes	18	Yes	Yes	Negative									Yes	Negative							No											Eligible	Yes
Dar es salaam	Temeke MC	247/2024	Yes	37	Yes	Yes	Negative									Yes	Negative							No											Eligible	Yes
Dar es salaam	Temeke MC	248/2024	Yes	25	Yes	Yes	Negative									Yes	Negative							No											Eligible	Yes
Dar es salaam	Temeke MC	249/2024	Yes	18	Yes	Yes	Negative									Yes	Negative							No											Eligible	Yes
Dar es salaam	Temeke MC	250/2024	Yes	30	Yes	Yes	Negative									Yes	Negative							No											Eligible	Yes
Dar es salaam	Temeke MC	251/2024	Yes	19	Yes	Yes	Negative									Yes	Negative							No											Eligible	Yes
Dar es salaam	Temeke MC	255/2024	Yes	19	Yes	Yes	Negative									Yes	Negative							No											Eligible	Yes
Dar es salaam	Temeke MC	256/2024	Yes	32	Yes	Yes	Negative									Yes	Negative							No											Eligible	Yes
Dar es salaam	Temeke MC	259/2024	Yes	26	Yes	Yes	Negative									Yes	Negative							No											Eligible	Yes
Dar es salaam	Temeke MC	260/2024	Yes	29	Yes	Yes	Negative									Yes	Negative							No											Eligible	Yes
Dar es salaam	Temeke MC	261/2024	Yes	38	Yes	Yes	Negative									Yes	Negative							No											Eligible	Yes
Dar es salaam	Temeke MC	262/2024	Yes	33	Yes	Yes	Negative									Yes	Negative							No											Eligible	Yes
Dar es salaam	Temeke MC	263/2024	Yes	18	Yes	Yes	Negative									Yes	Negative							No											Eligible	Yes
Dar es salaam	Temeke MC	264/2024	Yes	27	Yes	Yes	Negative									Yes	Negative							No											Eligible	Yes
Dar es salaam	Temeke MC	265/2024	Yes	25	Yes	Yes	Negative									Yes	Negative							No											Eligible	Yes
Dar es salaam	Temeke MC	266/2024	Yes	24	Yes	Yes	Negative									Yes	Negative							No											Eligible	Yes
Dar es salaam	Temeke MC	267/2024	Yes	21	Yes	Yes	Negative									Yes	Negative							No											Eligible	Yes
Dar es salaam	Temeke MC	268/2024	Yes	18	Yes	Yes	Negative									Yes	Negative							No											Eligible	Yes
Dar es salaam	Temeke MC	269/2024	Yes	28	Yes	No										Yes	Negative							No											Eligible	Yes
Dar es salaam	Temeke MC	271/2024	Yes	37	Yes	No										Yes	Negative							No											Eligible	Yes
Dar es salaam	Temeke MC	272/2024	Yes	26	Yes	Yes	Negative									Yes	Negative							No											Eligible	Yes
Dar es salaam	Temeke MC	274/2024	Yes	19	Yes	Yes	Negative									Yes	Negative							No											Eligible	Yes
Dar es salaam	Temeke MC	275/2024	Yes	25	Yes	Yes	Negative									Yes	Negative							No											Eligible	Yes
Dar es salaam	Temeke MC	275/2024	Yes	26	Yes	Yes	Negative									Yes	Negative							No											Eligible	Yes
Dar es salaam	Temeke MC	276/2024	Yes	29	Yes	Yes	Negative									No								No											Eligible	Yes
Dar es salaam	Temeke MC	277/2024	Yes	30	Yes	Yes	Negative									Yes	Negative							No											Eligible	Yes
Dar es salaam	Temeke MC	278/2024	Yes	25	Yes	Yes	Negative									Yes	Negative							No											Eligible	Yes
Dar es salaam	Temeke MC	279/2024	Yes	31	Yes	Yes	Negative									Yes	Negative							No											Eligible	Yes
Dar es salaam	Temeke MC	280/2024	Yes	37	Yes	Yes	Negative									Yes	Negative							No											Eligible	Yes
Dar es salaam	Temeke MC	281/2024	Yes	37	Yes	Yes	Negative									Yes	Negative							No											Eligible	Yes
Dar es salaam	Temeke MC	285/2024	Yes	31	Yes	No										Yes	Negative							No											Eligible	Yes
Dar es salaam	Temeke MC	286/2024	Yes	33	Yes	Yes	Negative									Yes	Negative							No											Eligible	Yes
Dar es salaam	Temeke MC	288/2024	Yes	26	Yes	Yes	Negative									Yes	Negative							No											Eligible	Yes
Dar es salaam	Temeke MC	289/2024	Yes	24	Yes	Yes	Negative									Yes	Negative							No											Eligible	Yes
Dar es salaam	Temeke MC	290/2024	Yes	34	Yes	Yes	Negative									Yes	Negative							No											Eligible	Yes
Dar es salaam	Temeke MC	291/2024	Yes	23	Yes	Yes	Negative									Yes	Negative							No											Eligible	Yes
Dar es salaam	Temeke MC	292/2024	Yes	35	Yes	Yes	Negative									Yes	Negative							No											Eligible	Yes
Dar es salaam	Temeke MC	294/2024	Yes	24	Yes	No										Yes	Negative							No											Eligible	Yes
Dar es salaam	Temeke MC	295/2024	Yes	22	Yes	Yes	Negative									Yes	Negative							No											Eligible	Yes
Dar es salaam	Temeke MC	296/2024	Yes	27	Yes	Yes	Negative									Yes	Negative							No											Eligible	Yes
Dar es salaam	Temeke MC	296/2024	Yes	26	Yes	Yes	Negative									Yes	Negative							No											Eligible	Yes
Dar es salaam	Temeke MC	297/2024	Yes	35	Yes	Yes	Negative									Yes	Negative							No											Eligible	Yes
Dar es salaam	Temeke MC	299/2024	Yes	23	Yes	No										Yes	Negative							No											Eligible	Yes
Dar es salaam	Temeke MC	299/2024	Yes	20	Yes	Yes	Negative									Yes	Negative							No											Eligible	Yes
Dar es salaam	Temeke MC	299/2024	Yes	24	Yes	Yes	Negative									Yes	Negative							No											Eligible	Yes
Dar es salaam	Temeke MC	300/2024	Yes	23	Yes	Yes	Negative									Yes	Negative							No											Eligible	Yes
Dar es salaam	Temeke MC	301/2024	Yes	22	Yes	Yes	Negative									Yes	Negative							No											Eligible	Yes
Dar es salaam	Temeke MC	302/2024	Yes	29	Yes	Yes	Negative									Yes	Negative							No											Eligible	Yes
Dar es salaam	Temeke MC	303/2024	Yes	19	Yes	Yes	Negative									Yes	Negative							No											Eligible	Yes
Dar es salaam	Temeke MC	304/2024	Yes	31	Yes	Yes	Negative									Yes	Negative							No											Eligible	Yes
Dar es salaam	Temeke MC	305/2024	Yes	27	Yes	Yes	Negative									Yes	Negative							No											Eligible	Yes
Dar es salaam	Temeke MC	306/2024	Yes	24	Yes	Yes	Negative									Yes	Negative							No											Eligible	Yes
Dar es salaam	Temeke MC	307/2024	Yes	19	Yes	Yes	Negative									Yes	Negative							No											Eligible	Yes
Dar es salaam	Temeke MC	308/2024	Yes	37	Yes	Yes	Positive							Yes	No	Yes	Negative							No											Eligible	Yes
Dar es salaam	Temeke MC	310/2024	Yes	36	Yes	Yes	Negative									Yes	Negative							No											Eligible	Yes
Dar es salaam	Temeke MC	311/2024	Yes	31	Yes	Yes	Negative									Yes	Negative							No											Eligible	Yes
Dar es salaam	Temeke MC	312/2024	Yes	22	Yes	Yes	Negative									Yes	Negative							No											Eligible	Yes
Dar es salaam	Temeke MC	313/2024	Yes	24	Yes	Yes	Negative									Yes	Negative							No											Eligible	Yes
Dar es salaam	Temeke MC	315/2024	Yes	23	Yes	Yes	Negative									Yes	Negative							No											Eligible	Yes
Dar es salaam	Temeke MC	316/2024	Yes	22	Yes	Yes	Negative									Yes	Negative							No											Eligible	Yes
Dar es salaam	Temeke MC	317/2024	Yes	20	Yes	Yes	Negative									Yes	Negative							No											Eligible	Yes
Dar es salaam	Temeke MC	318/2024	Yes	23	Yes	Yes	Negative									Yes	Negative							No											Eligible	Yes
Dar es salaam	Temeke MC	319/2024	Yes	37	Yes	Yes	Negative									Yes	Negative							No											Eligible	Yes
Dar es salaam	Temeke MC	320/2024	Yes	22	Yes	Yes	Negative									Yes	Negative							No											Eligible	Yes
Dar es salaam	Temeke MC	322/2024	Yes	19	Yes	Yes	Negative									Yes	Negative							No											Eligible	Yes
Dar es salaam	Temeke MC	323/2024	Yes	18	Yes	Yes	Negative									Yes	Negative							No											Eligible	Yes
Dar es salaam	Temeke MC	324/2024	Yes	22	Yes	Yes	Negative									Yes	Negative							No											Eligible	Yes
Dar es salaam	Temeke MC	325/2024	Yes	27	Yes	Yes	Negative									Yes	Negative							No											Eligible	Yes
Dar es salaam	Temeke MC	326/2024	Yes	30	Yes	Yes	Negative									Yes	Negative							No											Eligible	Yes
Dar es salaam	Temeke MC	327/2024	Yes	26	Yes	Yes	Negative									Yes	Negative							No											Eligible	Yes
Dar es salaam	Temeke MC	329/2024	Yes	20	Yes	Yes	Negative									Yes	Negative							No											Eligible	Yes
Dar es salaam	Temeke MC	330/2024	Yes	23	Yes	Yes	Negative									Yes	Negative							No											Eligible	Yes
Dar es salaam	Temeke MC	331/2024	Yes	33	Yes	Yes	Negative									Yes	Negative							No											Eligible	Yes
Dar es salaam	Temeke MC	332/2024	Yes	32	Yes	Yes	Negative									Yes	Negative							No											Eligible	Yes
Dar es salaam	Temeke MC	333/2024	Yes	32	Yes	Yes	Negative									Yes	Negative							No											Eligible	Yes
Dar es salaam	Temeke MC	334/2024	Yes	37	Yes	Yes	Negative									Yes	Negative							No											Eligible	Yes
Dar es salaam	Temeke MC	335/2024	Yes	21	Yes	Yes	Negative									Yes	Negative							No											Eligible	Yes
Dar es salaam	Temeke MC	336/2024	Yes	23	Yes	Yes	Negative									Yes	Negative							No											Eligible	Yes
Dar es salaam	Temeke MC	337/2024	Yes	35	Yes	Yes	Negative									No								No											Eligible	Yes
Dar es salaam	Temeke MC	338/2024	Yes	25	Yes	Yes	Negative									Yes	Negative							No											Eligible	Yes
Dar es salaam	Temeke MC	339/2024	Yes	26	Yes	Yes	Negative									Yes	Negative							No											Eligible	Yes
Dar es salaam	Temeke MC	340/2024	Yes	28	Yes	Yes	Negative									Yes	Negative							No											Eligible	Yes
Dar es salaam	Temeke MC	341/2024	Yes	32	Yes	Yes	Negative									Yes	Negative							No											Eligible	Yes
Dar es salaam	Temeke MC	342/2024	Yes	24	Yes	Yes	Negative									Yes	Negative							No											Eligible	Yes
Dar es salaam	Temeke MC	343/2024	Yes	27	Yes	Yes	Negative									Yes	Negative							No											Eligible	Yes
Dar es salaam	Temeke MC	344/2024	Yes	21	Yes	Yes	Negative									Yes	Negative							No											Eligible	Yes
Dar es salaam	Temeke MC	345/2024	Yes	18	Yes	Yes	Negative									Yes	Negative							No											Eligible	Yes
Dar es salaam	Temeke MC	346/2024	Yes	30	Yes	Yes	Negative									Yes	Negative							No											Eligible	Yes
Dar es salaam	Temeke MC	347/2024	Yes	25	Yes	Yes	Negative									Yes	Negative							No											Eligible	Yes
Dar es salaam	Temeke MC	348/2024	Yes	28	Yes	Yes	Negative									Yes	Negative							No											Eligible	Yes
Dar es salaam	Temeke MC	350/2024	Yes	36	Yes	Yes	Negative									Yes	Negative							No											Eligible	Yes
Dar es salaam	Temeke MC	351/2024	Yes	32	Yes	Yes	Negative									Yes	Negative							No											Eligible	Yes
Dar es salaam	Temeke MC	352/2024	Yes	25	Yes	Yes	Negative									Yes	Negative							No											Eligible	Yes
Dar es salaam	Temeke MC	353/2024	Yes	25	Yes	Yes	Negative									Yes	Negative							No											Eligible	Yes
Dar es salaam	Temeke MC	355/2024	Yes	22	Yes	Yes	Negative									Yes	Negative							No											Eligible	Yes
Dar es salaam	Temeke MC	357/2024	Yes	20	Yes	Yes	Negative									Yes	Negative							No											Eligible	Yes
Dar es salaam	Temeke MC	359/2024	Yes	22	Yes	Yes	Negative									Yes	Negative							No											Eligible	Yes
Dar es salaam	Temeke MC	360/2024	Yes	26	Yes	Yes	Negative									Yes	Negative							No											Eligible	Yes
Dar es salaam	Temeke MC	361/2024	Yes	25	Yes	Yes	Negative									Yes	Negative							No											Eligible	Yes
Dar es salaam	Temeke MC	363/2024	Yes	21	Yes	Yes	Negative									Yes	Negative							No											Eligible	Yes
Dar es salaam	Temeke MC	363/2024	Yes	19	Yes	Yes	Negative									Yes	Negative							No											Eligible	Yes
Dar es salaam	Temeke MC	364/2024	Yes	19	No			No										No						No											Eligible	Yes
Dar es salaam	Temeke MC	365/2024	Yes	26	Yes	Yes	Negative									Yes	Negative							No											Eligible	Yes
Dar es salaam	Temeke MC	366/2024	Yes	21	Yes	Yes	Negative									Yes	Negative							No											Eligible	Yes
Dar es salaam	Temeke MC	367/2024	Yes	26	Yes	Yes	Negative									Yes	Negative							No											Eligible	Yes
Dar es salaam	Temeke MC	368/2024	Yes	33	Yes	Yes	Negative									Yes	Negative							No											Eligible	Yes
Dar es salaam	Temeke MC	369/2024	Yes	18	Yes	Yes	Negative									Yes	Negative							No											Eligible	Yes
Dar es salaam	Temeke MC	370/2024	Yes	24	Yes	Yes	Negative									Yes	Negative							No											Eligible	Yes
Dar es salaam	Temeke MC	371/2024	Yes	23	Yes	Yes	Negative									Yes	Negative							No											Eligible	Yes
Dar es salaam	Temeke MC	372/2024	Yes	31	Yes	Yes	Negative									Yes	Negative							No											Eligible	Yes
Dar es salaam	Temeke MC	373/2024	Yes	23	Yes	Yes	Negative									Yes	Negative							No											Eligible	Yes
Dar es salaam	Temeke MC	375/2024	Yes	21	Yes	Yes	Negative									Yes	Negative							No											Eligible	Yes
Dar es salaam	Temeke MC	376/2024	Yes	28	Yes	Yes	Negative									Yes	Negative							No											Eligible	Yes
Dar es salaam	Temeke MC	377/2024	Yes	20	Yes	Yes	Negative									Yes	Negative							No											Eligible	Yes
Dar es salaam	Temeke MC	378/2024	Yes	19	Yes	Yes	Negative									Yes	Negative							No											Eligible	Yes
Dar es salaam	Temeke MC	379/2024	Yes	25	Yes	Yes	Negative									Yes	Negative							No											Eligible	Yes
Dar es salaam	Temeke MC	380/2024	Yes	19	Yes	Yes	Negative									Yes	Negative							No											Eligible	Yes
Dar es salaam	Temeke MC	381/2024	Yes	19	Yes	Yes	Negative									Yes	Negative							No											Eligible	Yes
Dar es salaam	Temeke MC	383/2023	Yes	28	Yes	Already HIV positive									Yes	Yes	Negative							No											Eligible	Yes
Dar es salaam	Temeke MC	384/2024	Yes	27	Yes	Already HIV positive									Yes	No								No											Eligible	Yes
Dar es salaam	Temeke MC	385/2023	Yes	27	Yes	Yes	Negative									Yes	Negative							No											Eligible	Yes
Dar es salaam	Temeke MC	386/2023	Yes	27	Yes	Yes	Negative									Yes	Negative							No											Eligible	Yes
Dar es salaam	Temeke MC	387/2023	Yes	24	Yes	Yes	Negative									Yes	Negative							No											Eligible	Yes
Dar es salaam	Temeke MC	389/2023	Yes	24	Yes	Yes	Negative									Yes	Negative							No											Eligible	Yes
Dar es salaam	Temeke MC	390/2023	Yes	42	Yes	Yes	Negative									Yes	Negative							No											Eligible	Yes
Dar es salaam	Temeke MC	391/2023	Yes	29	Yes	No										Yes	Negative							No											Eligible	Yes
Dar es salaam	Temeke MC	392/2023	Yes	35	Yes	Yes	Negative									Yes	Negative							No											Eligible	Yes
Dar es salaam	Temeke MC	392/2023	Yes	18	Yes	Yes	Negative									Yes	Negative							No											Eligible	Yes
Dar es salaam	Temeke MC	394/2023	Yes	25	Yes	Yes	Negative									Yes	Negative							No											Eligible	Yes
Dar es salaam	Temeke MC	395/2023	Yes	29	Yes	Yes	Negative									Yes	Negative							No											Eligible	Yes
Dar es salaam	Temeke MC	396/2023	Yes	37	Yes	Yes	Negative									Yes	Negative							No											Eligible	Yes
Dar es salaam	Temeke MC	397/2024	Yes	26	Yes	Yes	Negative									Yes	Negative							No											Eligible	Yes
Dar es salaam	Temeke MC	398/2024	Yes	21	Yes	Yes	Negative									Yes	Negative							No											Eligible	Yes
Dar es salaam	Temeke MC	399/2024	Yes	24	Yes	Yes	Negative									Yes	Negative							No											Eligible	Yes
Dar es salaam	Temeke MC	400/2024	Yes	22	Yes	Yes	Negative									Yes	Negative							No											Eligible	Yes
Dar es salaam	Temeke MC	401/2024	Yes	22	Yes	Yes	Negative									Yes	Negative							No											Eligible	Yes
Dar es salaam	Temeke MC	402/2024	Yes	24	Yes	Yes	Negative									Yes	Negative							No											Eligible	Yes
Dar es salaam	Temeke MC	403/2024	Yes	29	Yes	Yes	Negative									Yes	Negative							No											Eligible	Yes
Dar es salaam	Temeke MC	404/2024	Yes	36	Yes	Yes	Negative									Yes	Negative							No											Eligible	Yes
Dar es salaam	Temeke MC	405/2024	Yes	19	Yes	Yes	Negative									Yes	Negative							No											Eligible	Yes
Dar es salaam	Temeke MC	406/2024	Yes	20	Yes	Yes	Negative									Yes	Negative							No											Eligible	Yes
Dar es salaam	Temeke MC	407/2024	Yes	20	Yes	Yes	Negative									Yes	Negative							No											Eligible	Yes
Dar es salaam	Temeke MC	408/2024	Yes	30	Yes	Yes	Negative									Yes	Negative							No											Eligible	Yes
Dar es salaam	Temeke MC	409/2024	Yes	18	Yes	Yes	Negative									Yes	Negative							No											Eligible	Yes
Dar es salaam	Temeke MC	410/2024	Yes	25	Yes	Yes	Negative									Yes	Negative							No											Eligible	Yes
Dar es salaam	Temeke MC	411/2024	Yes	24	Yes	Yes	Negative									Yes	Negative							No											Eligible	Yes
Dar es salaam	Temeke MC	412/2024	Yes	32	Yes	Yes	Negative									Yes	Negative							No											Eligible	Yes
Dar es salaam	Temeke MC	414/2024	Yes	21	Yes	Yes	Negative									Yes	Negative							No											Eligible	Yes
Dar es salaam	Temeke MC	415/2024	Yes	21	Yes	Yes	Negative									Yes	Negative							No											Eligible	Yes
Dar es salaam	Temeke MC	416/2024	Yes	30	Yes	Yes	Negative									Yes	Negative							No											Eligible	Yes
Dar es salaam	Temeke MC	417/2024	Yes	24	Yes	Yes	Negative									Yes	Negative							No											Eligible	Yes
Dar es salaam	Temeke MC	418/2024	Yes	27	Yes	Yes	Negative									Yes	Negative							No											Eligible	Yes
Dar es salaam	Temeke MC	419/2024	Yes	24	Yes	Yes	Negative									Yes	Negative							No											Eligible	Yes
Dar es salaam	Temeke MC	420/2024	Yes	22	Yes	Yes	Negative									Yes	Negative							No											Eligible	Yes
Dar es salaam	Temeke MC	421/2024	Yes	33	Yes	Yes	Negative									Yes	Negative							No											Eligible	Yes
Dar es salaam	Temeke MC	421/2024	Yes	27	Yes	Yes	Negative									Yes	Negative							No											Eligible	Yes
Dar es salaam	Temeke MC	423/2024	Yes	26	Yes	Yes	Negative									Yes	Negative							No											Eligible	Yes
Dar es salaam	Temeke MC	424/2024	Yes	24	Yes	Yes	Negative									Yes	Negative							No											Eligible	Yes
Dar es salaam	Temeke MC	425/2024	Yes	22	Yes	Yes	Negative									Yes	Negative							No											Eligible	Yes
Dar es salaam	Temeke MC	426/2024	Yes	31	Yes	Yes	Negative									Yes	Negative							No											Eligible	Yes
Dar es salaam	Temeke MC	428/2024	Yes	27	Yes	Yes	Negative									Yes	Negative							No											Eligible	Yes
Dar es salaam	Temeke MC	428/2024	Yes	29	Yes	Yes	Negative									Yes	Negative							No											Eligible	Yes
Dar es salaam	Temeke MC	429/2024	Yes	20	Yes	Yes	Negative									Yes	Negative							No											Eligible	Yes
Dar es salaam	Temeke MC	430/2024	Yes	28	Yes	Yes	Negative									Yes	Negative							No											Eligible	Yes
Dar es salaam	Temeke MC	431/2024	Yes	18	Yes	Yes	Negative									Yes	Negative							No											Eligible	Yes
Dar es salaam	Temeke MC	432/2024	Yes	23	Yes	Yes	Negative									Yes	Negative							No											Eligible	Yes
Dar es salaam	Temeke MC	433/2024	Yes	30	Yes	Yes	Negative									Yes	Negative							No											Eligible	Yes
Dar es salaam	Temeke MC	434/2024	Yes	23	Yes	Yes	Negative									Yes	Negative							No											Eligible	Yes
Dar es salaam	Temeke MC	435/2024	Yes	19	Yes	Yes	Negative									Yes	Negative							No											Eligible	Yes
Dar es salaam	Temeke MC	436/2024	Yes	30	Yes	Yes	Negative									Yes	Negative							No											Eligible	Yes
Dar es salaam	Temeke MC	436/2024	Yes	26	Yes	Yes	Negative									Yes	Negative							No											Eligible	Yes
Dar es salaam	Temeke MC	438/2024	Yes	24	Yes	Yes	Negative									Yes	Negative							No											Eligible	Yes
Dar es salaam	Temeke MC	439/2024	Yes	29	Yes	Yes	Negative									No								No											Eligible	Yes
Dar es salaam	Temeke MC	126/2024	Yes	29	Yes	Yes	Negative									Yes	Negative							Yes	2024-03-14	0		1	Negative						Eligible	Yes
Dar es salaam	Temeke MC	127/2024	Yes	19	Yes	Yes	Negative									Yes	Negative							Yes	2024-03-14	0		1	Negative						Eligible	Yes
Dar es salaam	Temeke MC	128/2024	Yes	27	Yes	Yes	Negative									Yes	Negative							Yes	2024-03-15	0		1	Negative						Eligible	Yes
Dar es salaam	Temeke MC	129/2024	Yes	19	Yes	Yes	Negative									Yes	Negative							Yes	2024-03-15	0		1	Negative						Eligible	Yes
Dar es salaam	Temeke MC	130/2024	Yes	22	Yes	Yes	Negative									Yes	Negative							Yes	2024-03-18	0		1	Negative						Eligible	Yes
Dar es salaam	Temeke MC	131/2024	Yes	33	Yes	Yes	Negative									Yes	Negative							Yes	2024-03-18	0		1	Negative						Eligible	Yes
Dar es salaam	Temeke MC	132/2024	Yes	23	Yes	Yes	Negative									Yes	Negative							Yes	2024-03-18	0		1	Negative						Eligible	Yes
Dar es salaam	Temeke MC	133/2024	Yes	33	Yes	Already HIV positive									Yes	Yes	Negative							Yes	2024-03-19	0		1	Negative						Eligible	Yes
Dar es salaam	Temeke MC	134/2024	Yes	21	Yes	Yes	Negative									Yes	Negative							Yes	2024-03-19	0		1	Negative						Eligible	Yes
Dar es salaam	Temeke MC	135/2024	Yes	27	Yes	Yes	Negative									Yes	Negative							Yes	2024-03-19	0		1	Negative						Eligible	Yes
Dar es salaam	Temeke MC	136/2024	Yes	29	Yes	Yes	Negative									Yes	Negative							Yes	2024-03-20	0		1	Negative						Eligible	Yes
Dar es salaam	Temeke MC	137/2024	Yes	33	Yes	Yes	Negative									Yes	Negative							Yes	2024-03-20	0		1	Negative						Eligible	Yes
Dar es salaam	Temeke MC	138/2024	Yes	24	Yes	Yes	Negative									Yes	Negative							Yes	2024-03-20	0		1	Negative						Eligible	Yes
Dar es salaam	Temeke MC	139/2024	Yes	19	Yes	Yes	Negative									Yes	Negative							Yes	2024-03-20	0		1	Negative						Eligible	Yes
Dar es salaam	Temeke MC	140/2024	Yes	29	Yes	Yes	Negative									Yes	Negative							Yes	2024-03-23	0		1	Negative						Eligible	Yes
Dar es salaam	Temeke MC	141/2024	Yes	25	Yes	Yes	Negative									Yes	Negative							Yes	2024-03-23	0		1	Negative						Eligible	Yes
Dar es salaam	Temeke MC	142/2024	Yes	23	Yes	Yes	Negative									Yes	Negative							Yes	2024-03-23	0		1	Negative						Eligible	Yes
Dar es salaam	Temeke MC	145/2024	Yes	25	Yes	Yes	Negative									Yes	Negative							Yes	2024-03-26	0		1	Negative						Eligible	Yes
Dar es salaam	Temeke MC	146/2024	Yes	31	Yes	Yes	Negative									Yes	Negative							Yes	2024-03-26	0		1	Negative						Eligible	Yes
Dar es salaam	Temeke MC	147/2024	Yes	18	Yes	Yes	Negative									Yes	Negative							Yes	2024-03-26	0		1	Negative						Eligible	Yes
Dar es salaam	Temeke MC	148/2024	Yes	22	Yes	Yes	Negative									Yes	Negative							Yes	2024-04-02	0		1	Negative						Eligible	Yes
Dar es salaam	Temeke MC	148/2024	Yes	27	Yes	Yes	Negative									Yes	Negative							Yes	2024-03-26	0		1	Negative						Eligible	Yes
Dar es salaam	Temeke MC	149/2024	Yes	27	Yes	Yes	Negative									Yes	Negative							Yes	2024-04-02	0		1	Negative						Eligible	Yes
Dar es salaam	Temeke MC	150/2024	Yes	36	Yes	Yes	Negative									Yes	Negative							Yes	2024-04-02	0		1	Negative						Eligible	Yes
Dar es salaam	Temeke MC	153/2024	Yes	29	Yes	Yes	Negative									Yes	Negative							Yes	2024-04-03	0		1	Negative						Eligible	Yes
Dar es salaam	Temeke MC	154/2024	Yes	31	Yes	Yes	Negative									Yes	Negative							Yes	2024-04-03	0		1	Negative						Eligible	Yes
Dar es salaam	Temeke MC	155/2024	Yes	33	Yes	Yes	Negative									Yes	Negative							Yes	2024-04-03	0		1	Negative						Eligible	Yes
Dar es salaam	Temeke MC	156/2024	Yes	23	Yes	Yes	Negative									Yes	Negative							Yes	2024-04-03	0		1	Negative						Eligible	Yes
Dar es salaam	Temeke MC	157/2024	Yes	34	Yes	Yes	Negative									Yes	Negative							Yes	2024-04-03	0		1	Negative						Eligible	Yes
Dar es salaam	Temeke MC	158/2024	Yes	33	Yes	Already HIV positive									Yes	Yes	Negative							Yes	2024-04-08	0		1	Negative						Eligible	Yes
Dar es salaam	Temeke MC	159/2024	Yes	25	Yes	Yes	Negative									Yes	Negative							Yes	2024-04-06	0		1	Negative						Eligible	Yes
Dar es salaam	Temeke MC	160/2024	Yes	19	Yes	Yes	Negative									Yes	Negative							Yes	2024-04-08	0		1	Negative						Eligible	Yes
Dar es salaam	Temeke MC	161/2024	Yes	33	Yes	No										No								No											Eligible	Yes
Dar es salaam	Temeke MC	162/2024	Yes	29	Yes	Yes	Negative									Yes	Negative							Yes	2024-04-08	0		1	Negative						Eligible	Yes
Dar es salaam	Temeke MC	162/2024	Yes	29	Yes	Yes	Negative									Yes	Negative							Yes	2024-04-08	0		1	Negative						Eligible	Yes
Dar es salaam	Temeke MC	163/2024	Yes	29	Yes	Yes	Negative									Yes	Negative							Yes	2024-04-08	0		1	Negative						Eligible	Yes
Dar es salaam	Temeke MC	164/2024	Yes	29	Yes	Yes	Negative									Yes	Negative							Yes	2024-04-08	0		1	Negative						Eligible	Yes
Dar es salaam	Temeke MC	165/2024	Yes	27	Yes	Yes	Negative									Yes	Negative							Yes	2024-04-08	0		1	Negative						Eligible	Yes
Dar es salaam	Temeke MC	166/2024	Yes	23	Yes	Yes	Negative									Yes	Negative							Yes	2024-04-09	0		1	Negative						Eligible	Yes
Dar es salaam	Temeke MC	166/2024	Yes	19	Yes	Yes	Negative									Yes	Negative							Yes	2024-04-16	0		1	Negative						Eligible	Yes
Dar es salaam	Temeke MC	167/2024	Yes	33	Yes	Yes	Negative									Yes	Negative							Yes	2024-04-09	0		1	Negative						Eligible	Yes
Dar es salaam	Temeke MC	167/2024	Yes	23	Yes	Yes	Negative									Yes	Negative							Yes	2024-04-16	0		1	Negative						Eligible	Yes
Dar es salaam	Temeke MC	168/2024	Yes	33	Yes	Yes	Negative									Yes	Negative							Yes	2024-04-09	0		1	Negative						Eligible	Yes
Dar es salaam	Temeke MC	168/2024	Yes	34	Yes	Yes	Negative									Yes	Negative							No											Eligible	Yes
Dar es salaam	Temeke MC	173/2024	Yes	22	Yes	Yes	Negative									Yes	Negative							Yes	2024-04-16	0		1	Negative						Eligible	Yes
Dar es salaam	Temeke MC	174/2024	Yes	30	Yes	Yes	Positive							Yes	Yes	Yes	Negative							No											Eligible	Yes
Dar es salaam	Temeke MC	175/2024	Yes	29	Yes	Yes	Negative									Yes	Negative							No											Eligible	Yes
Dar es salaam	Temeke MC	176/2024	Yes	24	Yes	Yes	Negative									Yes	Negative							No											Eligible	Yes
Dar es salaam	Temeke MC	177/2024	Yes	22	Yes	Yes	Negative									Yes	Negative							Yes	2024-04-16	0		1	Negative						Eligible	Yes
Dar es salaam	Temeke MC	177/2024	Yes	22	Yes	Yes	Negative									Yes	Negative							No											Eligible	Yes
Dar es salaam	Temeke MC	178/2024	Yes	27	Yes	Yes	Negative									Yes	Negative							No											Eligible	Yes
Dar es salaam	Temeke MC	179/2024	Yes	24	Yes	Yes	Negative									Yes	Negative							No											Eligible	Yes
Dar es salaam	Temeke MC	180/2024	Yes	22	Yes	Yes	Negative									Yes	Negative							No											Eligible	Yes
Dar es salaam	Temeke MC	181/2024	Yes	20	Yes	Yes	Negative									Yes	Negative							No											Eligible	Yes
Dar es salaam	Temeke MC	182/2024	Yes	30	Yes	Yes	Negative									Yes	Negative							No											Eligible	Yes
Dar es salaam	Temeke MC	184/2024	Yes	33	Yes	Yes	Negative									Yes	Negative							Yes	2024-04-24	0		1	Negative						Eligible	Yes
Dar es salaam	Temeke MC	185/2024	Yes	31	Yes	Yes	Negative									Yes	Negative							Yes	2024-04-24	0		1	Negative						Eligible	Yes
Dar es salaam	Temeke MC	186/2024	Yes	1	Yes	Yes	Negative									Yes	Negative							Yes	2024-04-24	0		1	Negative						Eligible	Yes
Dar es salaam	Temeke MC	187/2024	Yes	25	Yes	Yes	Positive							Yes	No	Yes	Negative							No											Eligible	Yes
Dar es salaam	Temeke MC	188/2024	Yes	37	Yes	Yes	Negative									Yes	Negative							Yes	2024-04-24	0		1	Negative						Eligible	Yes
Dar es salaam	Temeke MC	189/2024	Yes	29	Yes	Yes	Negative									Yes	Negative							No											Eligible	Yes
Dar es salaam	Temeke MC	190/2024	Yes	26	Yes	Yes	Negative									Yes	Negative							No											Eligible	Yes
Dar es salaam	Temeke MC	191/2024	Yes	24	Yes	Yes	Negative									Yes	Negative							No											Eligible	Yes
Dar es salaam	Temeke MC	192/2024	Yes	32	Yes	Yes	Negative									Yes	Negative							No											Eligible	Yes
Dar es salaam	Temeke MC	193/2024	Yes	18	Yes	Yes	Negative									Yes	Negative							No											Eligible	Yes
Dar es salaam	Temeke MC	193/2024	Yes	26	Yes	Yes	Negative									Yes	Negative							No											Eligible	Yes
Dar es salaam	Temeke MC	197/2024	Yes	20	Yes	Yes	Negative									Yes	Negative							No											Eligible	Yes
Dar es salaam	Temeke MC	200/2024	Yes	30	Yes	Yes	Negative									Yes	Negative							Yes	2024-05-06	0		1	Negative						Eligible	Yes
Dar es salaam	Temeke MC	201/2024	Yes	40	Yes	Yes	Positive							Yes	Yes	Yes	Negative							Yes	2024-05-06	0		1	Negative						Eligible	Yes
Dar es salaam	Temeke MC	202/2024	Yes	21	Yes	Yes	Negative									Yes	Negative							Yes	2024-05-06	0		1	Negative						Eligible	Yes
Dar es salaam	Temeke MC	202/2024	Yes	32	Yes	Yes	Negative									Yes	Negative							Yes	2024-05-06	0		1	Negative						Eligible	Yes
Dar es salaam	Temeke MC	204/2024	Yes	31	Yes	Yes	Negative									Yes	Negative							Yes	2024-05-07	0		1	Negative						Eligible	Yes
Dar es salaam	Temeke MC	205/2024	Yes	21	Yes	Yes	Negative									Yes	Negative							Yes	2024-05-07	0		1	Negative						Eligible	Yes
Dar es salaam	Temeke MC	206/2024	Yes	21	Yes	Yes	Negative									Yes	Negative							Yes	2024-05-06	0		1	Negative						Eligible	Yes
Dar es salaam	Temeke MC	207/2024	Yes	23	Yes	Yes	Negative									Yes	Negative							Yes	2024-05-07	0		1	Negative						Eligible	Yes
Dar es salaam	Temeke MC	208/2024	Yes	30	Yes	Yes	Negative									Yes	Negative							Yes	2024-05-07	0		1	Negative						Eligible	Yes
Dar es salaam	Temeke MC	209/2024	Yes	28	Yes	Yes	Positive							Yes	Yes	Yes	Negative							Yes	2024-05-07	0		1	Negative						Eligible	Yes
Dar es salaam	Temeke MC	211/2024	Yes	23	Yes	Yes	Negative									Yes	Negative							Yes	2024-05-07	0		1	Negative						Eligible	Yes
Dar es salaam	Temeke MC	212/2024	Yes	21	Yes	Yes	Negative									Yes	Negative							Yes	2024-05-07	0		1	Negative						Eligible	Yes
Dar es salaam	Temeke MC	213/2024	Yes	26	Yes	Yes	Negative									Yes	Negative							Yes	2024-05-07	0		1	Negative						Eligible	Yes
Dar es salaam	Temeke MC	214/2024	Yes	24	Yes	Yes	Negative									Yes	Negative							Yes	2024-05-08	0		1	Negative						Eligible	Yes
Dar es salaam	Temeke MC	214/2024	Yes	24	Yes	Yes	Negative									Yes	Negative							Yes	2024-05-08	0		1	Negative						Eligible	Yes
Dar es salaam	Temeke MC	215/2024	Yes	33	Yes	Yes	Negative									Yes	Negative							Yes	2024-05-08	0		1	Negative						Eligible	Yes
Dar es salaam	Temeke MC	216/2024	Yes	19	Yes	Yes	Negative									Yes	Negative							Yes	2024-05-08	0		1	Negative						Eligible	Yes
Dar es salaam	Temeke MC	217/2024	Yes	23	Yes	Yes	Negative									Yes	Negative							Yes	2024-05-08	0		1	Negative						Eligible	Yes
Dar es salaam	Temeke MC	217/2024	Yes	22	Yes	Yes	Negative									Yes	Negative							Yes	2024-05-08	0		1	Negative						Eligible	Yes
Dar es salaam	Temeke MC	218/2024	Yes	18	Yes	Yes	Negative									Yes	Negative							Yes	2024-05-08	0		1	Negative						Eligible	Yes
Dar es salaam	Temeke MC	219/2024	Yes	25	Yes	Yes	Negative									Yes	Negative							Yes	2024-05-08	0		1	Negative						Eligible	Yes
Dar es salaam	Temeke MC	220/2024	Yes	29	Yes	Yes	Negative									Yes	Negative							Yes	2024-05-08	0		1	Negative						Eligible	Yes
Dar es salaam	Temeke MC	221/2024	Yes	20	Yes	Yes	Negative									Yes	Negative							Yes	2024-05-09	0		1	Negative						Eligible	Yes
Dar es salaam	Temeke MC	222/2024	Yes	21	Yes	Yes	Negative									Yes	Negative							Yes	2024-05-09	0		1	Negative						Eligible	Yes
Dar es salaam	Temeke MC	223/2024	Yes	25	Yes	Yes	Negative									Yes	Negative							Yes	2024-05-09	0		1	Negative						Eligible	Yes
Dar es salaam	Temeke MC	224/2024	Yes	22	Yes	Yes	Negative									Yes	Negative							Yes	2024-05-14	0		1	Negative						Eligible	Yes
Dar es salaam	Temeke MC	225/2024	Yes	30	Yes	Yes	Negative									Yes	Negative							Yes	2024-05-13	0		1	Negative						Eligible	Yes
Dar es salaam	Temeke MC	225/2024	Yes	27	Yes	Yes	Negative									Yes	Negative							Yes	2024-05-14	0		1	Negative						Eligible	Yes
Dar es salaam	Temeke MC	226/2024	Yes	20	Yes	Yes	Negative									Yes	Negative							Yes	2024-05-14	0		1	Negative						Eligible	Yes
Dar es salaam	Temeke MC	227/2024	Yes	23	Yes	Yes	Negative									Yes	Negative							Yes	2024-05-14	0		1	Negative						Eligible	Yes
Dar es salaam	Temeke MC	228/2024	Yes	24	Yes	Yes	Negative									Yes	Negative							Yes	2024-05-15	0		1	Negative						Eligible	Yes
Dar es salaam	Temeke MC	229/2024	Yes	29	Yes	Yes	Negative									Yes	Negative							Yes	2024-05-15	0		1	Negative						Eligible	Yes
Dar es salaam	Temeke MC	230/2024	Yes	22	Yes	Yes	Negative									Yes	Negative							Yes	2024-05-15	0		1	Negative						Eligible	Yes
Dar es salaam	Temeke MC	231/2024	Yes	21	Yes	Yes	Negative									Yes	Negative							Yes	2024-05-15	0		1	Negative						Eligible	Yes
Dar es salaam	Temeke MC	232/2024	Yes	24	Yes	Yes	Negative									Yes	Negative							Yes	2024-05-15	0		1	Negative						Eligible	Yes
Dar es salaam	Temeke MC	233/2024	Yes	34	Yes	Yes	Negative									Yes	Negative							Yes	2024-05-15	0		1	Negative						Eligible	Yes
Dar es salaam	Temeke MC	234/2024	Yes	30	Yes	Yes	Negative									Yes	Negative							Yes	2024-05-15	0		1	Negative						Eligible	Yes
Dar es salaam	Temeke MC	235/2024	Yes	24	Yes	Yes	Negative									Yes	Negative							Yes	2024-05-16	0		1	Negative						Eligible	Yes
Dar es salaam	Temeke MC	236/2024	Yes	33	Yes	Yes	Negative									Yes	Negative							Yes	2024-05-16	0		1	Negative						Eligible	Yes
Dar es salaam	Temeke MC	237/2024	Yes	23	Yes	Yes	Negative									Yes	Negative							Yes	2024-05-17	0		1	Negative						Eligible	Yes
Dar es salaam	Temeke MC	238/2024	Yes	31	Yes	Yes	Negative									Yes	Negative							Yes	2024-05-17	0		1	Negative						Eligible	Yes
Dar es salaam	Temeke MC	239/2024	Yes	33	Yes	Yes	Positive							Yes	Yes	Yes	Negative							Yes	2024-05-17	0		1	Negative						Eligible	Yes
Dar es salaam	Temeke MC	240/2024	Yes	24	Yes	Already HIV positive									Yes	Yes	Negative							Yes	2024-05-17	0		1	Negative						Eligible	Yes
Dar es salaam	Temeke MC	243/2024	Yes	23	Yes	Yes	Negative									Yes	Negative							Yes	2024-05-27	0		1	Negative						Eligible	Yes
Dar es salaam	Temeke MC	243/2024	Yes	24	Yes	Yes	Negative									Yes	Negative							Yes	2024-05-27	0		1	Negative						Eligible	Yes
Dar es salaam	Temeke MC	244/2024	Yes	24	Yes	Yes	Negative									Yes	Negative							Yes	2024-05-27	0		1	Negative						Eligible	Yes
Dar es salaam	Temeke MC	245/2024	Yes	22	Yes	Yes	Negative									Yes	Negative							Yes	2024-05-27	0		1	Negative						Eligible	Yes
Dar es salaam	Temeke MC	246/2024	Yes	31	Yes	Yes	Negative									Yes	Negative							Yes	2024-05-27	0		1	Negative						Eligible	Yes
Dar es salaam	Temeke MC	247/2024	Yes	23	Yes	Yes	Negative									Yes	Negative							Yes	2024-05-27	0		1	Negative						Eligible	Yes
Dar es salaam	Temeke MC	248/2024	Yes	24	Yes	Yes	Negative									Yes	Negative							Yes	2024-05-27	0		1	Negative						Eligible	Yes
Dar es salaam	Temeke MC	250/2024	Yes	10	Yes	Yes	Negative									Yes	Negative							Yes	2024-05-28	0		1	Negative						Eligible	Yes
Dar es salaam	Temeke MC	251/2024	Yes	24	Yes	Yes	Negative									Yes	Negative							Yes	2024-05-28	0		1	Negative						Eligible	Yes
Dar es salaam	Temeke MC	252/2024	Yes	32	Yes	Yes	Negative									Yes	Negative							Yes	2024-05-28	0		1	Negative						Eligible	Yes
Dar es salaam	Temeke MC	253/2024	Yes	24	Yes	Yes	Negative									Yes	Negative							Yes	2024-05-28	0		1	Negative						Eligible	Yes
Dar es salaam	Temeke MC	254/2024	Yes	24	Yes	Yes	Negative									Yes	Negative							Yes	2024-05-28	0		1	Negative						Eligible	Yes
Dar es salaam	Temeke MC	256/2024	Yes	26	Yes	Yes	Negative									Yes	Negative							Yes	2024-05-28	0		1	Negative						Eligible	Yes
Dar es salaam	Temeke MC	261/2024	Yes	24	Yes	Yes	Negative									Yes	Negative							Yes	2024-07-02	0		1	Negative						Eligible	Yes
Dar es salaam	Temeke MC	262/2024	Yes	28	Yes	Yes	Negative									Yes	Negative							Yes	2024-07-04	0		1	Negative						Eligible	Yes
Dar es salaam	Temeke MC	264/2024	Yes	25	Yes	Yes	Negative									Yes	Negative							Yes	2024-07-04	0		1	Negative						Eligible	Yes
Dar es salaam	Temeke MC	265/2024	Yes	29	Yes	Yes	Negative									Yes	Negative							No											Eligible	Yes
Dar es salaam	Temeke MC	265/2024	Yes	29	Yes	Yes	Negative									Yes	Negative							Yes	2024-07-04	0		4	Negative						Eligible	Yes
Dar es salaam	Temeke MC	364/2024	Yes	18	Yes	Yes	Negative									Yes	Negative							Yes	2024-03-13	0		1	Negative						Eligible	Yes
Dar es salaam	Temeke MC	406/2024	Yes	24	Yes	Yes	Negative									Yes	Negative							No											Eligible	Yes
Dar es salaam	Temeke MC	474/2024	Yes	25	Yes	Yes	Negative									Yes	Negative							No											Eligible	Yes
Dar es salaam	Temeke MC	474/2024	Yes	30	Yes	Already HIV positive									Yes	Yes	Negative							No											Eligible	Yes
Dar es salaam	Temeke MC	478/2024	Yes	34	Yes	Yes	Negative									Yes	Negative							No											Eligible	Yes
Dar es salaam	Temeke MC	246/2024	Yes	26	Yes	Yes	Negative									Yes	Negative							No											Eligible	Yes
Dar es salaam	Temeke MC	246/2024	Yes	30	Yes	Yes	Negative									Yes	Negative							No											Eligible	Yes
Dar es salaam	Temeke MC	247/2024	Yes	19	Yes	Yes	Negative									Yes	Negative							No											Eligible	Yes
Dar es salaam	Temeke MC	248/2024	Yes	29	Yes	Yes	Negative									Yes	Negative							No											Eligible	Yes
Dar es salaam	Temeke MC	249/2024	Yes	40	Yes	Yes	Negative									Yes	Negative							No											Eligible	Yes
Dar es salaam	Temeke MC	250/2024	Yes	37	Yes	Yes	Negative									Yes	Negative							No											Eligible	Yes
Dar es salaam	Temeke MC	252/2024	Yes	20	Yes	Yes	Negative									Yes	Negative							No											Eligible	Yes
Dar es salaam	Temeke MC	253/2024	Yes	24	Yes	Yes	Negative									Yes	Negative							No											Eligible	Yes
Dar es salaam	Temeke MC	254/2024	Yes	33	Yes	Yes	Negative									Yes	Negative							No											Eligible	Yes
Dar es salaam	Temeke MC	256/2024	Yes	19	Yes	Yes	Negative									Yes	Negative							No											Eligible	Yes
Dar es salaam	Temeke MC	257/2024	Yes	17	Yes	Yes	Negative									Yes	Negative							No											Not Eligible
Dar es salaam	Temeke MC	258/2024	Yes	18	Yes	Yes	Negative									Yes	Negative							No											Eligible	Yes
Dar es salaam	Temeke MC	259/2024	Yes	22	Yes	Yes	Negative									Yes	Negative							No											Eligible	Yes
Dar es salaam	Temeke MC	260/2024	Yes	18	Yes	Yes	Negative									Yes	Negative							No											Eligible	Yes
Dar es salaam	Temeke MC	261/2024	Yes	21	Yes	Yes	Negative									Yes	Negative							No											Eligible	Yes
Dar es salaam	Temeke MC	262/2024	Yes	29	Yes	Yes	Negative									Yes	Negative							No											Eligible	Yes
Dar es salaam	Temeke MC	263/2024	Yes	28	Yes	Yes	Negative									Yes	Negative							No											Eligible	Yes
Dar es salaam	Temeke MC	265/2024	Yes	30	Yes	Yes	Negative									Yes	Negative							No											Eligible	Yes
Dar es salaam	Temeke MC	266/2024	Yes	31	Yes	Yes	Negative									Yes	Negative							No											Eligible	Yes
Dar es salaam	Temeke MC	268/2024	Yes	35	Yes	Yes	Negative									Yes	Negative							No											Eligible	Yes
Dar es salaam	Temeke MC	268/2024	Yes	28	Yes	Yes	Negative									Yes	Negative							No											Eligible	Yes
Dar es salaam	Temeke MC	269/2024	Yes	21	Yes	Yes	Negative									Yes	Negative							No											Eligible	Yes
Dar es salaam	Temeke MC	270/2024	Yes	18	Yes	Yes	Negative									Yes	Negative							No											Eligible	Yes
Dar es salaam	Temeke MC	271/2024	Yes	22	Yes	Yes	Negative									Yes	Negative							No											Eligible	Yes
Dar es salaam	Temeke MC	272/2024	Yes	23	Yes	Yes	Negative									Yes	Negative							No											Eligible	Yes
Dar es salaam	Temeke MC	274/2024	Yes	23	Yes	Yes	Negative									Yes	Negative							No											Eligible	Yes
Dar es salaam	Temeke MC	275/2024	Yes	30	Yes	Already HIV positive									Yes	Yes	Negative							No											Eligible	Yes
Dar es salaam	Temeke MC	276/2024	Yes	32	Yes	Yes	Negative									Yes	Negative							No											Eligible	Yes
Dar es salaam	Temeke MC	277/2024	Yes	31	Yes	Yes	Negative									Yes	Negative							No											Eligible	Yes
Dar es salaam	Temeke MC	277/2024	Yes	41	Yes	Yes	Negative									Yes	Negative							No											Eligible	Yes
Dar es salaam	Temeke MC	278/2024	Yes	42	Yes	Yes	Negative									Yes	Negative							No											Eligible	Yes
Dar es salaam	Temeke MC	280/2024	Yes	22	Yes	Yes	Negative									Yes	Negative							No											Eligible	Yes
Dar es salaam	Temeke MC	281/2024	Yes	26	Yes	Yes	Negative									Yes	Negative							No											Eligible	Yes
Dar es salaam	Temeke MC	282/2024	No	23	Yes	No										Yes	Negative							No											Eligible	Yes
Dar es salaam	Temeke MC	283/2024	Yes	35	Yes	Yes	Negative									Yes	Negative							No											Eligible	Yes
Dar es salaam	Temeke MC	284/2024	Yes	18	Yes	Yes	Negative									Yes	Negative							No											Eligible	Yes
Dar es salaam	Temeke MC	285/2024	Yes	35	Yes	Yes	Negative									Yes	Negative							No											Eligible	Yes
Dar es salaam	Temeke MC	286/2024	Yes	32	Yes	Yes	Negative									Yes	Negative							No											Eligible	Yes
Dar es salaam	Temeke MC	287/2024	Yes	44	Yes	Yes	Negative									Yes	Negative							No											Eligible	Yes
Dar es salaam	Temeke MC	287/2024	Yes	32	Yes	Yes	Negative									Yes	Negative							No											Eligible	Yes
Dar es salaam	Temeke MC	288/2024	Yes	32	Yes	Yes	Negative									Yes	Negative							No											Eligible	Yes
Dar es salaam	Temeke MC	291/2024	Yes	37	Yes	Yes	Negative									Yes	Negative							No											Eligible	Yes
Dar es salaam	Temeke MC	292/2024	Yes	23	Yes	Yes	Negative									Yes	Negative							No											Eligible	Yes
Dar es salaam	Temeke MC	293/2024	Yes	27	Yes	Yes	Negative									Yes	Negative							No											Eligible	Yes
Dar es salaam	Temeke MC	294/2024	Yes	23	Yes	Yes	Negative									Yes	Negative							No											Eligible	Yes
Dar es salaam	Temeke MC	295/2024	Yes	26	Yes	Yes	Negative									Yes	Negative							No											Eligible	Yes
Dar es salaam	Temeke MC	297/2024	Yes	32	Yes	Yes	Negative									Yes	Negative							No											Eligible	Yes
Dar es salaam	Temeke MC	298/2024	Yes	32	Yes	Yes	Negative									Yes	Negative							No											Eligible	Yes
Dar es salaam	Temeke MC	299/2024	Yes	18	Yes	Yes	Negative									Yes	Negative							No											Eligible	Yes
Dar es salaam	Temeke MC	299/2024	Yes	18	Yes	Yes	Positive							Yes	Yes	Yes	Negative							No											Eligible	Yes
Dar es salaam	Temeke MC	300/2024	Yes	22	Yes	Yes	Negative									Yes	Negative							No											Eligible	Yes
Dar es salaam	Temeke MC	301/2024	Yes	31	Yes	Yes	Positive							Yes	Yes	Yes	Negative							No											Eligible	Yes
Dar es salaam	Temeke MC	303/2024	Yes	27	Yes	Yes	Negative									Yes	Negative							No											Eligible	Yes
Dar es salaam	Temeke MC	304/2024	Yes	18	Yes	Yes	Negative									Yes	Negative							No											Eligible	Yes
Dar es salaam	Temeke MC	308/2024	Yes	30	Yes	Yes	Negative									Yes	Negative							No											Eligible	Yes
Dar es salaam	Temeke MC	309/2024	Yes	20	Yes	Yes	Negative									Yes	Negative							No											Eligible	Yes
Dar es salaam	Temeke MC	311/2024	Yes	28	Yes	Yes	Negative									Yes	Negative							No											Eligible	Yes
Dar es salaam	Temeke MC	312/2024	Yes	22	Yes	Yes	Negative									Yes	Negative							No											Eligible	Yes
Dar es salaam	Temeke MC	313/2024	Yes	35	Yes	Yes	Negative									Yes	Negative							No											Eligible	Yes
Dar es salaam	Temeke MC	314/2024	Yes	26	Yes	Yes	Negative									Yes	Negative							No											Eligible	Yes
Dar es salaam	Temeke MC	315/2024	Yes	25	Yes	Yes	Negative									Yes	Negative							No											Eligible	Yes
Dar es salaam	Temeke MC	316/2024	Yes	21	Yes	Yes	Negative									Yes	Negative							No											Eligible	Yes
Dar es salaam	Temeke MC	317/2024	Yes	42	Yes	Yes	Negative									Yes	Negative							No											Eligible	Yes
Dar es salaam	Temeke MC	318/2024	Yes	28	Yes	Yes	Negative									Yes	Negative							No											Eligible	Yes
Dar es salaam	Temeke MC	319/2024	Yes	20	Yes	Yes	Negative									Yes	Negative							No											Eligible	Yes
Dar es salaam	Temeke MC	320/2024	Yes	24	Yes	Yes	Negative									Yes	Negative							No											Eligible	Yes
Dar es salaam	Temeke MC	321/2024	Yes	24	Yes	Yes	Negative									Yes	Negative							No											Eligible	Yes
Dar es salaam	Temeke MC	322/2024	Yes	32	Yes	Yes	Negative									Yes	Negative							No											Eligible	Yes
Dar es salaam	Temeke MC	323/2024	Yes	32	Yes	Yes	Negative									Yes	Negative							No											Eligible	Yes
Dar es salaam	Temeke MC	324/2024	Yes	29	Yes	Yes	Negative									Yes	Negative							No											Eligible	Yes
Dar es salaam	Temeke MC	325/2024	Yes	38	Yes	Yes	Negative									Yes	Negative							No											Eligible	Yes
Dar es salaam	Temeke MC	326/2024	Yes	22	Yes	Yes	Negative									Yes	Negative							No											Eligible	Yes
Dar es salaam	Temeke MC	327/2024	Yes	22	Yes	Yes	Negative									Yes	Negative							No											Eligible	Yes
Dar es salaam	Temeke MC	328/2024	Yes	24	Yes	Yes	Negative									Yes	Negative							No											Eligible	Yes
Dar es salaam	Temeke MC	329/2024	Yes	27	Yes	No										Yes	Negative							No											Eligible	Yes
Dar es salaam	Temeke MC	330/2024	Yes	20	Yes	Yes	Negative									Yes	Negative							No											Eligible	Yes
Dar es salaam	Temeke MC	334/2024	Yes	19	Yes	Yes	Positive							Yes	Yes	Yes	Negative							No											Eligible	Yes
Dar es salaam	Temeke MC	335/2024	Yes	21	Yes	Yes	Negative									Yes	Negative							No											Eligible	Yes
Dar es salaam	Temeke MC	336/2024	Yes	27	Yes	Yes	Negative									Yes	Negative							No											Eligible	Yes
Dar es salaam	Temeke MC	337/2024	Yes	36	Yes	Yes	Negative									Yes	Negative							No											Eligible	Yes
Dar es salaam	Temeke MC	346/2024	Yes	28	Yes	Yes	Negative									Yes	Negative							No											Eligible	Yes
Dar es salaam	Temeke MC	347/2024	Yes	38	Yes	Yes	Negative									Yes	Negative							No											Eligible	Yes
Dar es salaam	Temeke MC	348/2024	Yes	24	Yes	Yes	Negative									Yes	Negative							No											Eligible	Yes
Dar es salaam	Temeke MC	349/2024	Yes	29	Yes	Yes	Negative									Yes	Negative							No											Eligible	Yes
Dar es salaam	Temeke MC	350/2024	Yes	29	Yes	Yes	Negative									Yes	Negative							No											Eligible	Yes
Dar es salaam	Temeke MC	351/2024	Yes	32	Yes	Yes	Negative									Yes	Negative							No											Eligible	Yes
Dar es salaam	Temeke MC	352/2024	Yes	20	Yes	Yes	Negative									Yes	Negative							No											Eligible	Yes
Dar es salaam	Temeke MC	353/2024	Yes	30	Yes	Yes	Negative									Yes	Negative							No											Eligible	Yes
Dar es salaam	Temeke MC	354/2024	Yes	22	Yes	No										Yes	Negative							No											Eligible	Yes
Dar es salaam	Temeke MC	355/2024	Yes	31	Yes	Yes	Negative									Yes	Negative							No											Eligible	Yes
Dar es salaam	Temeke MC	356/2024	Yes	21	Yes	Yes	Negative									Yes	Negative							No											Eligible	Yes
Dar es salaam	Temeke MC	357/2024	Yes	25	Yes	Yes	Negative									Yes	Negative							No											Eligible	Yes
Dar es salaam	Temeke MC	360/2024	Yes	31	Yes	Yes	Negative									Yes	Negative							No											Eligible	Yes
Dar es salaam	Temeke MC	361/2024	Yes	33	Yes	Yes	Negative									Yes	Negative							No											Eligible	Yes
Dar es salaam	Temeke MC	362/2024	Yes	32	Yes	Yes	Negative									Yes	Negative							No											Eligible	Yes
Dar es salaam	Temeke MC	364/2024	Yes	30	Yes	No										Yes	Negative							No											Eligible	Yes
Dar es salaam	Temeke MC	366/2024	Yes	21	Yes	Yes	Negative									Yes	Negative							No											Eligible	Yes
Dar es salaam	Temeke MC	369/2024	Yes	25	Yes	Yes	Negative									Yes	Negative							No											Eligible	Yes
Dar es salaam	Temeke MC	370/2024	Yes	28	Yes	Yes	Negative									Yes	Negative							No											Eligible	Yes
Dar es salaam	Temeke MC	380/2024	Yes	28	Yes	Yes	Negative									Yes	Negative							No											Eligible	Yes
Dar es salaam	Temeke MC	381/2024	Yes	19	Yes	Yes	Negative									Yes	Negative							No											Eligible	Yes
Dar es salaam	Temeke MC	382/2024	Yes	34	Yes	Yes	Negative									Yes	Negative							No											Eligible	Yes
Dar es salaam	Temeke MC	383/2024	Yes	31	Yes	Yes	Negative									Yes	Negative							No											Eligible	Yes
Dar es salaam	Temeke MC	384/2024	Yes	23	Yes	Yes	Negative									Yes	Negative							No											Eligible	Yes
Dar es salaam	Temeke MC	385/2024	Yes	38	Yes	Yes	Negative									Yes	Negative							No											Eligible	Yes
Dar es salaam	Temeke MC	386/2024	Yes	21	Yes	Yes	Negative									Yes	Negative							No											Eligible	Yes
Dar es salaam	Temeke MC	387/2024	Yes	37	Yes	Yes	Negative									Yes	Negative							No											Eligible	Yes
Dar es salaam	Temeke MC	388/2024	Yes	27	Yes	Yes	Negative									Yes	Negative							No											Eligible	Yes
Dar es salaam	Temeke MC	390/2024	Yes	29	Yes	Yes	Negative									Yes	Negative							No											Eligible	Yes
Dar es salaam	Temeke MC	391/2024	Yes	28	Yes	Yes	Negative									Yes	Negative							No											Eligible	Yes
Dar es salaam	Temeke MC	392/2024	Yes	38	Yes	Yes	Negative									Yes	Negative							No											Eligible	Yes
Dar es salaam	Temeke MC	393/2024	Yes	20	Yes	Yes	Negative									Yes	Negative							No											Eligible	Yes
Dar es salaam	Temeke MC	394/2024	Yes	21	Yes	Yes	Negative									Yes	Negative							No											Eligible	Yes
Dar es salaam	Temeke MC	396/2024	Yes	25	Yes	Yes	Negative									Yes	Negative							No											Eligible	Yes
Dar es salaam	Temeke MC	397/2024	Yes	28	Yes	Yes	Negative									Yes	Negative							No											Eligible	Yes
Dar es salaam	Temeke MC	398/2024	Yes	18	Yes	Yes	Negative									Yes	Negative							No											Eligible	Yes
Dar es salaam	Temeke MC	399/2024	Yes	24	Yes	Yes	Negative									Yes	Negative							No											Eligible	Yes
Dar es salaam	Temeke MC	402/2024	Yes	26	Yes	Yes	Negative									Yes	Negative							No											Eligible	Yes
Dar es salaam	Temeke MC	405/2024	Yes	19	Yes	Yes	Negative									Yes	Negative							No											Eligible	Yes
Dar es salaam	Temeke MC	406/2024	Yes	20	Yes	Yes	Negative									Yes	Negative							No											Eligible	Yes
Dar es salaam	Temeke MC	409/2024	Yes	26	Yes	Yes	Negative									Yes	Negative							No											Eligible	Yes
Dar es salaam	Temeke MC	411/2024	Yes	24	Yes	Yes	Negative									Yes	Negative							No											Eligible	Yes
Dar es salaam	Temeke MC	412/2024	Yes	32	Yes	Yes	Negative									Yes	Negative							No											Eligible	Yes
Dar es salaam	Temeke MC	374/2024	Yes	23	Yes	Yes	Negative									Yes	Negative							No											Eligible	Yes
Dar es salaam	Temeke MC	375/2024	Yes	30	Yes	Yes	Negative									Yes	Negative							No											Eligible	Yes
Dar es salaam	Temeke MC	376/2024	Yes	36	Yes	Already HIV positive									Yes	Yes	Negative							No											Eligible	Yes
Dar es salaam	Temeke MC	378/2024	Yes	22	Yes	Yes	Negative									Yes	Negative							No											Eligible	Yes
Dar es salaam	Temeke MC	379/2024	Yes	22	Yes	Yes	Negative									Yes	Negative							No											Eligible	Yes
Dar es salaam	Temeke MC	380/2024	Yes	31	Yes	Yes	Negative									Yes	Negative							No											Eligible	Yes
Dar es salaam	Temeke MC	382/2024	Yes	29	Yes	Yes	Negative									Yes	Negative							No											Eligible	Yes
Dar es salaam	Temeke MC	383/2024	Yes	27	Yes	Yes	Negative									Yes	Negative							No											Eligible	Yes
Dar es salaam	Temeke MC	384/2024	Yes	25	Yes	Yes	Negative									Yes	Negative							No											Eligible	Yes
Dar es salaam	Temeke MC	385/2024	Yes	28	Yes	Yes	Negative									Yes	Negative							No											Eligible	Yes
Dar es salaam	Temeke MC	387/2024	Yes	22	Yes	Yes	Negative									Yes	Negative							No											Eligible	Yes
Dar es salaam	Temeke MC	391/2034	Yes	32	Yes	Yes	Negative									Yes	Negative							No											Eligible	Yes
Dar es salaam	Temeke MC	392/2024	Yes	22	Yes	Yes	Negative									Yes	Negative							No											Eligible	Yes
Dar es salaam	Temeke MC	393/2024	Yes	25	Yes	Yes	Negative									Yes	Negative							No											Eligible	Yes
Dar es salaam	Temeke MC	394/2024	Yes	26	Yes	Yes	Negative									Yes	Negative							No											Eligible	Yes
Dar es salaam	Temeke MC	396/2024	Yes	26	Yes	Yes	Negative									Yes	Negative							No											Eligible	Yes
Dar es salaam	Temeke MC	397/2024	Yes	24	Yes	Yes	Negative									No								No											Eligible	Yes
Dar es salaam	Temeke MC	398//2024	Yes	27	Yes	Yes	Negative									Yes	Negative							No											Eligible	Yes
Dar es salaam	Temeke MC	401/2024	Yes	22	Yes	Yes	Negative									Yes	Negative							No											Eligible	Yes
Dar es salaam	Temeke MC	406/2024	Yes	38	Yes	Yes	Negative									Yes	Negative							No											Eligible	Yes
Dar es salaam	Temeke MC	408/2024	Yes	26	Yes	Yes	Negative									Yes	Negative							No											Eligible	Yes
Dar es salaam	Temeke MC	410/2024	Yes	19	Yes	Yes	Negative									Yes	Negative							No											Eligible	Yes
Dar es salaam	Temeke MC	411/2024	Yes	36	Yes	Yes	Negative									Yes	Negative							No											Eligible	Yes
Dar es salaam	Temeke MC	412/2024	Yes	26	Yes	Yes	Negative									Yes	Negative							No											Eligible	Yes
Dar es salaam	Temeke MC	414/2024	Yes	22	Yes	Yes	Negative									No								No											Eligible	Yes
Dar es salaam	Temeke MC	415/2024	Yes	20	Yes	Yes	Negative									Yes	Negative							No											Eligible	Yes
Dar es salaam	Temeke MC	426/2024	Yes	18	Yes	Yes	Negative									Yes	Negative							No											Eligible	Yes
Dar es salaam	Temeke MC	427/2024	Yes	26	Yes	Yes	Negative									Yes	Negative							No											Eligible	Yes
Dar es salaam	Temeke MC	428/2024	Yes	22	Yes	Yes	Negative									Yes	Negative							No											Eligible	Yes
Dar es salaam	Temeke MC	429/2024	Yes	30	Yes	Yes	Negative									Yes	Negative							No											Eligible	Yes
Dar es salaam	Temeke MC	429/2024	Yes	34	Yes	Yes	Negative									Yes	Negative							No											Eligible	Yes
Dar es salaam	Temeke MC	430/2024	Yes	23	Yes	Yes	Negative									Yes	Negative							No											Eligible	Yes
Dar es salaam	Temeke MC	431/2024	Yes	25	Yes	Yes	Negative									Yes	Negative							No											Eligible	Yes
Dar es salaam	Temeke MC	453/2024	Yes	29	Yes	Yes	Negative									Yes	Negative							No											Eligible	Yes
Dar es salaam	Temeke MC	456/2024	Yes	31	Yes	Yes	Negative									Yes	Negative							No											Eligible	Yes
Dar es salaam	Temeke MC	457/2024	Yes	19	Yes	Yes	Negative									Yes	Negative							No											Eligible	Yes
Dar es salaam	Temeke MC	458/2024	Yes	32	Yes	Yes	Negative									Yes	Negative							No											Eligible	Yes
Dar es salaam	Temeke MC	459/2024	Yes	37	Yes	Yes	Negative									Yes	Negative							No											Eligible	Yes
Dar es salaam	Temeke MC	488/2024	Yes	27	Yes	Yes	Negative									Yes	Negative							No											Eligible	Yes
Dar es salaam	Temeke MC	497/2024	Yes	31	Yes	Yes	Negative									Yes	Negative							No											Eligible	Yes
Dar es salaam	Temeke MC	498/2024	Yes	30	Yes	Yes	Negative									Yes	Negative							No											Eligible	Yes
Dar es salaam	Temeke MC	502/2024	Yes	25	Yes	Yes	Negative									Yes	Negative							No											Eligible	Yes
Dar es salaam	Temeke MC	540/2024	Yes	22	Yes	Yes	Negative									Yes	Negative							No											Eligible	Yes
Dar es salaam	Temeke MC	541/2024	Yes	28	Yes	Yes	Negative									Yes	Negative							No											Eligible	Yes
Dar es salaam	Temeke MC	542/2024	Yes	32	Yes	Yes	Negative									Yes	Negative							No											Eligible	Yes
Dar es salaam	Temeke MC	544/2024	Yes	27	Yes	Yes	Negative									Yes	Negative							No											Eligible	Yes
Dar es salaam	Temeke MC	553/2024	Yes	34	Yes	Yes	Negative									Yes	Negative							No											Eligible	Yes
Dar es salaam	Temeke MC	563/2024	Yes	23	Yes	Yes	Negative									Yes	Negative							No											Eligible	Yes
Dar es salaam	Temeke MC	578/2024	Yes	28	Yes	Yes	Negative									Yes	Negative							No											Eligible	Yes
Dar es salaam	Temeke MC	581/2024	Yes	24	Yes	Yes	Negative									Yes	Negative							No											Eligible	Yes
Dar es salaam	Temeke MC	583/2024	Yes	43	Yes	Yes	Negative									Yes	Negative							No											Eligible	Yes
Dar es salaam	Temeke MC	641/2024	Yes	35	Yes	Already HIV positive									Yes	Yes	Negative							Yes	2023-03-15	14		14	Negative						Eligible	Yes
Dar es salaam	Temeke MC	644/2024	Yes	35	Yes	Yes	Negative									Yes	Negative							No											Eligible	Yes
Dar es salaam	Temeke MC	706/2024	Yes	41	Yes	Yes	Negative									Yes	Negative							No											Eligible	Yes
Dar es salaam	Temeke MC	707/2024	Yes	24	Yes	Yes	Negative									Yes	Negative							No											Eligible	Yes
