# Supplementary material for: Prevalence and associated factors for HIV, HBV and syphilis coinfections among pregnant women attending antenatal care in Tanzania
Source: PLoS One. 2025 Aug 1;20(8):e0329068. doi: 10.1371/journal.pone.0329068 (PMC12316242; doi:10.1371/journal.pone.0329068)
Supplement: S1 File — (ZIP) [file pone.0329068.s001.zip › S1_File.XLSX/Geita/Tool 1 Screening-Geita.xlsx]

## Sheet: Screening
Name of the region	Name of the Council	Participant ID	Is the woman pregnant?	The age of the women	Is this your first ANC visit?	Have you tested for HIV during this visit?	What was the result for HIV test	Before today have you ever tested for HIV for this pregnancy?	At how many weeks pregnancy did you do the first HIV test?	What were the results of first test	Have you done a repeat HIV test for your pregnancy?	At how many weeks pregnancy did you do the repeat test?	What were the results of repeat test	Were you initiated on ART?	Are you currently on HIV treatment	Have you tested for syphilis during this visit	What was the results for Syphilis test	Before today have you ever tested for syphilis during this pregnancy?	When did you test?	What were the results	Did you receive syphilis treatment	What syphilis treatment did you get?	Specify	Before today have you ever tested for HBV?	When did you test?	monthcalculation	Number of months since last HBV test ${monthcalculation}	Number of months since last HBV test	What were the results	Are you currently on HBV treatment	This woman is ELIGIBLE for this study, counsel the client for HBV testing	The client is eligible, counsel the client for HBV testing	The CLIENT is not Eligible for the study, provides routine RCH services	The CLIENT is not Eligible for the study, provides routine RCH services.	Eligibility status	The client consented	Status
Geita	Bukombe DC	097/2024	Yes	23	Yes	Yes	Negative									Yes	Negative							Yes	45350	0		6	Negative						Eligible	Yes
Geita	Bukombe DC	066/2024	Yes	18	No			Yes	20	Negative	No							Yes	45321	Negative				No											Eligible	Yes
Geita	Bukombe DC	068/2024	Yes	23	No			Yes	20	Negative	Yes	32	Negative					Yes	45239	Negative				No											Eligible	Yes
Geita	Bukombe DC	133/2024	Yes	20	Yes	Yes	Negative									Yes	Negative							No											Eligible	Yes
Geita	Bukombe DC	135/2024	Yes	26	Yes	Yes	Negative									Yes	Negative							No											Eligible	Yes
Geita	Bukombe DC	136/2024	Yes	31	Yes	Yes	Negative									Yes	Negative							No											Eligible	Yes
Geita	Bukombe DC	137/2024	Yes	35	Yes	Yes	Negative									Yes	Negative							No											Eligible	Yes
Geita	Bukombe DC	139/2024	Yes	26	Yes	Yes	Negative									Yes	Negative							No											Eligible	Yes
Geita	Bukombe DC	140/2024	Yes	31	Yes	Yes	Negative									Yes	Negative							No											Eligible	Yes
Geita	Bukombe DC	141/2024	Yes	21	Yes	Yes	Negative									Yes	Negative							No											Eligible	Yes
Geita	Bukombe DC	142/2024	Yes	29	Yes	Yes	Negative									Yes	Negative							No											Eligible	Yes
Geita	Bukombe DC	148/2024	Yes	35	Yes	Yes	Negative									Yes	Negative							No											Eligible	Yes
Geita	Bukombe DC	149/2024	Yes	38	Yes	Yes	Negative									Yes	Negative							No											Eligible	Yes
Geita	Bukombe DC	153/2024	Yes	43	Yes	Yes	Negative									Yes	Positive				Yes	Benzathine penicillin G		No											Eligible	Yes
Geita	Bukombe DC	156/2024	Yes	33	Yes	Yes	Negative									Yes	Negative							Yes	45363	0		1	Negative						Eligible	No
Geita	Bukombe DC	157/2024	Yes	30	Yes	Yes	Negative									Yes	Negative							Yes	45366	0		1	Negative						Eligible	Yes
Geita	Bukombe DC	158/2024	Yes	25	Yes	Yes	Negative									Yes	Negative							Yes	45366	0		1	Negative						Eligible	Yes
Geita	Bukombe DC	159/2024	Yes	33	Yes	Yes	Negative									Yes	Negative							Yes	45366	0		1	Negative						Eligible	Yes
Geita	Bukombe DC	160/2024	Yes	30	Yes	Yes	Negative									Yes	Negative							Yes	45366	0		1	Negative						Eligible	Yes
Geita	Bukombe DC	161/2024	Yes	30	Yes	Yes	Negative									Yes	Negative							Yes	45366	0		1	Negative						Eligible	Yes
Geita	Bukombe DC	162/2024	Yes	32	Yes	Yes	Negative									Yes	Negative							Yes	45366	0		1	Negative						Eligible	Yes
Geita	Bukombe DC	163/2024	Yes	30	Yes	Yes	Negative									Yes	Negative							Yes	45366	0		1	Negative						Eligible	Yes
Geita	Bukombe DC	164/2024	Yes	26	Yes	Yes	Negative									Yes	Negative							Yes	45366	0		1	Negative						Eligible	Yes
Geita	Bukombe DC	165/2024	Yes	18	Yes	Yes	Negative									Yes	Negative							Yes	45371	0		1	Negative						Eligible	Yes
Geita	Bukombe DC	166/2024	Yes	18	Yes	Yes	Negative									Yes	Negative							Yes	45371	0		1	Negative						Eligible	Yes
Geita	Bukombe DC	167/2024	Yes	24	Yes	Yes	Negative									Yes	Negative							Yes	45371	0		1	Negative						Eligible	Yes
Geita	Bukombe DC	168/2024	Yes	43	Yes	Yes	Negative									Yes	Negative							Yes	45371	0		1	Negative						Eligible	Yes
Geita	Bukombe DC	169/2024	Yes	23	Yes	Yes	Negative									Yes	Negative							Yes	45371	0		1	Negative						Eligible	Yes
Geita	Bukombe DC	170/2024	Yes	27	Yes	Yes	Negative									Yes	Negative							Yes	45371	0		1	Negative						Eligible	Yes
Geita	Bukombe DC	171/2024	Yes	20	Yes	Yes	Negative									Yes	Negative							Yes	45371	0		1	Negative						Eligible	Yes
Geita	Bukombe DC	172/2024	Yes	33	Yes	Yes	Negative									Yes	Negative							Yes	45371	0		1	Negative						Eligible	Yes
Geita	Bukombe DC	174/2024	Yes	30	Yes	Yes	Negative									Yes	Negative							Yes	45378	0		1	Negative						Eligible	Yes
Geita	Bukombe DC	174/2024	Yes	31	Yes	Yes	Negative									Yes	Negative							Yes	45378	0		1	Negative						Eligible	Yes
Geita	Bukombe DC	176/2024	Yes	30	Yes	Yes	Negative									Yes	Negative							Yes	45378	0		1	Negative						Eligible	Yes
Geita	Bukombe DC	177/2024	Yes	35	Yes	Yes	Negative									Yes	Positive				Yes	Benzathine penicillin G		Yes	45378	0		1	Negative						Eligible	Yes
Geita	Bukombe DC	178/2024	Yes	27	Yes	Yes	Negative									Yes	Negative							Yes	45378	0		1	Negative						Eligible	Yes
Geita	Bukombe DC	179/2024	Yes	24	Yes	Yes	Negative									Yes	Negative							Yes	45378	0		1	Negative						Eligible	Yes
Geita	Bukombe DC	180/2024	Yes	18	Yes	Yes	Negative									Yes	Negative							Yes	45387	0		1	Negative						Eligible	Yes
Geita	Bukombe DC	181/2024	Yes	27	Yes	Yes	Negative									Yes	Negative							Yes	45387	0		1	Negative						Eligible	Yes
Geita	Bukombe DC	182/2024	Yes	22	Yes	Yes	Negative									Yes	Negative							Yes	45387	0		1	Negative						Eligible	Yes
Geita	Bukombe DC	183/2024	Yes	32	Yes	Yes	Negative									Yes	Negative							Yes	45387	0		1	Negative						Eligible	Yes
Geita	Bukombe DC	184/2024	Yes	36	Yes	Yes	Negative									Yes	Negative							Yes	45387	0		1	Negative						Eligible	Yes
Geita	Bukombe DC	185/2024	Yes	19	Yes	Yes	Negative									Yes	Negative							Yes	45387	0		1	Negative						Eligible	Yes
Geita	Bukombe DC	186/2024	Yes	26	Yes	Yes	Negative									Yes	Negative							Yes	45387	0		1	Negative						Eligible	Yes
Geita	Bukombe DC	187/2024	Yes	19	Yes	Yes	Negative									Yes	Negative							Yes	45387	0		1	Negative						Eligible	Yes
Geita	Bukombe DC	188/2024	Yes	25	Yes	Yes	Negative									Yes	Negative							Yes	45387	0		1	Negative						Eligible	Yes
Geita	Bukombe DC	189/2024	Yes	29	Yes	Already HIV positive									Yes	Yes	Negative							Yes	45387	0		1	Negative						Eligible	Yes
Geita	Bukombe DC	190/2024	Yes	25	Yes	Yes	Negative									Yes	Negative							Yes	45387	0		1	Negative						Eligible	Yes
Geita	Bukombe DC	191/2024	Yes	26	Yes	Yes	Negative									Yes	Negative							Yes	45387	0		1	Negative						Eligible	Yes
Geita	Bukombe DC	192/2024	Yes	35	Yes	Yes	Negative									Yes	Negative							Yes	45387	0		1	Negative						Eligible	Yes
Geita	Bukombe DC	193/2024	Yes	1	Yes	Yes	Negative									Yes	Negative							Yes	45387	0		1	Negative						Eligible	Yes
Geita	Bukombe DC	194/2024	Yes	21	Yes	Yes	Negative									Yes	Negative							Yes	45387	0		1	Negative						Eligible	Yes
Geita	Bukombe DC	194/2024	Yes	21	Yes	Yes	Negative									Yes	Negative							Yes	45387	0		1	Negative						Eligible	Yes
Geita	Bukombe DC	195/2024	Yes	26	Yes	Already HIV positive									Yes	Yes	Negative							Yes	45387	0		1	Negative						Eligible	Yes
Geita	Bukombe DC	196/2024	Yes	26	Yes	Yes	Negative									Yes	Negative							Yes	45387	0		1	Negative						Eligible	Yes
Geita	Bukombe DC	197/2024	Yes	38	Yes	Yes	Negative									Yes	Negative							Yes	45387	0		1	Negative						Eligible	Yes
Geita	Bukombe DC	2012/2023	Yes	26	No			Yes	16	Negative	Yes	35	Negative					Yes	45229	Negative				No											Eligible	Yes
Geita	Bukombe DC	234/2024	Yes	20	Yes	Yes	Negative									Yes	Negative							No											Eligible	Yes
Geita	Bukombe DC	744/2023	Yes	30	No			Yes	20	Negative	Yes	32	Negative					Yes	45257	Negative				No											Eligible	Yes
Geita	Bukombe DC	914/2023	Yes	18	No			Yes	24	Negative	No							No						No											Eligible	Yes
Geita	Bukombe DC	289/2024	Yes	34	Yes	Yes	Negative									Yes	Negative							No											Eligible	Yes
Geita	Bukombe DC	290/2024	Yes	32	Yes	Yes	Negative									Yes	Negative							No											Eligible	Yes
Geita	Bukombe DC	291/2024	Yes	37	Yes	Yes	Negative									Yes	Negative							No											Eligible	Yes
Geita	Bukombe DC	292/2024	Yes	30	Yes	Yes	Negative									Yes	Negative							No											Eligible	Yes
Geita	Bukombe DC	294/2024	Yes	35	Yes	Yes	Negative									Yes	Negative							No											Eligible	Yes
Geita	Bukombe DC	294/2024	Yes	30	Yes	Yes	Negative									Yes	Negative							No											Eligible	Yes
Geita	Bukombe DC	295/2024	Yes	34	Yes	Yes	Negative									Yes	Negative							No											Eligible	Yes
Geita	Bukombe DC	295/2024	Yes	24	Yes	Yes	Negative									Yes	Negative							No											Eligible	Yes
Geita	Bukombe DC	296/2024	Yes	33	Yes	Yes	Negative									Yes	Negative							No											Eligible	Yes
Geita	Bukombe DC	297/2024	Yes	34	Yes	Yes	Negative									Yes	Negative							No											Eligible	Yes
Geita	Bukombe DC	298/2024	Yes	34	Yes	Yes	Negative									Yes	Negative							No											Eligible	Yes
Geita	Bukombe DC	299/2024	Yes	34	Yes	Yes	Negative									Yes	Negative							No											Eligible	Yes
Geita	Bukombe DC	299/2024	Yes	40	Yes	Yes	Negative									Yes	Negative							No											Eligible	Yes
Geita	Bukombe DC	301/2024	Yes	37	Yes	Yes	Negative									Yes	Negative							No											Eligible	Yes
Geita	Bukombe DC	301/2024	Yes	34	Yes	Yes	Negative									Yes	Negative							No											Eligible	Yes
Geita	Bukombe DC	302/2024	Yes	34	Yes	Yes	Negative									Yes	Negative							No											Eligible	Yes
Geita	Bukombe DC	303/2024	Yes	34	Yes	Yes	Negative									Yes	Negative							No											Eligible	Yes
Geita	Bukombe DC	304/2024	Yes	34	Yes	Yes	Negative									Yes	Negative							No											Eligible	Yes
Geita	Bukombe DC	305/2024	Yes	36	Yes	Yes	Negative									Yes	Negative							No											Eligible	Yes
Geita	Bukombe DC	306/2024	Yes	34	Yes	Yes	Negative									Yes	Negative							No											Eligible	Yes
Geita	Bukombe DC	307/2024	Yes	43	Yes	Yes	Negative									Yes	Negative							No											Eligible	Yes
Geita	Bukombe DC	308/2024	Yes	32	Yes	Yes	Negative									Yes	Negative							No											Eligible	Yes
Geita	Bukombe DC	309/2024	Yes	37	Yes	Yes	Negative									Yes	Negative							No											Eligible	Yes
Geita	Bukombe DC	310/2024	Yes	39	Yes	Yes	Negative									Yes	Negative							No											Eligible	Yes
Geita	Bukombe DC	311/2024	Yes	33	Yes	Yes	Negative									Yes	Negative							No											Eligible	Yes
Geita	Bukombe DC	312/2024	Yes	22	Yes	Yes	Negative									Yes	Negative							No											Eligible	Yes
Geita	Bukombe DC	314/2024	Yes	32	Yes	Yes	Negative									Yes	Negative							No											Eligible	Yes
Geita	Bukombe DC	316/2024	Yes	32	Yes	No										Yes	Negative							No											Eligible	Yes
Geita	Bukombe DC	317/2024	Yes	32	Yes	Yes	Negative									Yes	Negative							No											Eligible	Yes
Geita	Bukombe DC	318/2024	Yes	23	Yes	Yes	Negative									Yes	Negative							No											Eligible	Yes
Geita	Bukombe DC	319/2024	Yes	24	Yes	Yes	Negative									Yes	Negative							No											Eligible	Yes
Geita	Bukombe DC	320/2024	Yes	26	Yes	No										Yes	Negative							No											Eligible	Yes
Geita	Bukombe DC	324/2024	Yes	34	Yes	Yes	Negative									Yes	Negative							No											Eligible	Yes
Geita	Bukombe DC	325/2024	Yes	23	Yes	Yes	Negative									Yes	Negative							No											Eligible	Yes
Geita	Bukombe DC	325/2024	Yes	23	Yes	Yes	Negative									Yes	Negative							No											Eligible	Yes
Geita	Bukombe DC	326/2024	Yes	33	Yes	No										Yes	Negative							No											Eligible	Yes
Geita	Bukombe DC	327/2024	Yes	34	Yes	Yes	Negative									Yes	Negative							No											Eligible	Yes
Geita	Bukombe DC	328/2024	Yes	24	Yes	Yes	Negative									Yes	Negative							No											Eligible	Yes
Geita	Bukombe DC	329/2024	Yes	30	Yes	Yes	Negative									Yes	Negative							No											Eligible	Yes
Geita	Bukombe DC	330/2024	Yes	36	Yes	Yes	Negative									Yes	Negative							No											Eligible	Yes
Geita	Bukombe DC	331/2024	Yes	34	Yes	Yes	Negative									Yes	Negative							No											Eligible	Yes
Geita	Bukombe DC	332/2024	Yes	43	Yes	Yes	Negative									Yes	Negative							No											Eligible	Yes
Geita	Bukombe DC	333/2024	Yes	40	Yes	Yes	Negative									Yes	Negative							No											Eligible	Yes
Geita	Bukombe DC	334/2024	Yes	24	Yes	Yes	Negative									Yes	Negative							No											Eligible	Yes
Geita	Bukombe DC	335/2024	Yes	30	Yes	Yes	Negative									Yes	Negative							No											Eligible	Yes
Geita	Bukombe DC	336/2024	Yes	30	Yes	Yes	Negative									Yes	Negative							No											Eligible	Yes
Geita	Bukombe DC	336/2024	Yes	33	Yes	Yes	Negative									Yes	Negative							No											Eligible	Yes
Geita	Bukombe DC	337/2024	Yes	33	Yes	Yes	Negative									Yes	Negative							No											Eligible	Yes
Geita	Bukombe DC	337/2024	Yes	32	Yes	Yes	Negative									Yes	Negative							No											Eligible	Yes
Geita	Bukombe DC	338/2024	Yes	35	Yes	No										Yes	Negative							No											Eligible	Yes
Geita	Bukombe DC	338/2024	Yes	23	Yes	Yes	Negative									Yes	Negative							No											Eligible	Yes
Geita	Bukombe DC	339/2024	Yes	27	Yes	Yes	Negative									Yes	Negative							No											Eligible	Yes
Geita	Bukombe DC	339/2024	Yes	33	Yes	Yes	Negative									Yes	Negative							No											Eligible	Yes
Geita	Bukombe DC	340/2024	Yes	32	Yes	Yes	Negative									Yes	Negative							No											Eligible	Yes
Geita	Bukombe DC	340/2024	Yes	30	Yes	Yes	Negative									Yes	Negative							No											Eligible	Yes
Geita	Bukombe DC	342/2024	Yes	42	Yes	Yes	Negative									Yes	Negative							No											Eligible	Yes
Geita	Bukombe DC	342/2024	Yes	34	Yes	Yes	Negative									Yes	Negative							No											Eligible	Yes
Geita	Bukombe DC	342/2024	Yes	26	Yes	No										Yes	Negative							No											Eligible	Yes
Geita	Bukombe DC	342/2024	Yes	27	Yes	Yes	Negative									Yes	Negative							No											Eligible	Yes
Geita	Bukombe DC	342/2024	Yes	37	Yes	Yes	Negative									Yes	Negative							No											Eligible	Yes
Geita	Bukombe DC	343/2024	Yes	28	Yes	Yes	Negative									Yes	Negative							No											Eligible	Yes
Geita	Bukombe DC	344/2024	Yes	30	Yes	Yes	Negative									Yes	Negative							No											Eligible	Yes
Geita	Bukombe DC	345/2024	Yes	23	Yes	Yes	Negative									Yes	Negative							No											Eligible	Yes
Geita	Bukombe DC	346/2024	Yes	31	Yes	Yes	Negative									Yes	Negative							No											Eligible	Yes
Geita	Bukombe DC	347/2024	Yes	32	Yes	Yes	Negative									Yes	Negative							No											Eligible	Yes
Geita	Bukombe DC	348/2024	Yes	22	Yes	Yes	Negative									Yes	Negative							No											Eligible	Yes
Geita	Bukombe DC	349/2024	Yes	35	Yes	Yes	Positive							Yes	Yes	Yes	Negative							No											Eligible	Yes
Geita	Bukombe DC	350/2024	Yes	30	Yes	Yes	Negative									Yes	Negative							No											Eligible	Yes
Geita	Bukombe DC	351/2024	Yes	26	Yes	Yes	Negative									Yes	Negative							No											Eligible	Yes
Geita	Bukombe DC	352/2024	Yes	29	Yes	Yes	Negative									Yes	Negative							No											Eligible	Yes
Geita	Bukombe DC	353/2024	Yes	34	Yes	Yes	Negative									Yes	Negative							No											Eligible	Yes
Geita	Bukombe DC	354/2024	Yes	27	Yes	Yes	Negative									Yes	Negative							No											Eligible	Yes
Geita	Bukombe DC	355/2024	Yes	24	Yes	Yes	Negative									Yes	Negative							No											Eligible	Yes
Geita	Bukombe DC	356/2024	Yes	22	Yes	Yes	Negative									Yes	Negative							No											Eligible	Yes
Geita	Bukombe DC	357/2024	Yes	33	Yes	Yes	Negative									Yes	Negative							No											Eligible	Yes
Geita	Bukombe DC	358/2024	Yes	33	Yes	Yes	Negative									Yes	Negative							No											Eligible	Yes
Geita	Bukombe DC	359/2024	Yes	33	Yes	Yes	Negative									Yes	Negative							No											Eligible	Yes
Geita	Bukombe DC	360/2024	Yes	23	Yes	Yes	Negative									Yes	Negative							No											Eligible	Yes
Geita	Bukombe DC	361/2024	Yes	30	Yes	Yes	Negative									Yes	Negative							No											Eligible	Yes
Geita	Bukombe DC	362/2024	Yes	35	Yes	Yes	Negative									Yes	Negative							No											Eligible	Yes
Geita	Bukombe DC	363/2024	Yes	40	Yes	Yes	Negative									Yes	Negative							No											Eligible	Yes
Geita	Bukombe DC	364/2024	Yes	43	Yes	Yes	Negative									Yes	Negative							No											Eligible	Yes
Geita	Bukombe DC	365/2024	Yes	33	Yes	Yes	Negative									Yes	Negative							No											Eligible	Yes
Geita	Bukombe DC	366/2024	Yes	34	Yes	Yes	Negative									Yes	Negative							No											Eligible	Yes
Geita	Bukombe DC	367/2024	Yes	33	Yes	Yes	Negative									Yes	Negative							No											Eligible	Yes
Geita	Bukombe DC	368/2024	Yes	33	Yes	Yes	Negative									Yes	Negative							No											Eligible	Yes
Geita	Bukombe DC	369/2024	Yes	43	Yes	Yes	Negative									Yes	Negative							No											Eligible	Yes
Geita	Bukombe DC	370/2024	Yes	31	Yes	Yes	Negative									Yes	Negative							No											Eligible	Yes
Geita	Bukombe DC	371/2024	Yes	34	Yes	Yes	Negative									Yes	Negative							No											Eligible	Yes
Geita	Bukombe DC	372/2024	Yes	23	Yes	Yes	Negative									Yes	Negative							No											Eligible	Yes
Geita	Bukombe DC	373/2024	Yes	23	Yes	Yes	Negative									Yes	Negative							No											Eligible	Yes
Geita	Bukombe DC	374/2024	Yes	24	Yes	Yes	Negative									Yes	Negative							No											Eligible	Yes
Geita	Bukombe DC	375/2024	Yes	39	Yes	Yes	Negative									Yes	Negative							No											Eligible	Yes
Geita	Bukombe DC	376/2024	Yes	43	Yes	Yes	Negative									Yes	Negative							No											Eligible	Yes
Geita	Bukombe DC	377/2024	Yes	35	Yes	Yes	Negative									Yes	Negative							No											Eligible	Yes
Geita	Bukombe DC	378/2024	Yes	33	Yes	Yes	Negative									Yes	Negative							No											Eligible	Yes
Geita	Bukombe DC	379/2024	Yes	27	Yes	Yes	Negative									Yes	Negative							No											Eligible	Yes
Geita	Bukombe DC	380/2024	Yes	34	Yes	Yes	Negative									Yes	Negative							No											Eligible	Yes
Geita	Bukombe DC	381/2024	Yes	33	Yes	Yes	Negative									Yes	Negative							No											Eligible	Yes
Geita	Bukombe DC	382/2024	Yes	25	Yes	Yes	Negative									Yes	Negative							No											Eligible	Yes
Geita	Bukombe DC	383/2024	Yes	33	Yes	Yes	Negative									Yes	Negative							No											Eligible	Yes
Geita	Bukombe DC	384/2024	Yes	30	Yes	Yes	Negative									Yes	Negative							No											Eligible	Yes
Geita	Bukombe DC	385/2024	Yes	31	Yes	Yes	Negative									Yes	Negative							No											Eligible	Yes
Geita	Bukombe DC	386/2024	Yes	30	Yes	Yes	Negative									Yes	Negative							No											Eligible	Yes
Geita	Bukombe DC	387/2024	Yes	30	Yes	Yes	Negative									Yes	Negative							No											Eligible	Yes
Geita	Bukombe DC	389/2024	Yes	34	Yes	Yes	Negative									Yes	Negative							No											Eligible	Yes
Geita	Bukombe DC	390/2024	Yes	24	Yes	Yes	Negative									Yes	Negative							No											Eligible	Yes
Geita	Bukombe DC	391/2024	Yes	33	Yes	Yes	Negative									Yes	Negative							No											Eligible	Yes
Geita	Bukombe DC	393/2024	Yes	33	Yes	Yes	Negative									Yes	Negative							No											Eligible	Yes
Geita	Bukombe DC	394/2024	Yes	35	Yes	Yes	Negative									Yes	Negative							No											Eligible	Yes
Geita	Bukombe DC	396/2024	Yes	28	Yes	Yes	Negative									Yes	Negative							No											Eligible	Yes
Geita	Geita TC	048/2024	Yes	21	No			Yes	23	Negative	Yes	32	Negative					Yes	45312	Negative				No											Eligible	Yes
Geita	Geita TC	050/2024	Yes	32	Yes	Yes	Negative									Yes	Negative							No											Eligible	Yes
Geita	Geita TC	331/2024	Yes	18	Yes	Yes	Negative									Yes	Negative							No											Eligible	Yes
Geita	Geita TC	001/2024	Yes	22	No			Yes	14	Negative	Yes	34	Negative					Yes	45301	Negative				No											Eligible	Yes
Geita	Geita TC	008/2024	Yes	34	No			Yes	23	Positive								No						No											Eligible	Yes
Geita	Geita TC	009/2024	Yes	24	No			Yes	23	Negative	No							Yes	45293	Negative				No											Eligible	Yes
Geita	Geita TC	011/2024	Yes	18	No			Yes	20	Negative	No							No						No											Eligible	Yes
Geita	Geita TC	013/2024	Yes	29	No			Yes	11	Negative	No							Yes	45300	Negative				No											Eligible	Yes
Geita	Geita TC	0134/2024	Yes	20	Yes	Yes	Negative									No								No											Eligible	Yes
Geita	Geita TC	0135/2024	Yes	16	Yes	Yes	Negative									No								No											Not Eligible
Geita	Geita TC	0137/2024	Yes	19	Yes	Yes	Negative									No								No											Eligible	Yes
Geita	Geita TC	0138/2024	Yes	21	Yes	Yes	Negative									No								No											Eligible	Yes
Geita	Geita TC	016/2024	Yes	21	No			Yes	16	Negative	No							No						No											Eligible	Yes
Geita	Geita TC	018/2024	Yes	19	No			Yes	18	Negative	Yes	32	Negative					Yes	45365	Negative				No											Eligible	Yes
Geita	Geita TC	036/2024	Yes	23	No			Yes	25	Positive								No						No											Eligible	Yes
Geita	Geita TC	061/2024	Yes	25	No			Yes	19	Negative	No							No						No											Eligible	Yes
Geita	Geita TC	063/2024	Yes	20	No			Yes	27	Negative	Yes	33	Negative					No						No											Eligible	Yes
Geita	Geita TC	064/2024	Yes	31	No			Yes	22	Negative	No							No						No											Eligible	Yes
Geita	Geita TC	065/2024	Yes	33	No			Yes	28	Negative	No							No						No											Eligible	Yes
Geita	Geita TC	066/2024	Yes	29	No			Yes	27	Negative	Yes	32	Negative					Yes	45320	Negative				No											Eligible	Yes
Geita	Geita TC	067/2024	Yes	19	No			Yes	19	Negative	No							No						No											Eligible	Yes
Geita	Geita TC	068/2024	Yes	25	No			Yes	25	Negative	No							No						No											Eligible	Yes
Geita	Geita TC	070/2024	Yes	18	No			Yes	15	Negative	No							No						No											Eligible	Yes
Geita	Geita TC	071/2024	Yes	40	No			Yes	19	Negative	No							No						No											Eligible	Yes
Geita	Geita TC	072/2024	Yes	22	No			Yes	24	Negative	No							No						No											Eligible	Yes
Geita	Geita TC	073/2024	Yes	16	No			Yes	18	Negative	No							No						No											Not Eligible
Geita	Geita TC	076/2024	Yes	31	No			Yes	17	Negative	Yes	17	Negative					No						No											Eligible	Yes
Geita	Geita TC	077/2024	Yes	18	No			Yes	22	Negative	No							No						No											Eligible	Yes
Geita	Geita TC	078/2024	Yes	17	No			Yes	18	Negative	No							No						No											Not Eligible
Geita	Geita TC	079/2024	Yes	23	No			Yes	22	Negative	No							Yes	45327	Negative				No											Eligible	Yes
Geita	Geita TC	079/2024	Yes	23	No			Yes	22	Negative	No							No						Yes	45358	2		2	Negative						Not Eligible
Geita	Geita TC	080/2024	Yes	19	No			Yes	15	Negative	No							No						No											Eligible	Yes
Geita	Geita TC	081/2024	Yes	33	No			Yes	27	Negative	No							No						No											Eligible	Yes
Geita	Geita TC	083/2024	Yes	37	No			Yes	23	Negative	No							No						No											Eligible	Yes
Geita	Geita TC	084/2024	Yes	38	No			Yes	20	Negative	No							No						No											Eligible	Yes
Geita	Geita TC	086/2024	Yes	34	No			Yes	26	Negative	No							No						No											Eligible	Yes
Geita	Geita TC	087/2024	Yes	22	No			Yes	30	Positive								No						No											Eligible	Yes
Geita	Geita TC	090/2024	Yes	23	No			Yes	20	Positive								No						No											Eligible	Yes
Geita	Geita TC	091/2024	No	22	No			Yes	25	Negative	No							No						No											Eligible	Yes
Geita	Geita TC	100/2024	Yes	16	No			Yes	29	Negative	Yes	33	Negative					No						No											Not Eligible
Geita	Geita TC	101/2024	Yes	18	No			Yes	20	Negative	No							No						No											Eligible	Yes
Geita	Geita TC	105/2024	Yes	18	No			No										Yes	45363	Negative				No											Eligible	Yes
Geita	Geita TC	113/2024	Yes	21	Yes	Yes	Negative									No								No											Eligible	Yes
Geita	Geita TC	114/2024	Yes	38	Yes	Yes	Negative									No								No											Eligible	Yes
Geita	Geita TC	116/2024	Yes	15	Yes	Yes	Negative									No								No											Eligible	Yes
Geita	Geita TC	117/2024	Yes	31	Yes	Yes	Negative									No								No											Eligible	Yes
Geita	Geita TC	118/2024	Yes	24	Yes	Yes	Negative									No								No											Eligible	Yes
Geita	Geita TC	119/2024	Yes	36	Yes	Yes	Negative									No								No											Eligible	Yes
Geita	Geita TC	120/2024	Yes	31	Yes	Yes	Negative									Yes	Negative							No											Eligible	Yes
Geita	Geita TC	121/2024	Yes	37	Yes	Already HIV positive									Yes	No								No											Eligible	Yes
Geita	Geita TC	122/2024	Yes	30	Yes	Yes	Negative									No								No											Eligible	Yes
Geita	Geita TC	122/2024	Yes	16	Yes	Yes	Negative									No								No											Not Eligible
Geita	Geita TC	124/2024	Yes	15	Yes	Yes	Negative									No								No											Not Eligible
Geita	Geita TC	124/2024	Yes	15	No			Yes	24	Negative	No							No						No											Not Eligible
Geita	Geita TC	126/2024	Yes	21	Yes	Yes	Negative									No								No											Eligible	Yes
Geita	Geita TC	127/2024	Yes	19	Yes	Yes	Negative									No								No											Eligible	Yes
Geita	Geita TC	127/2024	Yes	20	No			Yes	26	Negative	No							Yes	45355	Negative				Yes	45394	2		2	Negative						Not Eligible
Geita	Geita TC	129/2024	Yes	29	Yes	Yes	Negative									No								No											Eligible	Yes
Geita	Geita TC	129/2024	Yes	17	Yes	Yes	Negative									No								No											Not Eligible
Geita	Geita TC	130/2024	Yes	22	Yes	Yes	Negative									No								No											Eligible	Yes
Geita	Geita TC	131/2024	Yes	26	Yes	Yes	Negative									No								No											Eligible	Yes
Geita	Geita TC	131/2024	Yes	26	No			Yes	31	Negative	Yes	35	Negative					Yes	45362	Negative				Yes	45369	1		1	Negative						Not Eligible
Geita	Geita TC	131/2024	Yes	26	No			Yes	26	Negative	Yes	35	Negative					Yes	45362	Negative				Yes	45400	2		2	Negative						Not Eligible
Geita	Geita TC	132/2024	Yes	26	Yes	Yes	Negative									No								No											Eligible	Yes
Geita	Geita TC	133/2024	Yes	21	Yes	Yes	Negative									No								No											Eligible	Yes
Geita	Geita TC	135/2024	Yes	17	No			Yes	23	Negative	Yes	32	Negative					Yes	45362	Negative				No											Not Eligible
Geita	Geita TC	136/2024	Yes	21	Yes	Yes	Negative									No								No											Eligible	Yes
Geita	Geita TC	139/2024	Yes	32	Yes	No										No								No											Eligible	Yes
Geita	Geita TC	140/2024	Yes	27	Yes	Yes	Negative									No								No											Eligible	Yes
Geita	Geita TC	151/2024	Yes	31	No			Yes	16	Negative	No							Yes	45401	Negative				No											Eligible	Yes
Geita	Geita TC	156/2024	Yes	27	No			Yes	11	Negative	No							Yes	45369	Negative				No											Eligible	Yes
Geita	Geita TC	166/2024	Yes	22	No			Yes	11	Negative	No							No						No											Eligible	Yes
Geita	Geita TC	177/2024	Yes	40	No			Yes	11	Negative	No							Yes	45397	Negative				No											Eligible	Yes
Geita	Geita TC	179/2024	Yes	17	No			Yes	17	Negative	No							Yes	45397	Negative				No											Not Eligible
Geita	Geita TC	181/2024	Yes	18	No			Yes	21	Negative	No							Yes	45397	Negative				No											Eligible	Yes
Geita	Geita TC	182/2024	Yes	20	No			Yes	22	Negative	No							Yes	45397	Negative				No											Eligible	Yes
Geita	Geita TC	188/2024	Yes	40	No			Yes	28	Negative	Yes	32	Negative					Yes	45435	Negative				No											Eligible	Yes
Geita	Geita TC	22/2024	Yes	22	No			Yes	11	Negative	No							No						No											Eligible	Yes
Geita	Geita TC	231/2024	Yes	23	No			Yes	22	Negative	No							Yes	45432	Negative				No											Eligible	Yes
Geita	Geita TC	249/2024	Yes	19	No			Yes	22	Negative	No							Yes	45405	Negative				No											Eligible	Yes
Geita	Geita TC	257/2024	Yes	24	Yes	Yes	Negative									Yes	Negative							No											Eligible	Yes
Geita	Geita TC	277/2024	Yes	30	Yes	Yes	Negative									Yes	Negative							No											Eligible	Yes
Geita	Geita TC	278/2024	Yes	19	Yes	Yes	Negative									Yes	Negative							No											Eligible	Yes
Geita	Geita TC	279/2024	Yes	25	Yes	Yes	Negative									Yes	Negative							No											Eligible	Yes
Geita	Geita TC	280/2024	Yes	24	Yes	Yes	Negative									Yes	Negative							No											Eligible	Yes
Geita	Geita TC	281/2024	Yes	27	Yes	Yes	Negative									Yes	Negative							No											Eligible	Yes
Geita	Geita TC	282/2024	Yes	28	Yes	Yes	Negative									Yes	Negative							No											Eligible	Yes
Geita	Geita TC	283/2024	Yes	21	Yes	Yes	Negative									Yes	Negative							No											Eligible	Yes
Geita	Geita TC	284/2024	Yes	29	Yes	Yes	Negative									Yes	Negative							No											Eligible	Yes
Geita	Geita TC	285/2024	Yes	29	Yes	Yes	Negative									Yes	Negative							No											Eligible	Yes
Geita	Geita TC	286/2024	Yes	38	Yes	Yes	Negative									Yes	Negative							No											Eligible	Yes
Geita	Geita TC	287/2024	Yes	24	Yes	Yes	Negative									Yes	Negative							No											Eligible	Yes
Geita	Geita TC	288/2024	Yes	37	Yes	Yes	Negative									Yes	Negative							No											Eligible	Yes
Geita	Geita TC	289/2024	Yes	18	Yes	Yes	Negative									Yes	Negative							No											Eligible	Yes
Geita	Geita TC	293/2024	Yes	18	Yes	Yes	Negative									Yes	Negative							No											Eligible	Yes
Geita	Geita TC	296/2024	Yes	29	Yes	Yes	Negative									Yes	Negative							No											Eligible	Yes
Geita	Geita TC	297/2024	Yes	23	Yes	Yes	Negative									Yes	Negative							No											Eligible	Yes
Geita	Geita TC	298/2024	Yes	36	Yes	Yes	Negative									Yes	Negative							No											Eligible	Yes
Geita	Geita TC	299/2024	Yes	30	Yes	Yes	Negative									Yes	Negative							No											Eligible	Yes
Geita	Geita TC	300/2024	Yes	34	Yes	Yes	Negative									Yes	Negative							No											Eligible	Yes
Geita	Geita TC	301/2024	Yes	21	Yes	Yes	Negative									Yes	Negative							No											Eligible	Yes
Geita	Geita TC	302/2024	Yes	15	Yes	Yes	Negative									Yes	Negative							No											Not Eligible
Geita	Geita TC	303/2024	Yes	24	Yes	Yes	Negative									Yes	Negative							No											Eligible	Yes
Geita	Geita TC	304/2024	Yes	30	Yes	Yes	Negative									Yes	Negative							No											Eligible	Yes
Geita	Geita TC	305/2024	Yes	18	Yes	Yes	Negative									Yes	Negative							No											Eligible	Yes
Geita	Geita TC	307/2024	Yes	26	Yes	Yes	Negative									Yes	Negative							No											Eligible	Yes
Geita	Geita TC	308/2024	Yes	28	Yes	Yes	Negative									Yes	Negative							No											Eligible	Yes
Geita	Geita TC	309/2024	Yes	30	Yes	Yes	Negative									Yes	Negative							No											Eligible	Yes
Geita	Geita TC	310/2024	Yes	30	Yes	Yes	Negative									Yes	Negative							No											Eligible	Yes
Geita	Geita TC	311/2024	Yes	29	Yes	Yes	Negative									Yes	Negative							No											Eligible	Yes
Geita	Geita TC	312/2024	Yes	20	Yes	Yes	Negative									Yes	Negative							No											Eligible	Yes
Geita	Geita TC	313/2024	Yes	22	Yes	Yes	Negative									Yes	Negative							No											Eligible	Yes
Geita	Geita TC	314/2024	Yes	20	Yes	Yes	Negative									Yes	Negative							No											Eligible	Yes
Geita	Geita TC	315/2024	Yes	39	Yes	Yes	Negative									Yes	Negative							No											Eligible	Yes
Geita	Geita TC	316/2024	Yes	20	Yes	Yes	Negative									Yes	Negative							No											Eligible	Yes
Geita	Geita TC	317/2024	Yes	20	Yes	Yes	Negative									Yes	Negative							No											Eligible	Yes
Geita	Geita TC	318/2024	Yes	20	Yes	Yes	Negative									Yes	Negative							No											Eligible	Yes
Geita	Geita TC	319/2024	Yes	31	Yes	Yes	Negative									Yes	Negative							No											Eligible	Yes
Geita	Geita TC	320/2024	Yes	16	Yes	Yes	Negative									Yes	Negative							No											Not Eligible
Geita	Geita TC	321/2024	Yes	19	Yes	Yes	Negative									Yes	Negative							No											Eligible	Yes
Geita	Geita TC	322/2024	Yes	19	Yes	Yes	Negative									Yes	Negative							No											Eligible	Yes
Geita	Geita TC	323/2024	Yes	26	Yes	Yes	Negative									Yes	Negative							No											Eligible	Yes
Geita	Geita TC	324/2024	Yes	20	Yes	Yes	Negative									Yes	Negative							No											Eligible	Yes
Geita	Geita TC	325/2024	Yes	29	Yes	Yes	Negative									Yes	Negative							No											Eligible	Yes
Geita	Geita TC	327/2024	Yes	17	Yes	Yes	Negative									Yes	Negative							No											Not Eligible
Geita	Geita TC	328/2024	Yes	28	Yes	Yes	Negative									Yes	Negative							No											Eligible	Yes
Geita	Geita TC	329/2024	Yes	29	Yes	Yes	Negative									Yes	Negative							No											Not Eligible
Geita	Geita TC	330/2024	Yes	20	Yes	Yes	Negative									Yes	Negative							No											Eligible	Yes
Geita	Geita TC	332/2024	Yes	24	Yes	Yes	Negative									Yes	Negative							No											Eligible	Yes
Geita	Geita TC	333/2024	Yes	23	Yes	Yes	Negative									Yes	Negative							No											Eligible	Yes
Geita	Geita TC	334/2024	Yes	20	Yes	Yes	Negative									Yes	Negative							No											Eligible	Yes
Geita	Geita TC	335/2024	Yes	15	Yes	Yes	Negative									Yes	Negative							No											Not Eligible
Geita	Geita TC	336/2024	Yes	24	Yes	Yes	Negative									Yes	Negative							No											Eligible	Yes
Geita	Geita TC	337/2024	Yes	18	Yes	Yes	Negative									Yes	Negative							No											Eligible	Yes
Geita	Geita TC	338/2024	Yes	18	Yes	Yes	Negative									Yes	Negative							No											Eligible	Yes
Geita	Geita TC	339/2024	Yes	24	Yes	Yes	Negative									Yes	Negative							No											Eligible	Yes
Geita	Geita TC	340/2024	Yes	24	Yes	Yes	Negative									Yes	Negative							No											Eligible	Yes
Geita	Geita TC	341/2024	Yes	24	Yes	Yes	Negative									Yes	Negative							No											Eligible	Yes
Geita	Geita TC	342/2024	Yes	26	Yes	Yes	Negative									Yes	Negative							No											Eligible	Yes
Geita	Geita TC	343/2024	Yes	27	Yes	Yes	Negative									Yes	Negative							No											Eligible	Yes
Geita	Geita TC	344/2024	Yes	40	Yes	Yes	Negative									Yes	Negative							No											Eligible	Yes
Geita	Geita TC	345/2024	Yes	35	Yes	Yes	Negative									Yes	Negative							No											Eligible	Yes
Geita	Geita TC	346/2024	Yes	26	Yes	Yes	Negative									Yes	Negative							No											Eligible	Yes
Geita	Geita TC	347/2024	Yes	16	Yes	Yes	Negative									Yes	Negative							No											Not Eligible
Geita	Geita TC	348/2024	Yes	15	Yes	Yes	Negative									Yes	Negative							No											Not Eligible
Geita	Geita TC	349/2024	Yes	32	Yes	Yes	Negative									Yes	Negative							No											Eligible	Yes
Geita	Geita TC	350/2024	Yes	30	Yes	Yes	Negative									Yes	Negative							No											Eligible	Yes
Geita	Geita TC	351/2024	Yes	31	Yes	Yes	Negative									Yes	Negative							No											Eligible	Yes
Geita	Geita TC	352/2024	Yes	16	Yes	Yes	Negative									Yes	Negative							No											Not Eligible
Geita	Geita TC	353/2024	Yes	33	Yes	Yes	Negative									Yes	Negative							No											Eligible	Yes
Geita	Geita TC	354/2024	Yes	42	Yes	Already HIV positive									Yes	Yes	Negative							No											Eligible	Yes
Geita	Geita TC	355/2024	Yes	16	Yes	Yes	Negative									Yes	Negative							No											Not Eligible
Geita	Geita TC	356/2024	Yes	22	Yes	Yes	Negative									Yes	Negative							No											Eligible	Yes
Geita	Geita TC	358/2024	Yes	20	Yes	Yes	Negative									Yes	Negative							No											Eligible	Yes
Geita	Geita TC	359/2024	Yes	38	Yes	Yes	Negative									Yes	Negative							No											Eligible	Yes
Geita	Geita TC	360/2024	Yes	18	Yes	Yes	Negative									Yes	Negative							No											Eligible	Yes
Geita	Geita TC	361/2024	Yes	44	Yes	Yes	Negative									Yes	Negative							No											Eligible	Yes
Geita	Geita TC	362/2024	Yes	24	Yes	Yes	Negative									Yes	Negative							No											Eligible	Yes
Geita	Geita TC	363/2024	Yes	23	Yes	Yes	Negative									Yes	Negative							No											Eligible	Yes
Geita	Geita TC	363/2024	Yes	29	No			No										Yes	45474	Negative				No											Eligible	Yes
Geita	Geita TC	364/2024	Yes	25	Yes	Yes	Negative									Yes	Negative							No											Eligible	Yes
Geita	Geita TC	365/2024	Yes	19	Yes	Yes	Negative									No								No											Eligible	Yes
Geita	Geita TC	367/2024	Yes	19	Yes	Yes	Negative									Yes	Negative							No											Eligible	Yes
Geita	Geita TC	401/2024	Yes	38	Yes	Yes	Negative									Yes	Negative							No											Eligible	Yes
Geita	Geita TC	408/2024	Yes	34	Yes	Already HIV positive									Yes	Yes	Positive							No											Eligible	Yes
Geita	Geita TC	417/2024	Yes	30	Yes	Yes	Negative									Yes	Negative							No											Eligible	Yes
Geita	Geita TC	442/2024	Yes	35	No			Yes	21	Negative	Yes	42	Negative					Yes	45180	Negative				No											Eligible	Yes
Geita	Geita TC	456/2024	Yes	28	No			Yes	19	Negative	No							Yes	45415	Negative				No											Eligible	Yes
Geita	Geita TC	483/2023	Yes	35	No			Yes	17	Positive								Yes	45202	Positive				No											Eligible	Yes
Geita	Geita TC	521/2023	Yes	16	No			Yes	23	Negative	Yes	33	Negative					Yes	45302	Negative				No											Not Eligible
Geita	Geita TC	522/2024	Yes	15	No			Yes	18	Negative	Yes	34	Negative					No						No											Not Eligible
Geita	Geita TC	551/2024	Yes	19	No			Yes	20	Negative	Yes	34	Negative					No						No											Eligible	Yes
Geita	Geita TC	556/2024	Yes	22	No			Yes	18	Negative	Yes	33	Negative					No						No											Eligible	Yes
Geita	Geita TC	568/2023	Yes	21	Yes	Yes	Negative									Yes	Negative							No											Eligible	Yes
Geita	Geita TC	572/2024	Yes	20	No			Yes	20	Negative	Yes	34	Negative					No						No											Eligible	Yes
Geita	Geita TC	59/2024	Yes	24	No			Yes	25	Negative	No							Yes	45314	Negative				No											Eligible	Yes
Geita	Geita TC	93/2024	Yes	16	No			Yes	30	Negative	Yes	34	Negative					No						No											Not Eligible
Geita	Geita TC	96/2024	Yes	24	No			Yes	25	Negative	No							No						No											Eligible	Yes
Geita	Chato DC	149/2024	Yes	24	Yes	Yes	Negative									No								No											Eligible	Yes
Geita	Chato DC	150/2024	Yes	23	Yes	Yes	Negative									No								No											Eligible	Yes
Geita	Chato DC	151/2024	Yes	24	Yes	Yes	Negative									No								No											Eligible	Yes
Geita	Chato DC	152/2024	Yes	21	Yes	Yes	Negative									No								No											Eligible	Yes
Geita	Chato DC	153/2024	Yes	25	Yes	Yes	Negative									No								No											Eligible	Yes
Geita	Chato DC	222	Yes	36	Yes	Yes	Negative									Yes	Negative							Yes	45357	0		1	Negative						Eligible	Yes
Geita	Chato DC	242/2024	Yes	26	Yes	Yes	Negative									No								No											Eligible	Yes
Geita	Chato DC	243/2024	Yes	17	Yes	Yes	Negative									No								No											Eligible	Yes
Geita	Chato DC	244/2024	Yes	29	Yes	Yes	Negative									No								No											Eligible	Yes
Geita	Chato DC	245/2024	Yes	39	Yes	Yes	Negative									No								No											Eligible	Yes
Geita	Chato DC	246/2024	Yes	22	Yes	Yes	Negative									No								No											Eligible	Yes
Geita	Chato DC	247/2024	Yes	33	Yes	Yes	Negative									No								No											Eligible	Yes
Geita	Chato DC	248/2024	Yes	34	Yes	Yes	Negative									No								No											Eligible	Yes
Geita	Chato DC	248/2024	Yes	20	Yes	Yes	Negative									No								No											Eligible	Yes
Geita	Chato DC	250/2024	Yes	19	Yes	Already HIV positive									Yes	No								No											Eligible	Yes
Geita	Chato DC	251/2024	Yes	25	Yes	Yes	Negative									No								No											Eligible	Yes
Geita	Chato DC	252/2024	Yes	29	Yes	Yes	Negative									No								No											Eligible	Yes
Geita	Chato DC	253/2024	Yes	30	Yes	Yes	Negative									No								No											Eligible	Yes
Geita	Chato DC	254/2024	Yes	23	Yes	Yes	Negative									No								No											Eligible	Yes
Geita	Chato DC	255/2024	Yes	29	Yes	Yes	Negative									Yes	Negative							No											Eligible	Yes
Geita	Chato DC	256/2024	Yes	23	Yes	Yes	Negative									Yes	Negative							No											Eligible	Yes
Geita	Chato DC	257/2024	Yes	19	Yes	Yes	Negative									Yes	Negative							No											Eligible	Yes
Geita	Chato DC	258/2024	Yes	23	Yes	Yes	Negative									Yes	Negative							No											Eligible	Yes
Geita	Chato DC	259/2024	Yes	21	Yes	Yes	Negative									Yes	Negative							No											Eligible	Yes
Geita	Chato DC	260/2024	Yes	25	Yes	Yes	Negative									Yes	Negative							No											Eligible	Yes
Geita	Chato DC	261/2024	Yes	29	Yes	Yes	Negative									Yes	Negative							No											Eligible	Yes
Geita	Chato DC	263/2024	Yes	36	Yes	Yes	Negative									No								No											Eligible	Yes
Geita	Chato DC	263/2024	Yes	36	No			Yes	16	Negative	No							No						No											Eligible	Yes
Geita	Chato DC	264/2024	Yes	24	Yes	Yes	Negative									No								No											Eligible	Yes
Geita	Chato DC	265/2024	Yes	21	Yes	Yes	Negative									No								No											Eligible	Yes
Geita	Chato DC	266/2024	Yes	16	Yes	Yes	Negative									No								No											Eligible	Yes
Geita	Chato DC	267/2024	Yes	31	Yes	Yes	Negative									No								No											Eligible	Yes
Geita	Chato DC	268/2024	Yes	30	Yes	Yes	Negative									No								No											Eligible	Yes
Geita	Chato DC	269/2024	Yes	34	Yes	Yes	Negative									No								No											Eligible	Yes
Geita	Chato DC	270/2024	Yes	39	Yes	Yes	Negative									No								No											Eligible	Yes
Geita	Chato DC	271/2024	Yes	27	Yes	Yes	Negative									No								No											Eligible	Yes
Geita	Chato DC	272/2024	Yes	19	Yes	Yes	Negative									No								No											Eligible	Yes
Geita	Chato DC	273/2024	Yes	19	Yes	Yes	Negative									No								No											Eligible	Yes
Geita	Chato DC	274/2024	Yes	23	Yes	Yes	Negative									No								No											Eligible	Yes
Geita	Chato DC	275/2024	Yes	32	Yes	Yes	Negative									No								No											Eligible	Yes
Geita	Chato DC	276/2024	Yes	24	Yes	Yes	Negative									No								No											Eligible	Yes
Geita	Chato DC	277/2024	Yes	22	Yes	Yes	Negative									No								No											Eligible	Yes
Geita	Chato DC	278/2024	Yes	25	Yes	Yes	Negative									No								No											Eligible	Yes
Geita	Chato DC	279/2024	Yes	18	Yes	Yes	Negative									No								No											Eligible	Yes
Geita	Chato DC	280/2024	Yes	18	Yes	Yes	Negative									No								No											Eligible	Yes
Geita	Chato DC	281/2024	Yes	35	Yes	Already HIV positive									Yes	No								No											Eligible	Yes
Geita	Chato DC	282/2024	Yes	33	Yes	Yes	Negative									No								No											Eligible	Yes
Geita	Chato DC	283/2024	Yes	22	Yes	Yes	Negative									No								No											Eligible	Yes
Geita	Chato DC	284/2024	Yes	37	Yes	Yes	Negative									No								No											Eligible	Yes
Geita	Chato DC	285/2024	Yes	24	Yes	Yes	Negative									No								No											Eligible	Yes
Geita	Chato DC	286/2024	Yes	36	Yes	Yes	Negative									No								No											Eligible	Yes
Geita	Chato DC	287/2024	Yes	26	Yes	Yes	Negative									No								No											Eligible	Yes
Geita	Chato DC	288/2024	Yes	19	Yes	Yes	Negative									No								No											Eligible	Yes
Geita	Chato DC	289/2024	Yes	31	Yes	Yes	Negative									No								No											Eligible	Yes
Geita	Chato DC	290/2024	Yes	32	Yes	Yes	Negative									No								No											Eligible	Yes
Geita	Chato DC	291/2024	Yes	29	Yes	Yes	Negative									No								No											Eligible	Yes
Geita	Chato DC	292/2024	Yes	32	Yes	Yes	Negative									No								No											Eligible	Yes
Geita	Chato DC	294/2024	Yes	34	No			Yes	15	Negative	No							No						No											Eligible	Yes
Geita	Chato DC	295/2024	Yes	31	No			Yes	19	Negative	No							No						No											Eligible	Yes
Geita	Chato DC	296/2024	Yes	18	No			Yes	12	Negative	No							No						No											Eligible	Yes
Geita	Chato DC	297/2024	Yes	30	No			Yes	20	Negative	No							No						No											Eligible	Yes
Geita	Chato DC	298/2024	Yes	19	No			Yes	17	Negative	No							No						No											Eligible	Yes
Geita	Chato DC	299/2024	Yes	37	No			Yes	10	Negative	No							No						No											Eligible	Yes
Geita	Chato DC	300/2024	Yes	17	No			Yes	11	Negative	No							No						No											Not Eligible
Geita	Chato DC	301/2024	Yes	15	No			Yes	17	Negative	No							No						No											Not Eligible
Geita	Chato DC	302/2024	Yes	30	No			Yes	21	Negative	No							No						No											Eligible	Yes
Geita	Chato DC	303/2024	Yes	17	No			Yes	10	Negative	No							No						No											Not Eligible
Geita	Chato DC	304/2024	Yes	22	No			Yes	12	Negative	No							No						No											Eligible	Yes
Geita	Chato DC	305/2024	Yes	19	No			Yes	22	Negative	No							No						No											Eligible	Yes
Geita	Chato DC	306/2024	Yes	18	No			Yes	9	Negative	No							No						No											Eligible	Yes
Geita	Chato DC	307/2024	Yes	33	No			Yes	18	Negative	No							No						No											Eligible	Yes
Geita	Chato DC	308/2024	Yes	21	No			Yes	15	Negative	No							No						No											Eligible	Yes
Geita	Chato DC	309/2024	Yes	22	No			Yes	14	Negative	No							No						No											Eligible	Yes
Geita	Chato DC	310/2024	Yes	28	No			Yes	14	Negative	No							No						No											Eligible	Yes
Geita	Chato DC	311/2024	Yes	26	No			Yes	20	Negative	No							No						No											Eligible	Yes
Geita	Chato DC	312/2024	Yes	23	No			Yes	18	Negative	No							No						No											Eligible	Yes
Geita	Chato DC	313/2024	Yes	25	No			Yes	21	Negative	No							No						No											Eligible	Yes
Geita	Chato DC	314/2024	Yes	17	No			Yes	19	Negative	No							No						No											Not Eligible
Geita	Chato DC	315/2024	Yes	30	No			Yes	21	Negative	No							No						No											Eligible	Yes
Geita	Chato DC	316/2024	Yes	30	No			Yes	10	Negative	No							No						No											Eligible	Yes
Geita	Chato DC	317/2024	Yes	35	No			Yes	9	Negative	No							No						No											Eligible	Yes
Geita	Chato DC	318/2024	Yes	40	No			No										No						No											Eligible	Yes
Geita	Chato DC	319/2024	Yes	21	No			Yes	24	Negative	No							No						No											Eligible	Yes
Geita	Chato DC	320/2024	Yes	18	No			Yes	8	Negative	No							No						No											Eligible	Yes
Geita	Chato DC	321/2024	Yes	20	No			Yes	11	Negative	No							No						No											Eligible	Yes
Geita	Chato DC	322/2024	Yes	26	Yes	Yes	Negative									No								No											Eligible	Yes
Geita	Chato DC	323/2024	Yes	36	Yes	Yes	Negative									No								No											Eligible	Yes
Geita	Chato DC	324/2024	Yes	21	Yes	Yes	Negative									No								No											Eligible	Yes
Geita	Chato DC	325/2024	Yes	28	Yes	Yes	Negative									No								No											Eligible	Yes
Geita	Chato DC	326/2024	Yes	28	Yes	Yes	Negative									No								No											Eligible	Yes
Geita	Chato DC	327/2024	Yes	24	Yes	Yes	Negative									No								No											Eligible	Yes
Geita	Chato DC	328/2024	Yes	30	Yes	Yes	Negative									No								No											Eligible	Yes
Geita	Chato DC	329/2024	Yes	17	Yes	Yes	Negative									No								No											Not Eligible
Geita	Chato DC	330/2024	Yes	19	Yes	Yes	Negative									No								No											Eligible	Yes
Geita	Chato DC	331/2024	Yes	29	Yes	Yes	Negative									No								No											Eligible	Yes
Geita	Chato DC	332/2024	Yes	26	Yes	Yes	Negative									No								No											Eligible	Yes
Geita	Chato DC	333/2024	Yes	23	Yes	Yes	Negative									No								No											Eligible	Yes
Geita	Chato DC	334/2024	Yes	19	Yes	Yes	Negative									No								No											Eligible	Yes
Geita	Chato DC	335/2024	Yes	20	Yes	Yes	Negative									No								No											Eligible	Yes
Geita	Chato DC	336/2024	Yes	37	Yes	Yes	Negative									No								No											Eligible	Yes
Geita	Chato DC	337/2024	Yes	23	Yes	Already HIV positive									Yes	No								No											Eligible	Yes
Geita	Chato DC	338/2024	Yes	18	Yes	Yes	Negative									No								No											Eligible	Yes
Geita	Chato DC	339/2024	Yes	23	Yes	Yes	Negative									No								No											Eligible	Yes
Geita	Chato DC	340/2024	Yes	26	Yes	Yes	Negative									No								No											Eligible	Yes
Geita	Chato DC	341/2024	Yes	21	Yes	Yes	Negative									No								No											Eligible	Yes
Geita	Chato DC	342/2024	Yes	23	Yes	Yes	Negative									No								No											Eligible	Yes
Geita	Chato DC	343/2024	Yes	29	Yes	Yes	Negative									No								No											Eligible	Yes
Geita	Chato DC	344/2024	Yes	20	Yes	Yes	Negative									No								No											Eligible	Yes
Geita	Chato DC	373/2024	Yes	31	Yes	Yes	Negative									No								No											Eligible	Yes
Geita	Chato DC	374/2024	Yes	24	Yes	Yes	Negative									No								No											Eligible	Yes
Geita	Chato DC	375/2024	Yes	23	Yes	Yes	Negative									No								No											Eligible	Yes
Geita	Chato DC	376/2024	Yes	18	Yes	Yes	Negative									No								No											Eligible	Yes
Geita	Chato DC	377/2024	Yes	26	Yes	Yes	Negative									No								No											Eligible	Yes
Geita	Chato DC	378/2024	Yes	18	Yes	Yes	Negative									No								No											Eligible	Yes
Geita	Chato DC	379/2024	Yes	18	Yes	Yes	Negative									No								No											Eligible	Yes
Geita	Chato DC	380/2024	Yes	19	Yes	Yes	Negative									No								No											Eligible	Yes
Geita	Chato DC	381/2024	Yes	32	Yes	Yes	Negative									No								No											Eligible	Yes
Geita	Chato DC	382/2024	Yes	31	Yes	Yes	Negative									No								No											Eligible	Yes
Geita	Chato DC	383/2024	Yes	38	Yes	Already HIV positive									Yes	No								No											Eligible	Yes
Geita	Chato DC	384/2024	Yes	19	Yes	Yes	Negative									No								No											Eligible	Yes
Geita	Chato DC	385/2024	Yes	25	Yes	Yes	Negative									No								No											Eligible	Yes
Geita	Chato DC	386/2024	Yes	23	Yes	Yes	Negative									No								No											Eligible	Yes
Geita	Chato DC	387/2024	Yes	21	Yes	Yes	Negative									No								No											Eligible	Yes
Geita	Chato DC	388/2024	Yes	23	Yes	Yes	Negative									No								No											Eligible	Yes
Geita	Chato DC	389/2024	Yes	24	Yes	Yes	Negative									No								No											Eligible	Yes
Geita	Chato DC	390/2024	Yes	36	Yes	Yes	Negative									No								No											Eligible	Yes
Geita	Chato DC	391/2024	Yes	29	Yes	Yes	Negative									No								No											Eligible	Yes
Geita	Chato DC	392/2024	Yes	32	Yes	Yes	Negative									No								No											Eligible	Yes
Geita	Chato DC	393/2024	Yes	37	Yes	Yes	Negative									No								No											Eligible	Yes
Geita	Chato DC	394/2024.	Yes	28	Yes	Yes	Negative									No								No											Eligible	Yes
Geita	Chato DC	395/2024	Yes	43	Yes	Yes	Negative									No								No											Eligible	Yes
Geita	Chato DC	396/2024	Yes	24	Yes	Yes	Negative									No								No											Eligible	Yes
Geita	Chato DC	397/2024	Yes	36	Yes	Yes	Negative									No								No											Eligible	Yes
Geita	Chato DC	398/2024	Yes	27	Yes	Yes	Negative									No								No											Eligible	Yes
Geita	Chato DC	399/2024	Yes	21	Yes	Yes	Negative									No								No											Eligible	Yes
Geita	Chato DC	400/2024	Yes	21	Yes	Yes	Negative									No								No											Eligible	Yes
Geita	Chato DC	401/2024	Yes	21	Yes	Yes	Negative									No								No											Eligible	Yes
Geita	Chato DC	402/2024	Yes	23	Yes	Yes	Negative									No								No											Eligible	Yes
Geita	Chato DC	403/2024	Yes	16	Yes	Yes	Negative									No								No											Not Eligible
Geita	Chato DC	404/2024	Yes	18	Yes	Yes	Negative									No								No											Eligible	Yes
Geita	Chato DC	934	Yes	28	Yes	Yes	Negative									Yes	Negative							No											Eligible	Yes
Geita	Chato DC	936	Yes	20	Yes	No										Yes	Negative							No											Eligible	Yes
Geita	Chato DC	1051/2024	Yes	33	Yes	Yes	Negative									Yes	Negative							No											Eligible	Yes
Geita	Chato DC	1052/2024	Yes	26	Yes	Yes	Negative									Yes	Negative							No											Eligible	Yes
Geita	Chato DC	1053/2024	Yes	27	Yes	Yes	Negative									Yes	Negative							No											Eligible	Yes
Geita	Chato DC	1054/2024	Yes	20	Yes	Yes	Negative									Yes	Negative							No											Eligible	Yes
Geita	Chato DC	1054/2024	Yes	20	Yes	Yes	Negative									Yes	Negative							No											Eligible	Yes
Geita	Chato DC	1055/2024	Yes	29	Yes	Yes	Negative									Yes	Negative							No											Eligible	Yes
Geita	Chato DC	1056/2024	Yes	35	Yes	Yes	Negative									Yes	Negative							No											Eligible	Yes
Geita	Chato DC	1057/2024	Yes	22	Yes	Yes	Negative									Yes	Negative							No											Eligible	Yes
Geita	Chato DC	1058/2024	Yes	18	Yes	Yes	Negative									Yes	Negative							No											Eligible	Yes
Geita	Chato DC	1059/2024	Yes	27	Yes	Yes	Negative									Yes	Negative							No											Eligible	Yes
Geita	Chato DC	1060/2024	Yes	33	Yes	Yes	Negative									Yes	Negative							No											Eligible	Yes
Geita	Chato DC	1061/2024	Yes	20	Yes	Yes	Negative									Yes	Negative							No											Eligible	Yes
Geita	Chato DC	1062/2024	Yes	21	Yes	Yes	Negative									Yes	Negative							No											Eligible	Yes
Geita	Chato DC	1063/2024	Yes	29	Yes	Yes	Negative									Yes	Negative							No											Eligible	Yes
Geita	Chato DC	1064/2024	Yes	18	Yes	Yes	Negative									Yes	Negative							No											Eligible	Yes
Geita	Chato DC	1065/2024	Yes	28	Yes	Yes	Negative									Yes	Negative							No											Eligible	Yes
Geita	Chato DC	930/2024	Yes	36	Yes	Yes	Negative									Yes	Negative							No											Eligible	Yes
Geita	Chato DC	931/2024	Yes	37	Yes	Yes	Negative									Yes	Negative							No											Eligible	Yes
Geita	Chato DC	932/2024	Yes	29	Yes	Yes	Negative									Yes	Negative							No											Eligible	Yes
Geita	Chato DC	933/2024	Yes	31	Yes	Yes	Negative									Yes	Negative							No											Eligible	Yes
Geita	Chato DC	935/2024	Yes	24	Yes	Yes	Negative									Yes	Negative							No											Eligible	Yes
Geita	Chato DC	956/2024	Yes	36	Yes	Yes	Negative									Yes	Negative							No											Eligible	Yes
Geita	Chato DC	957/2024	Yes	24	Yes	Yes	Negative									Yes	Negative							No											Eligible	Yes
Geita	Chato DC	958/2024	Yes	24	Yes	Yes	Negative									Yes	Negative							No											Eligible	Yes
Geita	Chato DC	959/2024	Yes	21	Yes	Yes	Negative									Yes	Negative							No											Eligible	Yes
Geita	Chato DC	962/2024	Yes	23	Yes	Yes	Negative									Yes	Negative							No											Eligible	Yes
Geita	Chato DC	965/2024	Yes	28	Yes	Yes	Negative									Yes	Negative							No											Eligible	Yes
Geita	Chato DC	965/2024	Yes	28	Yes	Yes	Negative									Yes	Negative							No											Eligible	Yes
Geita	Chato DC	966/2024	Yes	19	Yes	Yes	Negative									Yes	Negative							No											Eligible	Yes
Geita	Chato DC	095/2024	Yes	35	Yes	Yes	Negative									Yes	Negative							No											Eligible	Yes
Geita	Chato DC	304/2024	Yes	25	Yes	Yes	Negative									Yes	Negative							No											Eligible	Yes
Geita	Chato DC	305/2024	Yes	33	Yes	Yes	Negative									Yes	Negative							No											Eligible	Yes
Geita	Chato DC	311/2024	Yes	27	Yes	Yes	Negative									Yes	Negative							No											Eligible	Yes
Geita	Chato DC	327/2024	Yes	35	Yes	Yes	Negative									Yes	Negative							No											Eligible	Yes
Geita	Chato DC	096/2024	Yes	25	Yes	Yes	Negative									Yes	Negative							No											Eligible	Yes
Geita	Chato DC	136/2024	Yes	25	Yes	Yes	Negative									Yes	Negative							No											Eligible	Yes
Geita	Chato DC	22/2024	Yes	24	Yes	Yes	Negative									Yes	Negative							No											Eligible	Yes
Geita	Chato DC	225/2024	Yes	25	Yes	Yes	Negative									Yes	Negative							No											Eligible	Yes
Geita	Chato DC	226/2024	Yes	25	Yes	Yes	Negative									Yes	Negative							No											Eligible	Yes
Geita	Chato DC	23/2024	Yes	23	Yes	Yes	Negative									Yes	Negative							No											Eligible	Yes
Geita	Chato DC	237/2024	Yes	23	Yes	Yes	Negative									Yes	Negative							No											Eligible	Yes
Geita	Chato DC	237/2024	Yes	21	Yes	Yes	Negative									Yes	Negative							No											Eligible	Yes
Geita	Chato DC	238/2024	Yes	18	Yes	Yes	Negative									Yes	Negative							No											Eligible	Yes
Geita	Chato DC	24/2024	Yes	23	Yes	Yes	Negative									Yes	Negative							No											Eligible	Yes
Geita	Chato DC	306/2024	Yes	28	Yes	Yes	Negative									Yes	Negative							No											Eligible	Yes
Geita	Chato DC	307/2024	Yes	32	Yes	Yes	Negative									Yes	Negative							No											Eligible	Yes
Geita	Chato DC	308/2024	Yes	42	Yes	Yes	Negative									Yes	Negative							No											Eligible	Yes
Geita	Chato DC	310/2024	Yes	22	Yes	Yes	Negative									Yes	Negative							No											Eligible	Yes
Geita	Chato DC	312/2024	Yes	29	Yes	Yes	Negative									Yes	Negative							No											Eligible	Yes
Geita	Chato DC	313/2024	Yes	27	Yes	Yes	Negative									Yes	Negative							No											Eligible	Yes
Geita	Chato DC	315/2024	Yes	24	Yes	Yes	Negative									Yes	Negative							No											Eligible	Yes
Geita	Chato DC	316/2024	Yes	22	Yes	Yes	Negative									Yes	Negative							No											Eligible	Yes
Geita	Chato DC	317/2024	Yes	24	Yes	Yes	Negative									Yes	Negative							No											Eligible	Yes
Geita	Chato DC	318/2024	Yes	19	Yes	Yes	Negative									Yes	Negative							No											Eligible	Yes
Geita	Chato DC	319/2024	Yes	33	Yes	Yes	Negative									Yes	Negative							No											Eligible	Yes
Geita	Chato DC	320/2024	Yes	34	Yes	No										Yes	Negative							No											Eligible	Yes
Geita	Chato DC	321/2024	Yes	22	Yes	Yes	Negative									Yes	Negative							No											Eligible	Yes
Geita	Chato DC	322/2024	Yes	19	Yes	Yes	Negative									Yes	Negative							No											Eligible	Yes
Geita	Chato DC	323/2024	Yes	24	Yes	Yes	Negative									Yes	Negative							No											Eligible	Yes
Geita	Chato DC	324/2024	Yes	24	Yes	Yes	Negative									Yes	Negative							No											Eligible	Yes
Geita	Chato DC	325/2024	Yes	20	Yes	Yes	Negative									Yes	Negative							No											Eligible	Yes
Geita	Chato DC	325/2024	Yes	28	Yes	Yes	Negative									Yes	Negative							No											Eligible	Yes
Geita	Chato DC	590/2024	Yes	33	Yes	Yes	Negative									Yes	Negative							No											Eligible	Yes
Geita	Chato DC	595/2024	Yes	23	Yes	Yes	Negative									Yes	Negative							No											Eligible	Yes
Geita	Chato DC	960/2024	Yes	29	Yes	Yes	Negative									Yes	Negative							No											Eligible	Yes
Geita	Geita TC	1597/2024	Yes	31	Yes	Yes	Negative									Yes	Negative							No											Eligible	Yes
Geita	Geita TC	1598/2024	Yes	23	Yes	Yes	Negative									Yes	Negative							No											Eligible	Yes
Geita	Geita TC	1600/2024	Yes	29	Yes	Yes	Negative									Yes	Negative							No											Eligible	Yes
Geita	Geita TC	1625/2024	Yes	32	Yes	Yes	Negative									Yes	Negative							No											Eligible	Yes
Geita	Geita TC	238/2024	Yes	32	Yes	Yes	Negative									Yes	Negative							No											Eligible	Yes
Geita	Geita TC	275/2024	Yes	28	Yes	Yes	Negative									Yes	Negative							No											Eligible	Yes
Geita	Geita TC	294/2024	Yes	18	Yes	Yes	Negative									No								No											Eligible	Yes
Geita	Geita TC	326/2024	Yes	30	Yes	Yes	Negative									Yes	Negative							No											Eligible	Yes
Geita	Geita TC	366/2024	Yes	26	Yes	Yes	Negative									Yes	Negative							No											Eligible	Yes
Geita	Geita TC	366/2024	Yes	19	Yes	Yes	Negative									Yes	Negative							No											Eligible	Yes
Geita	Geita TC	367/2024	Yes	37	Yes	Yes	Negative									Yes	Negative							No											Eligible	Yes
Geita	Geita TC	368/2024	Yes	21	Yes	Yes	Negative									Yes	Negative							No											Eligible	Yes
Geita	Geita TC	370/2024	Yes	31	Yes	Yes	Negative									Yes	Negative							No											Eligible	Yes
Geita	Geita TC	371/2024	Yes	29	Yes	Yes	Negative									Yes	Positive				Yes	Benzathine penicillin G		No											Eligible	Yes
Geita	Geita TC	372/2024	Yes	23	Yes	Yes	Negative									Yes	Negative							No											Eligible	Yes
Geita	Geita TC	373/2024	Yes	19	Yes	Yes	Negative									Yes	Negative							No											Eligible	Yes
Geita	Geita TC	374/2024	Yes	28	Yes	Yes	Negative									Yes	Negative							No											Eligible	Yes
Geita	Geita TC	377/2024	Yes	27	Yes	Yes	Negative									Yes	Negative							No											Eligible	Yes
Geita	Geita TC	379/2024	Yes	22	Yes	Yes	Negative									Yes	Negative							No											Eligible	Yes
Geita	Geita TC	380/2024	Yes	19	Yes	Yes	Negative									Yes	Negative							No											Eligible	Yes
Geita	Geita TC	381/2024	Yes	21	Yes	Yes	Negative									Yes	Negative							No											Eligible	Yes
Geita	Geita TC	382/2024	Yes	20	Yes	Yes	Negative									Yes	Negative							No											Eligible	Yes
Geita	Geita TC	385/2024	Yes	32	Yes	Yes	Negative									Yes	Negative							No											Eligible	Yes
Geita	Geita TC	386/2024	Yes	32	Yes	Yes	Negative									Yes	Negative							No											Eligible	Yes
Geita	Geita TC	387/2024	Yes	29	Yes	Yes	Negative									Yes	Negative							No											Eligible	Yes
Geita	Geita TC	388/2024	Yes	29	Yes	Yes	Negative									Yes	Negative							No											Eligible	Yes
Geita	Geita TC	389/2024	Yes	20	Yes	Yes	Negative									Yes	Negative							No											Eligible	Yes
Geita	Geita TC	390/2024	Yes	34	Yes	Yes	Negative									Yes	Negative							No											Eligible	Yes
Geita	Geita TC	391/2024	Yes	25	Yes	Yes	Negative									Yes	Negative							No											Eligible	Yes
Geita	Geita TC	392/2024	Yes	27	Yes	Yes	Negative									Yes	Negative							No											Eligible	Yes
Geita	Geita TC	393/2024	Yes	23	Yes	Yes	Negative									Yes	Negative							No											Eligible	Yes
Geita	Geita TC	394/2024	Yes	32	Yes	Yes	Negative									Yes	Negative							No											Eligible	Yes
Geita	Geita TC	395/2024	Yes	26	Yes	Already HIV positive									Yes	Yes	Negative							No											Eligible	Yes
Geita	Geita TC	396/2024	Yes	28	Yes	Yes	Negative									Yes	Negative							No											Eligible	Yes
Geita	Geita TC	397/2024	Yes	20	Yes	Yes	Negative									Yes	Negative							No											Eligible	Yes
Geita	Geita TC	398/2024	Yes	19	Yes	Yes	Negative									Yes	Negative							No											Eligible	Yes
Geita	Geita TC	399/2024	Yes	19	Yes	Yes	Negative									Yes	Negative							No											Eligible	Yes
Geita	Geita TC	400/2024	Yes	23	Yes	Yes	Negative									Yes	Negative							No											Eligible	Yes
Geita	Geita TC	401/2024	Yes	28	Yes	Yes	Negative									Yes	Negative							No											Eligible	Yes
Geita	Geita TC	405/2024	Yes	19	Yes	Yes	Negative									Yes	Negative							No											Eligible	Yes
Geita	Geita TC	406/2024	Yes	22	Yes	Yes	Negative									Yes	Negative							No											Eligible	Yes
Geita	Geita TC	424/2024	Yes	34	Yes	Yes	Negative									Yes	Negative							No											Eligible	Yes
Geita	Geita TC	856/2024	Yes	26	Yes	Yes	Negative									Yes	Negative							No											Eligible	Yes
Geita	Geita TC	856/2024	Yes	22	Yes	Yes	Negative									Yes	Negative							No											Eligible	Yes
Geita	Geita TC	867/2024	Yes	35	Yes	Yes	Negative									Yes	Negative							No											Eligible	Yes
Geita	Geita TC	868/2024	Yes	36	Yes	Yes	Negative									Yes	Negative							No											Eligible	Yes
Geita	Geita TC	869/2024	Yes	19	Yes	Yes	Negative									Yes	Negative							No											Eligible	Yes
Geita	Geita TC	870/2024	Yes	31	Yes	Yes	Negative									Yes	Negative							No											Eligible	Yes
Geita	Geita TC	871/2024	Yes	22	Yes	Yes	Negative									Yes	Negative							No											Eligible	Yes
Geita	Geita TC	872/2024	Yes	24	Yes	Yes	Negative									Yes	Negative							No											Eligible	Yes
Geita	Geita TC	873/2024	Yes	32	Yes	Yes	Negative									Yes	Negative							No											Eligible	Yes
Geita	Geita TC	874/2024	Yes	20	Yes	Yes	Negative									Yes	Negative							No											Eligible	Yes
Geita	Geita TC	875/2024	Yes	26	Yes	Yes	Negative									Yes	Negative							No											Eligible	Yes
Geita	Geita TC	875/2024	Yes	29	Yes	Yes	Negative									Yes	Negative							No											Eligible	Yes
Geita	Geita TC	876/2024	Yes	33	Yes	Yes	Negative									Yes	Negative							No											Eligible	Yes
Geita	Geita TC	876/2024	Yes	31	Yes	Yes	Negative									Yes	Negative							No											Eligible	Yes
Geita	Geita TC	877/2024	Yes	26	Yes	Yes	Negative									Yes	Negative							No											Eligible	Yes
Geita	Geita TC	878/2024	Yes	19	Yes	Yes	Negative									Yes	Negative							No											Eligible	Yes
Geita	Geita TC	879/2024	Yes	19	Yes	Yes	Negative									Yes	Negative							No											Eligible	Yes
Geita	Geita TC	880/2024	Yes	26	Yes	Yes	Negative									Yes	Negative							No											Eligible	Yes
Geita	Geita TC	881/2024	Yes	20	Yes	Yes	Negative									Yes	Negative							No											Eligible	Yes
Geita	Geita TC	882/2024	Yes	36	Yes	Yes	Negative									Yes	Negative							No											Eligible	Yes
Geita	Geita TC	883/2024	Yes	19	Yes	Yes	Negative									Yes	Negative							No											Eligible	Yes
Geita	Geita TC	884/2024	Yes	22	Yes	Yes	Negative									Yes	Negative							No											Eligible	Yes
Geita	Geita TC	885/2024	Yes	33	Yes	Yes	Negative									Yes	Negative							No											Eligible	Yes
Geita	Geita TC	886/2024	Yes	27	Yes	Yes	Negative									Yes	Negative							No											Eligible	Yes
Geita	Geita TC	887/2024	Yes	22	Yes	Yes	Negative									Yes	Negative							No											Eligible	Yes
Geita	Geita TC	888/2024	Yes	30	Yes	Yes	Negative									Yes	Negative							No											Eligible	Yes
Geita	Geita TC	100/2024	Yes	38	Yes	Yes	Negative									Yes	Negative							No											Eligible	Yes
Geita	Geita TC	102/2024	Yes	21	Yes	Yes	Negative									Yes	Negative							No											Eligible	Yes
Geita	Geita TC	103/2024	Yes	20	Yes	Yes	Negative									Yes	Negative							No											Eligible	Yes
Geita	Geita TC	441/2024	Yes	18	Yes	Yes	Negative									Yes	Negative							No											Eligible	Yes
Geita	Geita TC	91/2024	Yes	24	Yes	Yes	Negative									Yes	Negative							No											Eligible	Yes
Geita	Geita TC	92/2024	Yes	27	Yes	Yes	Negative									Yes	Negative							No											Eligible	Yes
Geita	Geita TC	93/2024	Yes	16	Yes	Yes	Negative									Yes	Negative							No											Eligible	Yes
Geita	Geita TC	94/2024	Yes	19	Yes	Yes	Negative									Yes	Negative							No											Eligible	Yes
Geita	Geita TC	95/2024	Yes	22	Yes	Yes	Negative									Yes	Negative							No											Eligible	Yes
Geita	Geita TC	96/2024	Yes	19	Yes	Yes	Negative									Yes	Negative							No											Eligible	Yes
Geita	Geita TC	97/2024	Yes	18	Yes	Yes	Negative									Yes	Negative							No											Eligible	Yes
Geita	Geita TC	98/2024	Yes	18	Yes	Yes	Negative									Yes	Negative							No											Eligible	Yes
Geita	Geita TC	99/2024	Yes	27	Yes	Yes	Negative									Yes	Negative							No											Eligible	Yes
Geita	Bukombe DC	1801/2023	Yes	19	No			Yes	26	Negative	No							Yes	45225	Negative				No											Eligible	Yes
Geita	Bukombe DC	1985/2023	Yes	22	No			Yes	12	Negative	No							No						No											Eligible	Yes
Geita	Bukombe DC	351/2024	Yes	37	Yes	Yes	Negative									Yes	Negative							No											Eligible	Yes
Geita	Bukombe DC	352/2024	Yes	18	Yes	Yes	Negative									Yes	Negative							No											Eligible	Yes
Geita	Bukombe DC	353/2024	Yes	22	Yes	Yes	Negative									Yes	Negative							No											Eligible	Yes
Geita	Bukombe DC	354/2024	Yes	30	Yes	Yes	Negative									Yes	Negative							No											Eligible	Yes
Geita	Bukombe DC	355/2024	Yes	30	Yes	Yes	Negative									Yes	Negative							No											Eligible	Yes
Geita	Bukombe DC	356/2024	Yes	35	Yes	Yes	Negative									Yes	Negative							No											Eligible	Yes
Geita	Bukombe DC	357/2024	Yes	41	Yes	Yes	Negative									Yes	Negative							No											Eligible	Yes
Geita	Bukombe DC	358/2024	Yes	40	Yes	Yes	Negative									Yes	Negative							No											Eligible	Yes
Geita	Bukombe DC	360/2024	Yes	19	Yes	Yes	Negative									Yes	Negative							No											Eligible	Yes
Geita	Bukombe DC	360/2024	Yes	18	Yes	Yes	Negative									Yes	Negative							No											Eligible	Yes
Geita	Bukombe DC	361/2024	Yes	23	Yes	Yes	Negative									Yes	Negative							No											Eligible	Yes
Geita	Bukombe DC	362/2024	Yes	17	Yes	Yes	Negative									Yes	Negative							No											Eligible	Yes
Geita	Bukombe DC	363/2024	Yes	20	Yes	Yes	Negative									Yes	Negative							No											Eligible	Yes
Geita	Bukombe DC	364/2024	Yes	22	Yes	Yes	Negative									Yes	Negative							No											Eligible	Yes
Geita	Bukombe DC	365/2024	Yes	36	Yes	Yes	Negative									Yes	Negative							No											Eligible	Yes
Geita	Bukombe DC	366/2024	Yes	19	Yes	Yes	Negative									Yes	Negative							No											Eligible	Yes
Geita	Bukombe DC	366/2024	Yes	28	Yes	Yes	Negative									Yes	Negative							No											Eligible	Yes
Geita	Bukombe DC	367/2024	Yes	37	Yes	Yes	Negative									Yes	Negative							No											Eligible	Yes
Geita	Bukombe DC	369/2024	Yes	23	Yes	Yes	Negative									Yes	Negative							No											Eligible	Yes
Geita	Bukombe DC	370/2024	Yes	30	Yes	Yes	Negative									Yes	Negative							No											Eligible	Yes
Geita	Bukombe DC	371/2024	Yes	33	Yes	Yes	Negative									Yes	Negative							No											Eligible	Yes
Geita	Bukombe DC	372/2024	Yes	21	Yes	Yes	Negative									Yes	Negative							No											Eligible	Yes
Geita	Bukombe DC	373/2024	Yes	19	Yes	Yes	Negative									Yes	Negative							No											Eligible	Yes
Geita	Bukombe DC	374/2024	Yes	21	Yes	Yes	Negative									Yes	Negative							No											Eligible	Yes
Geita	Bukombe DC	375/2024	Yes	18	Yes	Yes	Negative									Yes	Negative							No											Eligible	Yes
Geita	Bukombe DC	376/2024	Yes	18	Yes	Yes	Negative									Yes	Negative							No											Eligible	Yes
Geita	Bukombe DC	377/2024	Yes	20	Yes	Yes	Negative									Yes	Negative							No											Eligible	Yes
Geita	Bukombe DC	391/2024	Yes	29	Yes	Yes	Negative									Yes	Negative							No											Eligible	Yes
Geita	Bukombe DC	392/2024	Yes	29	Yes	Yes	Negative									Yes	Negative							No											Eligible	Yes
Geita	Bukombe DC	393/2024	Yes	17	Yes	Yes	Negative									Yes	Negative							No											Eligible	Yes
Geita	Bukombe DC	394/2024	Yes	23	Yes	Yes	Negative									Yes	Negative							No											Eligible	Yes
Geita	Bukombe DC	395/2024	Yes	28	Yes	Yes	Negative									Yes	Negative							No											Eligible	Yes
Geita	Bukombe DC	396/2024	Yes	18	Yes	Yes	Negative									Yes	Negative							No											Eligible	Yes
Geita	Bukombe DC	397/2024	Yes	21	Yes	Yes	Negative									Yes	Negative							No											Eligible	Yes
Geita	Bukombe DC	398/2024	Yes	30	Yes	Yes	Negative									Yes	Negative							No											Eligible	Yes
Geita	Bukombe DC	402/2024	Yes	18	Yes	Yes	Negative									Yes	Negative							No											Eligible	Yes
Geita	Bukombe DC	404/2024	Yes	31	Yes	Yes	Negative									Yes	Negative							No											Eligible	Yes
Geita	Bukombe DC	408/2024	Yes	25	Yes	Yes	Negative									Yes	Negative							No											Eligible	Yes
Geita	Bukombe DC	484/2024	Yes	32	Yes	Yes	Negative									Yes	Negative							No											Eligible	Yes
Geita	Bukombe DC	485/2024	Yes	20	Yes	Yes	Negative									Yes	Negative							No											Eligible	Yes
Geita	Bukombe DC	486/2024	Yes	19	Yes	Yes	Negative									Yes	Negative							No											Eligible	Yes
Geita	Bukombe DC	502/2024	Yes	17	No			Yes	28	Negative	No							Yes	45336	Negative				No											Eligible	Yes
Geita	Bukombe DC	675/2024	Yes	28	Yes	Yes	Negative									Yes	Negative							No											Eligible	Yes
Geita	Chato DC	124/2024	Yes	25	Yes	Yes	Negative									Yes	Negative							No											Eligible	Yes
Geita	Chato DC	125/2024	Yes	34	Yes	Yes	Negative									Yes	Negative							Yes	44336	33		33	Negative						Eligible	Yes
Geita	Chato DC	137/2024	Yes	25	Yes	Yes	Negative									Yes	Negative							No											Eligible	Yes
Geita	Chato DC	138/2024	Yes	35	Yes	No										Yes	Negative							No											Eligible	Yes
Geita	Chato DC	139/2024	Yes	24	Yes	Yes	Negative									Yes	Negative							No											Eligible	Yes
Geita	Chato DC	140/2024	Yes	34	Yes	Yes	Negative									Yes	Negative							No											Eligible	Yes
Geita	Chato DC	141/2024	Yes	34	Yes	Yes	Negative									Yes	Negative							No											Eligible	Yes
Geita	Chato DC	142/2024	Yes	21	Yes	Yes	Negative									Yes	Negative							No											Eligible	Yes
Geita	Chato DC	143/2024	Yes	24	Yes	Yes	Negative									Yes	Positive				Yes	Benzathine penicillin G		No											Eligible	Yes
Geita	Chato DC	144/2024	Yes	27	Yes	No										Yes	Negative							No											Eligible	Yes
Geita	Chato DC	145/2024	Yes	25	Yes	Yes	Negative									No								No											Eligible	Yes
Geita	Chato DC	146/2024	Yes	36	Yes	No										No								No											Eligible	Yes
Geita	Chato DC	147/2024	Yes	22	Yes	Yes	Negative									Yes	Negative							No											Eligible	Yes
Geita	Chato DC	148/2024	Yes	24	Yes	Yes	Negative									Yes	Negative							No											Eligible	Yes
Geita	Chato DC	148/2024	Yes	17	Yes	Yes	Negative									Yes	Negative							No											Eligible	Yes
Geita	Chato DC	149/2024	Yes	22	Yes	Yes	Negative									Yes	Negative							No											Eligible	Yes
Geita	Chato DC	150/2024	Yes	29	Yes	Yes	Negative									Yes	Negative							No											Eligible	Yes
Geita	Chato DC	151/2024	Yes	20	Yes	Yes	Negative									Yes	Negative							No											Eligible	Yes
Geita	Chato DC	152/2024	Yes	17	Yes	No										Yes	Negative							No											Eligible	Yes
Geita	Chato DC	153/2024	Yes	24	Yes	Yes	Negative									Yes	Negative							No											Eligible	Yes
Geita	Chato DC	154/2024	Yes	33	Yes	Already HIV positive									Yes	Yes	Negative							No											Eligible	Yes
Geita	Chato DC	155/2024	Yes	30	Yes	Yes	Negative									Yes	Negative							No											Eligible	Yes
Geita	Chato DC	156/2024	Yes	32	Yes	No										Yes	Negative							No											Eligible	Yes
Geita	Chato DC	157/2024	Yes	19	Yes	No										No								No											Eligible	Yes
Geita	Chato DC	158/2024	Yes	27	Yes	Yes	Negative									Yes	Negative							No											Eligible	Yes
Geita	Chato DC	159/2024	Yes	23	Yes	No										Yes	Negative							No											Eligible	Yes
Geita	Chato DC	160/2024	Yes	23	Yes	Yes	Negative									Yes	Negative							No											Eligible	Yes
Geita	Chato DC	161/2024	Yes	27	Yes	Yes	Negative									Yes	Negative							No											Eligible	Yes
Geita	Chato DC	162/2024	Yes	30	Yes	No										Yes	Negative							No											Eligible	Yes
Geita	Chato DC	163/2024	Yes	24	Yes	Yes	Negative									Yes	Negative							No											Eligible	Yes
Geita	Chato DC	164/2024	Yes	39	Yes	Yes	Negative									Yes	Negative							No											Eligible	Yes
Geita	Chato DC	165/2024	Yes	21	Yes	Yes	Negative									Yes	Negative							No											Eligible	Yes
Geita	Chato DC	171/2024	Yes	29	Yes	Yes	Negative									Yes	Negative							No											Eligible	Yes
Geita	Chato DC	172/2024	Yes	36	Yes	Yes	Negative									Yes	Negative							No											Eligible	Yes
Geita	Chato DC	173/2024,	Yes	22	Yes	Yes	Negative									Yes	Negative							No											Eligible	Yes
Geita	Chato DC	174/2024	Yes	38	Yes	Yes	Negative									Yes	Negative							No											Eligible	Yes
Geita	Chato DC	175/2024	Yes	25	Yes	Yes	Negative									Yes	Negative							No											Eligible	Yes
Geita	Chato DC	176/2024	Yes	37	Yes	Already HIV positive									Yes	Yes	Negative							No											Eligible	Yes
Geita	Chato DC	194/2024	Yes	24	Yes	Yes	Negative									Yes	Negative							No											Eligible	Yes
Geita	Chato DC	195/2024	Yes	25	Yes	Yes	Negative									Yes	Negative							No											Eligible	Yes
Geita	Chato DC	196/2024	Yes	19	Yes	Yes	Negative									Yes	Negative							No											Eligible	Yes
Geita	Chato DC	197/2024	Yes	29	Yes	No										Yes	Negative							No											Eligible	Yes
Geita	Chato DC	199/2024	Yes	34	Yes	Yes	Negative									Yes	Negative							No											Eligible	Yes
Geita	Chato DC	200/2024	Yes	22	Yes	Yes	Negative									Yes	Negative							No											Eligible	Yes
Geita	Chato DC	201/2024	Yes	38	Yes	Yes	Negative									Yes	Negative							No											Eligible	Yes
Geita	Chato DC	202/2024	Yes	32	Yes	Yes	Negative									Yes	Negative							No											Eligible	Yes
Geita	Chato DC	203/2024	Yes	20	Yes	Yes	Negative									Yes	Negative							No											Eligible	Yes
Geita	Chato DC	204/2024	Yes	18	Yes	Yes	Negative									Yes	Negative							No											Eligible	Yes
Geita	Chato DC	205/2024	Yes	21	Yes	Yes	Negative									Yes	Negative							No											Eligible	Yes
Geita	Chato DC	206/2024	Yes	21	Yes	Yes	Negative									Yes	Negative							No											Eligible	Yes
Geita	Chato DC	207/2024	Yes	38	Yes	Yes	Negative									Yes	Negative							No											Eligible	Yes
Geita	Chato DC	208/2024	Yes	32	Yes	Yes	Negative									Yes	Negative							No											Eligible	Yes
Geita	Chato DC	210/2024	Yes	22	Yes	No										Yes	Negative							No											Eligible	Yes
Geita	Chato DC	212/2024	Yes	41	Yes	Yes	Negative									Yes	Negative							No											Eligible	Yes
Geita	Geita TC	012/2024	Yes	20	No			Yes	20	Negative	No							Yes	45299	Negative				Yes	45299	1		2	Negative						Not Eligible
Geita	Geita TC	014/2024	Yes	27	Yes	Yes	Negative									Yes	Negative							Yes	45299	1		3	Negative						Not Eligible
Geita	Geita TC	017/2024	Yes	24	No			No										No						Yes	45299	1		1	Negative						Not Eligible
Geita	Geita TC	018/2024	Yes	22	No			Yes	21	Negative	Yes	21	Negative					Yes	45299	Negative				Yes	45299	1		2	Negative						Not Eligible
Geita	Geita TC	040/2024	Yes	18	No			Yes	24	Negative	No							Yes	45306	Negative				Yes	45306	1		1	Negative						Not Eligible
Geita	Geita TC	043/2024	Yes	25	No			Yes	20	Negative	No							Yes	45306	Negative				Yes	45296	1		1	Negative						Not Eligible
Geita	Geita TC	057/2023	Yes	29	No			No										Yes	45306	Negative				Yes	45306	1		2	Negative						Not Eligible
Geita	Geita TC	060/2024	Yes	24	No			Yes	18	Negative	No							Yes	45296	Negative				Yes	45296	1		1	Negative						Not Eligible
Geita	Geita TC	068/2024	Yes	25	No			Yes	10	Negative	No							Yes	45309	Negative				Yes	45309	1		2	Negative						Not Eligible
Geita	Geita TC	082/2024	Yes	30	No			Yes	20	Negative	No							Yes	45313	Negative				Yes	45313	1		1	Negative						Not Eligible
Geita	Geita TC	086/2024	Yes	28	Yes	Yes	Negative									Yes	Negative							Yes	45313	1		2	Negative						Not Eligible
Geita	Geita TC	1306/2023	Yes	28	No			Yes	31	Negative	Yes	35	Negative					Yes	45272	Negative				Yes	45272	2		3	Negative						Not Eligible
Geita	Geita TC	139/2024	Yes	18	No			Yes	15	Negative	No							Yes	45327	Negative				No											Eligible	Yes
Geita	Geita TC	143/2024	Yes	26	No			Yes	10	Negative	No							Yes	45309	Negative				No											Eligible	Yes
Geita	Geita TC	172/2024	Yes	32	No			Yes	21	Negative	No							No						No											Eligible	Yes
Geita	Geita TC	220/2024	Yes	19	Yes	Yes	Negative									No								No											Eligible	Yes
Geita	Geita TC	221/2024	Yes	34	Yes	Yes	Negative									No								No											Eligible	Yes
Geita	Geita TC	226/2024	Yes	21	Yes	Yes	Negative									No								No											Eligible	Yes
Geita	Geita TC	227/2024	Yes	26	Yes	Yes	Negative									No								No											Eligible	Yes
Geita	Geita TC	244/2024	Yes	36	Yes	Yes	Negative									No								No											Eligible	Yes
Geita	Geita TC	246/2024	Yes	21	Yes	Yes	Negative									No								No											Eligible	Yes
Geita	Geita TC	246/2024	Yes	21	Yes	Yes	Negative									No								No											Eligible	Yes
Geita	Geita TC	247/2024	Yes	20	Yes	Yes	Negative									No								No											Eligible	Yes
Geita	Geita TC	248/2024	Yes	19	Yes	Yes	Negative									No								No											Eligible	Yes
Geita	Geita TC	249/2024	Yes	19	Yes	Yes	Negative									No								No											Eligible	Yes
Geita	Geita TC	250/2024	Yes	32	Yes	Yes	Negative									No								No											Eligible	Yes
Geita	Geita TC	251/2024	Yes	20	Yes	Yes	Negative									No								No											Eligible	Yes
Geita	Geita TC	252/2024	Yes	21	Yes	Yes	Negative									No								No											Eligible	Yes
Geita	Geita TC	253/2024	Yes	31	Yes	Yes	Negative									No								No											Eligible	Yes
Geita	Geita TC	254/2024	Yes	25	Yes	Yes	Negative									No								No											Eligible	Yes
Geita	Geita TC	255/2024	Yes	31	Yes	Yes	Negative									No								No											Eligible	Yes
Geita	Geita TC	257/2024	Yes	21	Yes	Yes	Negative									No								No											Eligible	Yes
Geita	Geita TC	258/2024	Yes	30	Yes	Already HIV positive									Yes	No								No											Eligible	Yes
Geita	Geita TC	259/2024	Yes	18	Yes	Yes	Negative									No								No											Eligible	Yes
Geita	Geita TC	262/2024	Yes	28	Yes	Yes	Negative									No								No											Eligible	Yes
Geita	Geita TC	263/2024	Yes	18	Yes	Yes	Negative									No								No											Eligible	Yes
Geita	Geita TC	267/2024	Yes	32	Yes	Already HIV positive									Yes	No								No											Eligible	Yes
Geita	Geita TC	268/2024	Yes	21	Yes	Yes	Negative									No								No											Eligible	Yes
Geita	Geita TC	270/2024	Yes	25	Yes	Yes	Negative									No								No											Eligible	Yes
Geita	Geita TC	271/2024	Yes	21	Yes	Yes	Negative									No								No											Eligible	Yes
Geita	Geita TC	272/2024	Yes	39	Yes	Already HIV positive									Yes	No								No											Eligible	Yes
Geita	Geita TC	273/2024	Yes	28	Yes	Yes	Negative									No								No											Eligible	Yes
Geita	Geita TC	274/2024	Yes	33	Yes	Yes	Negative									No								No											Eligible	Yes
Geita	Geita TC	275/2024	Yes	27	Yes	Yes	Negative									No								No											Eligible	Yes
Geita	Geita TC	276/2024	Yes	36	Yes	Yes	Negative									No								No											Eligible	Yes
Geita	Geita TC	277/2024	Yes	31	Yes	Yes	Negative									No								No											Eligible	Yes
Geita	Geita TC	278/2024	Yes	24	Yes	Yes	Negative									No								No											Eligible	Yes
Geita	Geita TC	279/2024	Yes	23	Yes	Yes	Negative									No								No											Eligible	Yes
Geita	Geita TC	280/2024	Yes	27	Yes	Yes	Negative									No								No											Eligible	Yes
Geita	Geita TC	281/2024	Yes	21	Yes	Yes	Negative									No								No											Eligible	Yes
Geita	Geita TC	282/2024	Yes	27	Yes	Yes	Negative									No								No											Eligible	Yes
Geita	Geita TC	283/2024	Yes	21	Yes	Yes	Negative									No								No											Eligible	Yes
Geita	Geita TC	284/2024	Yes	37	Yes	Yes	Negative									No								No											Eligible	Yes
Geita	Geita TC	286/2024	Yes	34	Yes	Already HIV positive									Yes	No								No											Eligible	Yes
Geita	Geita TC	288/2024	Yes	27	Yes	Yes	Negative									No								No											Eligible	Yes
Geita	Geita TC	289/2024	Yes	29	Yes	Yes	Negative									No								No											Eligible	Yes
Geita	Geita TC	291/2024	Yes	19	Yes	Yes	Negative									No								No											Eligible	Yes
Geita	Geita TC	292/2024	Yes	24	Yes	Yes	Negative									No								No											Eligible	Yes
Geita	Geita TC	293/2024	Yes	21	Yes	Yes	Negative									No								No											Eligible	Yes
Geita	Geita TC	295/2024	Yes	24	Yes	Yes	Negative									No								No											Eligible	Yes
Geita	Geita TC	297/2024	Yes	24	Yes	Yes	Negative									No								No											Eligible	Yes
Geita	Geita TC	305/2024	Yes	21	Yes	Yes	Negative									Yes	Negative							No											Eligible	Yes
Geita	Geita TC	306/2024	Yes	28	Yes	Yes	Negative									Yes	Negative							No											Eligible	Yes
Geita	Geita TC	307/2024	Yes	27	Yes	Yes	Negative									Yes	Negative							No											Eligible	Yes
Geita	Geita TC	308/2024	Yes	41	Yes	Yes	Negative									Yes	Negative							No											Eligible	Yes
Geita	Geita TC	309/2024	Yes	23	Yes	Yes	Negative									Yes	Negative							No											Eligible	Yes
Geita	Geita TC	310/2024	Yes	23	Yes	Yes	Negative									Yes	Negative							No											Eligible	Yes
Geita	Geita TC	311/2024	Yes	41	Yes	Yes	Negative									Yes	Negative							No											Eligible	Yes
Geita	Geita TC	312/2024	Yes	27	Yes	Yes	Negative									Yes	Negative							No											Eligible	Yes
Geita	Geita TC	314/2024	Yes	24	Yes	Yes	Negative									Yes	Negative							No											Eligible	Yes
Geita	Geita TC	315/2024	Yes	28	Yes	Yes	Negative									Yes	Negative							No											Eligible	Yes
Geita	Geita TC	316/2024	Yes	36	Yes	Yes	Negative									Yes	Negative							No											Eligible	Yes
Geita	Geita TC	318/2024	Yes	30	Yes	Yes	Negative									Yes	Negative							No											Eligible	Yes
Geita	Geita TC	319/2024	Yes	40	Yes	Yes	Negative									Yes	Negative							No											Eligible	Yes
Geita	Geita TC	320/2024	Yes	19	Yes	Yes	Negative									Yes	Negative							No											Eligible	Yes
Geita	Geita TC	321/2024	Yes	30	Yes	Already HIV positive									Yes	Yes	Negative							No											Eligible	Yes
Geita	Geita TC	322/2024	Yes	28	Yes	Yes	Negative									Yes	Negative							No											Eligible	Yes
Geita	Geita TC	323/2024	Yes	32	Yes	Yes	Negative									Yes	Negative							No											Eligible	Yes
Geita	Geita TC	325/2024	Yes	32	Yes	Yes	Negative									Yes	Negative							No											Eligible	Yes
Geita	Geita TC	326/2024	Yes	23	Yes	Yes	Negative									Yes	Negative							No											Eligible	Yes
Geita	Geita TC	328/2024	Yes	25	Yes	Yes	Negative									Yes	Negative							No											Eligible	Yes
Geita	Geita TC	329/2024	Yes	20	Yes	Yes	Negative									Yes	Negative							No											Eligible	Yes
Geita	Geita TC	330/2024	Yes	22	Yes	Yes	Negative									Yes	Negative							No											Eligible	Yes
Geita	Geita TC	330/2024	Yes	33	Yes	Yes	Negative									Yes	Negative							No											Eligible	Yes
Geita	Geita TC	331/2024	Yes	27	Yes	Yes	Negative									Yes	Negative							No											Eligible	Yes
Geita	Geita TC	332/2024	Yes	23	Yes	Yes	Negative									Yes	Negative							No											Eligible	Yes
Geita	Geita TC	334/2024	Yes	30	Yes	Yes	Negative									Yes	Negative							No											Eligible	Yes
Geita	Geita TC	342/2024	Yes	18	Yes	Yes	Negative									Yes	Negative							No											Eligible	Yes
Geita	Geita TC	343/2024	Yes	19	Yes	Yes	Negative									Yes	Negative							No											Eligible	Yes
Geita	Geita TC	344/2024	Yes	19	Yes	Yes	Negative									Yes	Negative							No											Eligible	Yes
Geita	Geita TC	345/2024	Yes	44	Yes	Yes	Negative									Yes	Negative							No											Eligible	Yes
Geita	Geita TC	346/2024	Yes	28	Yes	Yes	Negative									Yes	Negative							No											Eligible	Yes
Geita	Geita TC	347/2024	Yes	22	Yes	Yes	Negative									Yes	Negative							No											Eligible	Yes
Geita	Geita TC	349/2024	Yes	29	Yes	Yes	Negative									Yes	Negative							No											Eligible	Yes
Geita	Geita TC	350/2024	Yes	38	Yes	Yes	Negative									Yes	Negative							No											Eligible	Yes
Geita	Geita TC	351/2024	Yes	26	Yes	Yes	Negative									Yes	Negative							No											Eligible	Yes
Geita	Geita TC	352/2024	Yes	31	Yes	Yes	Negative									Yes	Negative							No											Eligible	Yes
Geita	Geita TC	353/2024	Yes	27	Yes	Yes	Negative									Yes	Negative							No											Eligible	Yes
Geita	Geita TC	354/2024	Yes	25	Yes	Yes	Negative									Yes	Negative							No											Eligible	Yes
Geita	Geita TC	355/2024	Yes	26	Yes	Yes	Negative									Yes	Negative							No											Eligible	Yes
Geita	Geita TC	356/2024	Yes	21	Yes	Yes	Negative									Yes	Negative							No											Eligible	Yes
Geita	Geita TC	357/2024	Yes	32	Yes	Yes	Negative									Yes	Negative							No											Eligible	Yes
Geita	Geita TC	357/2024	Yes	32	Yes	Yes	Negative									Yes	Negative							No											Eligible	Yes
Geita	Geita TC	359/2024	Yes	26	Yes	Yes	Negative									Yes	Negative							No											Eligible	Yes
Geita	Geita TC	362/2024	Yes	26	Yes	Yes	Negative									Yes	Negative							No											Eligible	Yes
Geita	Geita TC	363/2024	Yes	41	Yes	Yes	Negative									Yes	Negative							No											Eligible	Yes
Geita	Geita TC	364/2024	Yes	26	Yes	Yes	Negative									Yes	Negative							No											Eligible	Yes
Geita	Geita TC	364/2024	Yes	41	Yes	Yes	Negative									Yes	Negative							No											Eligible	Yes
Geita	Geita TC	366/2024	Yes	37	Yes	Yes	Negative									Yes	Negative							No											Eligible	Yes
Geita	Geita TC	367/2024	Yes	22	Yes	Yes	Negative									Yes	Negative							No											Eligible	Yes
Geita	Geita TC	368/2024	Yes	31	Yes	Yes	Negative									Yes	Negative							No											Eligible	Yes
Geita	Geita TC	369/2024	Yes	37	Yes	Yes	Negative									Yes	Negative							No											Eligible	Yes
Geita	Geita TC	370/2024	Yes	38	Yes	Yes	Negative									Yes	Negative							No											Eligible	Yes
Geita	Geita TC	371/2024	Yes	24	Yes	Yes	Negative									Yes	Negative							No											Eligible	Yes
Geita	Geita TC	372/2024	Yes	22	Yes	Yes	Negative									Yes	Negative							No											Eligible	Yes
Geita	Geita TC	373/2024	Yes	26	Yes	Yes	Negative									Yes	Negative							No											Eligible	Yes
Geita	Geita TC	374/2024	Yes	27	Yes	Yes	Negative									Yes	Negative							No											Eligible	Yes
Geita	Geita TC	375/2024	Yes	36	Yes	Yes	Negative									Yes	Negative							No											Eligible	Yes
Geita	Geita TC	376/2024	Yes	36	Yes	Yes	Negative									Yes	Negative							No											Eligible	Yes
Geita	Geita TC	377/2024	Yes	18	Yes	Yes	Negative									Yes	Negative							No											Eligible	Yes
Geita	Geita TC	378/2024	Yes	18	Yes	Yes	Negative									Yes	Negative							No											Eligible	Yes
Geita	Geita TC	379/2024	Yes	26	Yes	Yes	Negative									Yes	Negative							No											Eligible	Yes
Geita	Geita TC	693/2024	Yes	21	Yes	Yes	Negative									Yes	Negative							No											Eligible	Yes
Geita	Geita TC	694/2024	Yes	19	Yes	Yes	Negative									Yes	Negative							No											Eligible	Yes
Geita	Geita TC	695/2024	Yes	29	Yes	Yes	Negative									Yes	Negative							No											Eligible	Yes
Geita	Geita TC	696/2024	Yes	25	Yes	Yes	Negative									Yes	Negative							No											Eligible	Yes
Geita	Geita TC	697/2024	Yes	27	Yes	Yes	Negative									Yes	Negative							No											Eligible	Yes
Geita	Geita TC	698/2024	Yes	23	Yes	Yes	Negative									Yes	Negative							No											Eligible	Yes
Geita	Geita TC	699/2024	Yes	23	Yes	Yes	Negative									Yes	Negative							No											Eligible	Yes
Geita	Geita TC	701/2024	Yes	31	Yes	Yes	Negative									Yes	Negative							No											Eligible	Yes
Geita	Geita TC	702/2024	Yes	19	Yes	Yes	Negative									Yes	Negative							No											Eligible	Yes
Geita	Geita TC	703/2024	Yes	18	Yes	Yes	Negative									Yes	Negative							No											Eligible	Yes
Geita	Geita TC	704/2024	Yes	19	Yes	Yes	Negative									Yes	Negative							No											Eligible	Yes
Geita	Geita TC	714/2024	Yes	25	Yes	Yes	Negative									Yes	Negative							No											Eligible	Yes
Geita	Geita TC	715/2024	Yes	29	Yes	Yes	Negative									Yes	Negative							No											Eligible	Yes
Geita	Geita TC	716/2024	Yes	26	Yes	Yes	Negative									Yes	Negative							No											Eligible	Yes
Geita	Geita TC	717/2024	Yes	20	Yes	Yes	Negative									Yes	Negative							No											Eligible	Yes
Geita	Geita TC	719/2024	Yes	33	Yes	Yes	Negative									Yes	Negative							No											Eligible	Yes
Geita	Geita TC	719/2024	Yes	27	Yes	Yes	Negative									Yes	Negative							No											Eligible	Yes
Geita	Geita TC	728/2024	Yes	25	Yes	Yes	Negative									Yes	Negative							No											Eligible	Yes
Geita	Geita TC	738/2024	Yes	25	Yes	Yes	Negative									Yes	Negative							No											Eligible	Yes
Geita	Geita TC	739/2024	Yes	24	Yes	Yes	Negative									Yes	Negative							No											Eligible	Yes
Geita	Geita TC	741/2024	Yes	24	Yes	Yes	Negative									Yes	Negative							No											Eligible	Yes
Geita	Geita TC	741/2024	Yes	27	Yes	Yes	Negative									Yes	Negative							No											Eligible	Yes
Geita	Geita TC	742/2024	Yes	18	Yes	Yes	Negative									Yes	Negative							No											Eligible	Yes
Geita	Geita TC	743/2024	Yes	23	Yes	Yes	Negative									Yes	Negative							No											Eligible	Yes
Geita	Geita TC	744/2024	Yes	31	Yes	Yes	Negative									Yes	Negative							No											Eligible	Yes
Geita	Geita TC	745/2024	Yes	21	Yes	Yes	Negative									Yes	Negative							No											Eligible	Yes
Geita	Geita TC	746/2024	Yes	36	Yes	Already HIV positive									Yes	Yes	Negative							No											Eligible	Yes
Geita	Geita TC	748/2024	Yes	20	Yes	Yes	Negative									Yes	Negative							No											Eligible	Yes
Geita	Geita TC	749/2024	Yes	22	Yes	Yes	Negative									Yes	Negative							No											Eligible	Yes
Geita	Geita TC	749/2024	Yes	24	Yes	Yes	Negative									Yes	Negative							No											Eligible	Yes
Geita	Geita TC	750/2024	Yes	19	Yes	Yes	Negative									Yes	Negative							No											Eligible	Yes
Geita	Geita TC	751/2024	Yes	20	Yes	Yes	Negative									Yes	Negative							No											Eligible	Yes
Geita	Geita TC	752/2024	Yes	24	Yes	Yes	Negative									Yes	Negative							No											Eligible	Yes
Geita	Geita TC	753/2024	Yes	37	Yes	Yes	Negative									Yes	Negative							No											Eligible	Yes
Geita	Geita TC	754/2024	Yes	30	Yes	Yes	Negative									Yes	Negative							No											Eligible	Yes
Geita	Geita TC	755/2024	Yes	19	Yes	Yes	Negative									Yes	Negative							No											Eligible	Yes
Geita	Geita TC	756/2024	Yes	27	Yes	Yes	Negative									Yes	Negative							No											Eligible	Yes
Geita	Geita TC	757/2024	Yes	19	Yes	Yes	Negative									Yes	Negative							No											Eligible	Yes
Geita	Geita TC	760/2024	Yes	35	Yes	Yes	Negative									Yes	Negative							No											Eligible	Yes
Geita	Geita TC	761/2024	Yes	33	Yes	Yes	Negative									Yes	Negative							No											Eligible	Yes
Geita	Geita TC	763/2024	Yes	24	Yes	Yes	Negative									Yes	Negative							No											Eligible	Yes
Geita	Geita TC	764/2024	Yes	25	Yes	Yes	Negative									Yes	Negative							No											Eligible	Yes
Geita	Geita TC	765/2024	Yes	21	Yes	Yes	Negative									Yes	Negative							No											Eligible	Yes
Geita	Geita TC	766/2024	Yes	33	Yes	Yes	Negative									Yes	Negative							No											Eligible	Yes
Geita	Geita TC	767/2024	Yes	38	Yes	Yes	Negative									Yes	Negative							No											Eligible	Yes
Geita	Geita TC	768/2024	Yes	22	Yes	Yes	Negative									Yes	Negative							No											Eligible	Yes
Geita	Geita TC	769/2024	Yes	19	Yes	Yes	Negative									Yes	Negative							No											Eligible	Yes
Geita	Geita TC	770/2024	Yes	29	Yes	Yes	Negative									Yes	Negative							No											Eligible	Yes
Geita	Geita TC	771/2024	Yes	36	Yes	Yes	Negative									Yes	Negative							No											Eligible	Yes
Geita	Geita TC	772/2024	Yes	20	Yes	Yes	Negative									Yes	Negative							No											Eligible	Yes
Geita	Geita TC	773/2024	Yes	784717294	Yes	Yes	Negative									Yes	Negative							No											Eligible	Yes
Geita	Geita TC	775/2024	Yes	23	Yes	Yes	Negative									Yes	Negative							No											Eligible	Yes
Geita	Geita TC	776/2024	Yes	24	Yes	Yes	Negative									Yes	Negative							No											Eligible	Yes
Geita	Geita TC	777/2024	Yes	25	Yes	Yes	Negative									Yes	Positive				Yes	Benzathine penicillin G		No											Eligible	Yes
Geita	Geita TC	778/2024	Yes	20	Yes	Yes	Negative									Yes	Negative							No											Eligible	Yes
Geita	Geita TC	779/2024	Yes	19	Yes	Yes	Negative									Yes	Negative							No											Eligible	Yes
Geita	Geita TC	783/2024	Yes	20	Yes	Yes	Negative									Yes	Negative							No											Eligible	Yes
Geita	Geita TC	784/2024	Yes	40	Yes	Yes	Negative									Yes	Negative							No											Eligible	Yes
Geita	Geita TC	785/2024	Yes	25	Yes	Yes	Negative									Yes	Negative							No											Eligible	Yes
Geita	Geita TC	786/2024	Yes	28	Yes	Yes	Negative									Yes	Negative							No											Eligible	Yes
Geita	Geita TC	787/2024	Yes	33	Yes	Yes	Negative									Yes	Positive				Yes	Benzathine penicillin G		No											Eligible	Yes
Geita	Geita TC	788/2024	Yes	39	Yes	Yes	Negative									Yes	Negative							No											Eligible	Yes
Geita	Geita TC	789/2024	Yes	26	Yes	Yes	Negative									Yes	Negative							No											Eligible	Yes
Geita	Geita TC	790/2024	Yes	18	Yes	Yes	Negative									Yes	Negative							No											Eligible	Yes
Geita	Geita TC	791/2024	Yes	20	Yes	Yes	Negative									Yes	Negative							No											Eligible	Yes
Geita	Geita TC	792/2024	Yes	19	Yes	Yes	Negative									Yes	Negative							No											Eligible	Yes
Geita	Geita TC	793/2024	Yes	43	Yes	Yes	Negative									Yes	Negative							No											Eligible	Yes
Geita	Geita TC	793/2024	Yes	29	Yes	Yes	Negative									Yes	Negative							No											Eligible	Yes
Geita	Geita TC	795/2024	Yes	24	Yes	Yes	Negative									Yes	Negative							No											Eligible	Yes
Geita	Geita TC	797/2024	Yes	33	Yes	Yes	Negative									Yes	Negative							No											Eligible	Yes
Geita	Geita TC	800/2024	Yes	30	Yes	Yes	Negative									Yes	Negative							No											Eligible	Yes
Geita	Geita TC	800/2024	Yes	30	Yes	Yes	Negative									Yes	Negative							No											Eligible	Yes
Geita	Geita TC	800/2024	Yes	30	Yes	Yes	Negative									Yes	Negative							No											Eligible	Yes
Geita	Geita TC	801/2024	Yes	19	Yes	Yes	Negative									Yes	Negative							No											Eligible	Yes
Geita	Geita TC	802/2024	Yes	23	Yes	Yes	Negative									Yes	Negative							No											Eligible	Yes
Geita	Geita TC	803/2024	Yes	27	Yes	Yes	Negative									Yes	Negative							No											Eligible	Yes
Geita	Geita TC	804/2024	Yes	21	Yes	Yes	Negative									Yes	Negative							No											Eligible	Yes
Geita	Geita TC	805/2024	Yes	30	Yes	Yes	Negative									Yes	Negative							No											Eligible	Yes
Geita	Geita TC	806/2024	Yes	35	Yes	Yes	Negative									Yes	Negative							No											Eligible	Yes
Geita	Geita TC	807/2024	Yes	18	Yes	Yes	Negative									Yes	Negative							No											Eligible	Yes
Geita	Geita TC	812/2024	Yes	21	Yes	Yes	Negative									Yes	Negative							No											Eligible	Yes
Geita	Geita TC	813/2024	Yes	35	Yes	Yes	Negative									Yes	Negative							No											Eligible	Yes
Geita	Geita TC	815/2024	Yes	18	Yes	Yes	Negative									Yes	Negative							No											Eligible	Yes
Geita	Geita TC	818/2024	Yes	24	Yes	Yes	Negative									Yes	Negative							No											Eligible	Yes
Geita	Geita TC	819/2024	Yes	28	Yes	Yes	Negative									Yes	Negative							No											Eligible	Yes
Geita	Geita TC	820/2024	Yes	21	Yes	Yes	Negative									Yes	Negative							No											Eligible	Yes
Geita	Geita TC	821/2024	Yes	35	Yes	Yes	Negative									Yes	Negative							No											Eligible	Yes
Geita	Geita TC	821/2024	Yes	35	Yes	Already HIV positive									Yes	Yes	Negative							No											Eligible	Yes
Geita	Geita TC	823/2024	Yes	20	Yes	Already HIV positive									Yes	Yes	Negative							No											Eligible	Yes
Geita	Geita TC	824/2024	Yes	18	Yes	Yes	Negative									Yes	Negative							No											Eligible	Yes
Geita	Geita TC	825/2024	Yes	29	Yes	Yes	Negative									Yes	Negative							No											Eligible	Yes
Geita	Geita TC	826/2024	Yes	42	Yes	Yes	Negative									Yes	Negative							No											Eligible	Yes
Geita	Geita TC	827/2024	Yes	24	Yes	Yes	Negative									Yes	Negative							No											Eligible	Yes
Geita	Geita TC	828/2024	Yes	26	Yes	Yes	Negative									Yes	Negative							No											Eligible	Yes
Geita	Geita TC	829/2024	Yes	32	Yes	Yes	Negative									Yes	Negative							No											Eligible	Yes
Geita	Geita TC	830/2024	Yes	20	Yes	Yes	Negative									Yes	Negative							No											Eligible	Yes
Geita	Geita TC	831/2024	Yes	40	Yes	Yes	Negative									Yes	Negative							No											Eligible	Yes
Geita	Geita TC	832/2024	Yes	40	Yes	Yes	Negative									Yes	Negative							No											Eligible	Yes
Geita	Geita TC	833/2024	Yes	31	Yes	Yes	Negative									Yes	Negative							No											Eligible	Yes
Geita	Geita TC	834/2024	Yes	22	Yes	Yes	Negative									Yes	Negative							No											Eligible	Yes
Geita	Geita TC	835/2024	Yes	20	Yes	Yes	Negative									Yes	Negative							No											Eligible	Yes
Geita	Geita TC	836/2024	Yes	27	Yes	Yes	Negative									Yes	Negative							No											Eligible	Yes
Geita	Geita TC	837/2024	Yes	18	Yes	Yes	Negative									Yes	Negative							No											Eligible	Yes
Geita	Geita TC	838/2024	Yes	22	Yes	Yes	Negative									Yes	Negative							No											Eligible	Yes
Geita	Geita TC	839/2024	Yes	26	Yes	Yes	Negative									Yes	Negative							No											Eligible	Yes
Geita	Geita TC	840/2024	Yes	30	Yes	Yes	Negative									Yes	Negative							No											Eligible	Yes
Geita	Geita TC	841/2024	Yes	22	Yes	Yes	Negative									Yes	Negative							No											Eligible	Yes
Geita	Geita TC	842/2024	Yes	24	Yes	Yes	Negative									Yes	Negative							No											Eligible	Yes
Geita	Geita TC	843/2024	Yes	20	Yes	Yes	Negative									Yes	Negative							No											Eligible	Yes
Geita	Geita TC	844/2024	Yes	22	Yes	Yes	Negative									Yes	Negative							No											Eligible	Yes
Geita	Geita TC	845/2024	Yes	28	Yes	Yes	Negative									Yes	Negative							No											Eligible	Yes
Geita	Geita TC	846/2024	Yes	21	Yes	Yes	Negative									Yes	Negative							No											Eligible	Yes
Geita	Geita TC	847/2024	Yes	18	Yes	Yes	Negative									Yes	Negative							No											Eligible	Yes
Geita	Geita TC	849/2024	Yes	30	Yes	Yes	Negative									Yes	Negative							No											Eligible	Yes
Geita	Geita TC	850/2024	Yes	34	Yes	Yes	Negative									Yes	Negative							No											Eligible	Yes
Geita	Geita TC	851/2024	Yes	26	Yes	Yes	Negative									Yes	Negative							No											Eligible	Yes
Geita	Geita TC	852/2024	Yes	38	Yes	Yes	Negative									Yes	Negative							No											Eligible	Yes
Geita	Geita TC	853/2024	Yes	20	Yes	Yes	Negative									Yes	Negative							No											Eligible	Yes
Geita	Geita TC	854/2024	Yes	22	Yes	Yes	Negative									Yes	Negative							No											Eligible	Yes
Geita	Geita TC	854/2024	Yes	31	Yes	Yes	Negative									Yes	Negative							No											Eligible	Yes
Geita	Geita TC	856/2024	Yes	39	Yes	Already HIV positive									Yes	Yes	Negative							No											Eligible	Yes
Geita	Geita TC	857/2024	Yes	42	Yes	Yes	Negative									Yes	Negative							No											Eligible	Yes
Geita	Geita TC	858/2024	Yes	33	Yes	Yes	Negative									Yes	Positive				Yes	Benzathine penicillin G		No											Eligible	Yes
Geita	Geita TC	859/2024	Yes	27	Yes	Yes	Negative									Yes	Negative							No											Eligible	Yes
Geita	Geita TC	860/2024	Yes	29	Yes	Yes	Negative									Yes	Positive				Yes	Benzathine penicillin G		No											Eligible	Yes
Geita	Geita TC	861/2024	Yes	24	Yes	Yes	Negative									Yes	Negative							No											Eligible	Yes
Geita	Geita TC	863/2024	Yes	23	Yes	Yes	Negative									Yes	Negative							No											Eligible	Yes
Geita	Geita TC	864/2024	Yes	20	Yes	Yes	Negative									Yes	Negative							No											Eligible	Yes
Geita	Geita TC	865/2024	Yes	20	Yes	Yes	Negative									Yes	Negative							No											Eligible	Yes
Geita	Geita TC	866/2024	Yes	39	Yes	Yes	Negative									Yes	Negative							No											Eligible	Yes
Geita	Geita TC	867/2024	No	33	Yes	Yes	Negative									Yes	Negative							No											Eligible	Yes
Geita	Geita TC	868/2024	Yes	25	Yes	Yes	Negative									Yes	Negative							No											Eligible	Yes
Geita	Geita TC	869/2024	Yes	34	Yes	Already HIV positive									Yes	Yes	Negative							No											Eligible	Yes
Geita	Geita TC	871/2024	Yes	18	Yes	Yes	Negative									Yes	Negative							No											Eligible	Yes
Geita	Geita TC	872/2024	Yes	24	Yes	Yes	Negative									Yes	Negative							No											Eligible	Yes
Geita	Geita TC	873/2024	Yes	34	Yes	Yes	Negative									Yes	Negative							No											Eligible	Yes
Geita	Geita TC	874/2024	Yes	30	Yes	Yes	Negative									Yes	Negative							No											Eligible	Yes
Geita	Geita TC	875/2024	Yes	19	Yes	Yes	Negative									Yes	Negative							No											Eligible	Yes
Geita	Geita TC	876/2024	Yes	44	Yes	Yes	Negative									Yes	Negative							No											Eligible	Yes
Geita	Geita TC	878/2024	Yes	27	Yes	Yes	Negative									Yes	Negative							No											Eligible	Yes
Geita	Geita TC	879/2024	Yes	25	Yes	Yes	Negative									Yes	Negative							No											Eligible	Yes
Geita	Geita TC	880/2024	Yes	18	Yes	Yes	Negative									Yes	Negative							No											Eligible	Yes
Geita	Geita TC	881/2024	Yes	19	Yes	Yes	Negative									Yes	Negative							No											Eligible	Yes
Geita	Geita TC	882/2024	Yes	21	Yes	Yes	Negative									Yes	Negative							No											Eligible	Yes
Geita	Geita TC	883/2023	Yes	24	Yes	Yes	Negative									Yes	Negative							No											Eligible	Yes
Geita	Geita TC	885/2024	Yes	34	Yes	Yes	Negative									Yes	Negative							No											Eligible	Yes
Geita	Geita TC	886/2024	Yes	26	Yes	Yes	Negative									Yes	Negative							No											Eligible	Yes
Geita	Geita TC	886/2024	Yes	32	Yes	Yes	Negative									Yes	Negative							No											Eligible	Yes
Geita	Geita TC	897/2024	Yes	37	Yes	Yes	Negative									Yes	Negative							No											Eligible	Yes
Geita	Geita TC	903/2024	Yes	37	Yes	Yes	Negative									Yes	Negative							No											Eligible	Yes
Geita	Geita TC	916/2024	Yes	27	Yes	Yes	Negative									Yes	Negative							No											Eligible	Yes
Geita	Geita TC	917/2024	Yes	19	Yes	Yes	Negative									Yes	Negative							No											Eligible	Yes
Geita	Geita TC	919/2024	Yes	25	Yes	Yes	Negative									Yes	Negative							No											Eligible	Yes
Geita	Geita TC	921/2024	Yes	31	Yes	Yes	Negative									Yes	Negative							No											Eligible	Yes
Geita	Geita TC	922/2024	Yes	20	Yes	Yes	Negative									Yes	Negative							No											Eligible	Yes
Geita	Geita TC	923/2024	Yes	32	Yes	Yes	Negative									Yes	Positive				Yes	Benzathine penicillin G		No											Eligible	Yes
Geita	Geita TC	924/2024	Yes	23	Yes	Yes	Negative									Yes	Negative							No											Eligible	Yes
Geita	Geita TC	925/2024	Yes	25	Yes	Yes	Negative									Yes	Negative							No											Eligible	Yes
Geita	Geita TC	926/2024	Yes	38	Yes	Yes	Negative									Yes	Negative							No											Eligible	Yes
Geita	Geita TC	927/2024	Yes	25	Yes	Yes	Negative									Yes	Negative							No											Eligible	Yes
Geita	Geita TC	928/2024	Yes	24	Yes	Yes	Negative									Yes	Negative							No											Eligible	Yes
Geita	Geita TC	929/2024	Yes	28	Yes	Yes	Negative									Yes	Negative							No											Eligible	Yes
Geita	Geita TC	930/2024	Yes	19	Yes	Yes	Negative									Yes	Negative							No											Eligible	Yes
Geita	Geita TC	931/2024	Yes	40	Yes	Yes	Negative									Yes	Negative							No											Eligible	Yes
Geita	Geita TC	932/2024	Yes	18	Yes	Yes	Negative									Yes	Negative							No											Eligible	Yes
Geita	Geita TC	934/2024	Yes	30	Yes	Yes	Negative									Yes	Negative							No											Eligible	Yes
Geita	Geita TC	935/2024	Yes	28	Yes	Yes	Negative									Yes	Negative							No											Eligible	Yes
Geita	Geita TC	936/2024	Yes	25	Yes	Yes	Negative									Yes	Negative							No											Eligible	Yes
Geita	Geita TC	938/2024	Yes	26	Yes	Yes	Negative									Yes	Negative							No											Eligible	Yes
Geita	Geita TC	939/2024	Yes	34	Yes	Yes	Negative									Yes	Negative							No											Eligible	Yes
Geita	Geita TC	940/2024	Yes	31	Yes	Already HIV positive									Yes	Yes	Negative							No											Eligible	Yes
Geita	Geita TC	941/2024	Yes	21	Yes	Yes	Negative									Yes	Negative							No											Eligible	Yes
Geita	Geita TC	942/2024	Yes	31	Yes	Yes	Negative									Yes	Negative							No											Eligible	Yes
Geita	Geita TC	943/2024	Yes	21	Yes	Yes	Negative									Yes	Negative							No											Eligible	Yes
Geita	Geita TC	944/2024	Yes	18	Yes	Yes	Negative									Yes	Negative							No											Eligible	Yes
Geita	Chato DC	121/2024	Yes	20	Yes	Yes	Negative									Yes	Negative							No											Eligible	Yes
Geita	Chato DC	123/2024	Yes	28	Yes	Yes	Negative									Yes	Negative							No											Eligible	Yes
Geita	Chato DC	123/2024	Yes	28	Yes	Yes	Negative									Yes	Negative							No											Eligible	Yes
Geita	Chato DC	124/2024	Yes	24	Yes	Yes	Negative									Yes	Negative							No											Eligible	Yes
Geita	Chato DC	004/2023	Yes	18	No			Yes	24	Negative	No							Yes	44988	Negative				No											Eligible	Yes
Geita	Chato DC	008/2024	Yes	18	No			Yes	4	Negative	No							No						No											Eligible	Yes
Geita	Chato DC	029/2024	Yes	25	No			No										No						No											Eligible	Yes
Geita	Chato DC	137/2024	Yes	30	No			Yes	4	Negative	No							No						No											Eligible	Yes
Geita	Chato DC	140/2024	Yes	22	No			Yes	4	Negative	No							No						No											Eligible	Yes
Geita	Chato DC	141/2024	Yes	43	No			Yes	4	Negative	No							No						No											Eligible	Yes
Geita	Chato DC	142/2024	Yes	20	No			Yes	4	Negative	No							No						No											Eligible	Yes
Geita	Chato DC	143/2024	Yes	38	No			Yes	4	Negative	No							No						No											Eligible	Yes
Geita	Chato DC	144/2024	Yes	32	No			Yes	4	Negative	No							No						No											Eligible	Yes
Geita	Chato DC	145/2024	Yes	30	No			Yes	4	Negative	No							No						No											Eligible	Yes
Geita	Chato DC	148/2024	Yes	30	No			Yes	4	Negative	No							No						No											Eligible	Yes
Geita	Chato DC	149/2023	Yes	28	No			Yes	4	Negative	No							No						No											Eligible	Yes
Geita	Chato DC	167/2024	Yes	23	Yes	Yes	Negative									No								No											Eligible	Yes
Geita	Chato DC	168/2024	Yes	28	Yes	Yes	Negative									No								No											Eligible	Yes
Geita	Chato DC	169/2024	Yes	39	Yes	Yes	Negative									No								No											Eligible	Yes
Geita	Chato DC	170/2024	Yes	34	Yes	Yes	Negative									No								No											Eligible	Yes
Geita	Chato DC	171/2024	Yes	20	Yes	Yes	Negative									No								No											Eligible	Yes
Geita	Chato DC	172/2024	Yes	36	Yes	Yes	Negative									No								No											Eligible	Yes
Geita	Chato DC	174/2024	Yes	19	Yes	Yes	Negative									No								No											Eligible	Yes
Geita	Chato DC	174/2024	Yes	40	Yes	Yes	Negative									No								No											Eligible	Yes
Geita	Chato DC	175/2024	Yes	31	Yes	Yes	Negative									No								No											Eligible	Yes
Geita	Chato DC	176/2024	Yes	31	Yes	Yes	Negative									No								No											Eligible	Yes
Geita	Chato DC	177/2024	Yes	28	Yes	Yes	Negative									No								No											Eligible	Yes
Geita	Chato DC	179/2024	Yes	25	Yes	Yes	Negative									No								No											Eligible	Yes
Geita	Chato DC	180/2024	Yes	32	Yes	Already HIV positive									Yes	No								No											Eligible	Yes
Geita	Chato DC	182/2024	Yes	21	Yes	Yes	Negative									No								No											Eligible	Yes
Geita	Chato DC	183/2024	Yes	19	Yes	Yes	Negative									No								No											Eligible	Yes
Geita	Chato DC	184/2024	Yes	23	Yes	Yes	Negative									No								No											Eligible	Yes
Geita	Chato DC	185/2024	Yes	26	Yes	Yes	Negative									No								No											Eligible	Yes
Geita	Chato DC	185/2024	Yes	19	Yes	Yes	Negative									No								No											Eligible	Yes
Geita	Chato DC	186/2024	Yes	30	Yes	Yes	Negative									No								No											Eligible	Yes
Geita	Chato DC	187/2024	Yes	20	Yes	Yes	Negative									No								No											Eligible	Yes
Geita	Chato DC	187/2024	Yes	25	Yes	Yes	Negative									No								No											Eligible	Yes
Geita	Chato DC	190/2024	Yes	34	Yes	Yes	Negative									No								No											Eligible	Yes
Geita	Chato DC	191/2024	Yes	25	Yes	Yes	Negative									No								No											Eligible	Yes
Geita	Chato DC	192/2024	Yes	33	Yes	Yes	Negative									No								No											Eligible	Yes
Geita	Chato DC	193/2024	Yes	20	Yes	Yes	Negative									No								No											Eligible	Yes
Geita	Chato DC	194/2024	Yes	26	Yes	Yes	Negative									No								No											Eligible	Yes
Geita	Chato DC	195/2024	Yes	23	Yes	Yes	Negative									No								No											Eligible	Yes
Geita	Chato DC	196/2024	Yes	24	Yes	Yes	Negative									No								No											Eligible	Yes
Geita	Chato DC	197/2024	Yes	21	Yes	Yes	Negative									No								No											Eligible	Yes
Geita	Chato DC	198/2024	Yes	21	Yes	Yes	Negative									No								No											Eligible	Yes
Geita	Chato DC	199/2024	Yes	26	Yes	Yes	Negative									No								No											Eligible	Yes
Geita	Chato DC	200/2024	Yes	20	Yes	Yes	Negative									No								No											Eligible	Yes
Geita	Chato DC	201/2024	Yes	18	Yes	Yes	Negative									No								No											Eligible	Yes
Geita	Chato DC	202/2024	Yes	24	Yes	Yes	Negative									No								No											Eligible	Yes
Geita	Chato DC	203/2024	Yes	19	Yes	Yes	Negative									No								No											Eligible	Yes
Geita	Chato DC	204/2024	Yes	25	Yes	Yes	Negative									No								No											Eligible	Yes
Geita	Chato DC	206/2024	Yes	23	Yes	Yes	Negative									No								No											Eligible	Yes
Geita	Chato DC	207/2024	Yes	24	Yes	Yes	Negative									No								No											Eligible	Yes
Geita	Chato DC	208/2024	Yes	33	Yes	Yes	Negative									No								No											Eligible	Yes
Geita	Chato DC	208/2024	Yes	25	Yes	Yes	Negative									No								No											Eligible	Yes
Geita	Chato DC	209/2024	Yes	30	Yes	Yes	Negative									No								No											Eligible	Yes
Geita	Chato DC	210/2024	Yes	29	Yes	Yes	Negative									No								No											Eligible	Yes
Geita	Chato DC	211/2024	Yes	30	Yes	Yes	Negative									No								No											Eligible	Yes
Geita	Chato DC	211/2024	Yes	30	Yes	Already HIV positive									Yes	No								No											Eligible	Yes
Geita	Chato DC	212/2024	Yes	32	Yes	Yes	Negative									No								No											Eligible	Yes
Geita	Chato DC	213/2024	Yes	23	Yes	Yes	Negative									No								No											Eligible	Yes
Geita	Chato DC	214/2024	Yes	25	Yes	Yes	Negative									No								No											Eligible	Yes
Geita	Chato DC	215/2024	Yes	26	Yes	Yes	Negative									No								No											Eligible	Yes
Geita	Chato DC	216/2024	Yes	21	Yes	Yes	Negative									No								No											Eligible	Yes
Geita	Chato DC	229/2024	Yes	32	Yes	Yes	Negative									No								No											Eligible	Yes
Geita	Chato DC	230/2024	Yes	27	Yes	Yes	Negative									No								No											Eligible	Yes
Geita	Chato DC	231/2024	Yes	35	Yes	Yes	Negative									No								No											Eligible	Yes
Geita	Chato DC	232/2024	Yes	19	Yes	Yes	Negative									No								No											Eligible	Yes
Geita	Chato DC	233/2024	Yes	44	Yes	Yes	Negative									No								No											Eligible	Yes
Geita	Chato DC	234/2024	Yes	27	Yes	Yes	Negative									No								No											Eligible	Yes
Geita	Chato DC	235/2024	Yes	18	Yes	Yes	Negative									No								No											Eligible	Yes
Geita	Chato DC	237/2024	Yes	24	Yes	Yes	Negative									No								No											Eligible	Yes
Geita	Chato DC	238/2024	Yes	39	Yes	Yes	Negative									No								No											Eligible	Yes
Geita	Chato DC	239/2024	Yes	38	Yes	Yes	Negative									No								No											Eligible	Yes
Geita	Chato DC	240/2024	Yes	19	Yes	Yes	Negative									No								No											Eligible	Yes
Geita	Chato DC	241/2024	Yes	40	Yes	Already HIV positive									Yes	No								No											Eligible	Yes
Geita	Chato DC	243/2024	Yes	21	Yes	Yes	Negative									No								No											Eligible	Yes
Geita	Chato DC	243/2024	Yes	29	Yes	Yes	Negative									No								No											Eligible	Yes
Geita	Chato DC	244/2024	Yes	39	Yes	Yes	Negative									No								No											Eligible	Yes
Geita	Chato DC	245/2024	Yes	24	Yes	Yes	Negative									No								No											Eligible	Yes
Geita	Chato DC	246/2024	Yes	18	Yes	Yes	Negative									No								No											Eligible	Yes
Geita	Chato DC	247/2024	Yes	23	Yes	Yes	Negative									No								No											Eligible	Yes
Geita	Chato DC	263/2024	Yes	38	Yes	Yes	Negative									No								No											Eligible	Yes
Geita	Chato DC	264/2024	Yes	23	Yes	Yes	Negative									No								No											Eligible	Yes
Geita	Chato DC	265/2024	Yes	38	Yes	Yes	Negative									No								No											Eligible	Yes
Geita	Chato DC	266/2024	Yes	18	Yes	Yes	Negative									No								No											Eligible	Yes
Geita	Chato DC	268/2024	Yes	19	Yes	Yes	Negative									No								No											Eligible	Yes
Geita	Chato DC	269/2024	Yes	24	Yes	Yes	Negative									No								No											Eligible	Yes
Geita	Chato DC	281/2024	Yes	29	Yes	Yes	Negative									No								No											Eligible	Yes
Geita	Chato DC	328/2023	Yes	21	No			Yes	20	Negative	Yes	20	Negative					Yes	45257	Negative				No											Eligible	Yes
Geita	Chato DC	62/2024	Yes	31	No			Yes	4	Negative	No							No						No											Eligible	Yes
Geita	Chato DC	69/2024	Yes	20	No			Yes	4	Negative	No							No						No											Eligible	Yes
Geita	Chato DC	71/2024	Yes	22	No			Yes	12	Negative	No							No						No											Eligible	Yes
Geita	Chato DC	714/2023	Yes	38	No			Yes	8	Negative	No							No						No											Eligible	Yes
Geita	Chato DC	77/2024	Yes	19	No			Yes	4	Negative	No							No						No											Eligible	Yes
Geita	Chato DC	80/2024	Yes	21	No			Yes	4	Negative	No							No						No											Eligible	Yes
Geita	Chato DC	84/2024	Yes	18	No			Yes	4	Negative	No							No						No											Eligible	Yes
Geita	Chato DC	865/2023	Yes	20	No			Yes	20	Negative	No							No						No											Eligible	Yes
Geita	Chato DC	88/2024	Yes	37	No			No										No						No											Eligible	Yes
Geita	Chato DC	927/2023	Yes	27	No			Yes	12	Negative	No							No						No											Eligible	Yes
Geita	Chato DC	93/2024	Yes	36	No			Yes	8	Negative	No							No						No											Eligible	Yes
Geita	Chato DC	94/2023	Yes	21	No			Yes	4	Negative	No							No						No											Eligible	Yes
Geita	Chato DC	941/2023	Yes	20	No			Yes	12	Negative	No							No						No											Eligible	Yes
Geita	Chato DC	951/2023	Yes	35	No			Yes	16	Negative	Yes	35	Negative					No						No											Eligible	Yes
Geita	Chato DC	957/2023	Yes	40	No			Yes	14	Negative	No							No						No											Eligible	Yes
Geita	Chato DC	976/2023	Yes	28	No			Yes	4	Negative	No							No						No											Eligible	Yes
Geita	Chato DC	980/2023	Yes	32	No			Yes	16	Negative	No							No						No											Eligible	Yes
Geita	Chato DC	Shakira	Yes	24	Yes	Yes	Negative									No								No											Eligible	Yes
Geita	Chato DC	230	Yes	31	Yes	Yes	Positive							Yes	No	Yes	Negative							No											Eligible	Yes
Geita	Chato DC	006/2024	Yes	25	Yes	Yes	Negative									Yes	Negative							No											Eligible	Yes
Geita	Chato DC	007/2024	Yes	20	Yes	Yes	Negative									Yes	Negative							No											Eligible	Yes
Geita	Chato DC	008/2024	Yes	23	No			Yes	20	Negative	No							Yes	45300	Negative				No											Eligible	Yes
Geita	Chato DC	009/2024	Yes	30	Yes	Yes	Negative									Yes	Negative							No											Eligible	Yes
Geita	Chato DC	012/2024	Yes	19	No			Yes	16	Negative	No							Yes	45381	Negative				No											Eligible	Yes
Geita	Chato DC	015/2024	Yes	22	No			Yes	22	Negative	No							Yes	45300	Negative				No											Eligible	Yes
Geita	Chato DC	022/2024	Yes	31	No			No										No						No											Eligible	Yes
Geita	Chato DC	024/2024	Yes	25	Yes	Yes	Negative									Yes	Negative							No											Eligible	Yes
Geita	Chato DC	029/2024	Yes	23	Yes	Yes	Negative									Yes	Negative							No											Eligible	Yes
Geita	Chato DC	106/2024	Yes	20	Yes	Yes	Negative									Yes	Negative							No											Eligible	Yes
Geita	Chato DC	109/2024	Yes	24	No			Yes	24	Negative	No							Yes	45328	Negative				No											Eligible	Yes
Geita	Chato DC	110/2024	Yes	25	Yes	Yes	Negative									Yes	Negative							No											Eligible	Yes
Geita	Chato DC	125/2024	Yes	23	Yes	Yes	Negative									Yes	Negative							No											Eligible	Yes
Geita	Chato DC	126/2024	Yes	35	Yes	No										No								No											Eligible	Yes
Geita	Chato DC	127/2024	Yes	28	Yes	Yes	Negative									Yes	Negative							No											Eligible	Yes
Geita	Chato DC	128/2024	Yes	27	Yes	Yes	Negative									Yes	Negative							No											Eligible	Yes
Geita	Chato DC	129/2024	Yes	21	Yes	Yes	Negative									Yes	Negative							No											Eligible	Yes
Geita	Chato DC	131/2024	Yes	18	Yes	Yes	Negative									Yes	Negative							No											Eligible	Yes
Geita	Chato DC	134/2024	Yes	24	Yes	Yes	Negative									Yes	Negative							No											Eligible	Yes
Geita	Chato DC	135/2024	Yes	21	Yes	Yes	Negative									Yes	Negative							No											Eligible	Yes
Geita	Chato DC	136/2024	Yes	28	Yes	Yes	Negative									Yes	Negative							No											Eligible	Yes
Geita	Chato DC	137/2024	Yes	20	No			Yes	12	Negative	No							Yes	45328	Negative				No											Eligible	Yes
Geita	Chato DC	140/2024	Yes	22	Yes	No										No								No											Eligible	Yes
Geita	Chato DC	141/2024	Yes	32	Yes	No										No								No											Eligible	Yes
Geita	Chato DC	143/2024	Yes	23	Yes	Yes	Negative									Yes	Negative							No											Eligible	Yes
Geita	Chato DC	150/2024	Yes	43	Yes	Yes	Negative									No								No											Eligible	Yes
Geita	Chato DC	155/2024	Yes	27	Yes	Yes	Negative									Yes	Negative							No											Eligible	Yes
Geita	Chato DC	156/2024	Yes	24	Yes	Yes	Negative									Yes	Negative							No											Eligible	Yes
Geita	Chato DC	157/2024	Yes	18	Yes	Yes	Negative									Yes	Negative							No											Eligible	Yes
Geita	Chato DC	158/2024	Yes	35	Yes	Yes	Negative									No								No											Eligible	Yes
Geita	Chato DC	187/2024	Yes	22	Yes	Yes	Negative									Yes	Negative							No											Eligible	Yes
Geita	Chato DC	188/2024	Yes	28	Yes	Yes	Negative									Yes	Negative							No											Eligible	Yes
Geita	Chato DC	189/2024	Yes	20	Yes	Yes	Negative									Yes	Negative							No											Eligible	Yes
Geita	Chato DC	190/2024	Yes	22	Yes	Yes	Negative									Yes	Negative							No											Eligible	Yes
Geita	Chato DC	191/2024	Yes	28	Yes	Yes	Negative									Yes	Negative							No											Eligible	Yes
Geita	Chato DC	192/2024	Yes	49	Yes	Yes	Negative									Yes	Negative							No											Eligible	Yes
Geita	Chato DC	193/2024	Yes	20	Yes	Yes	Negative									Yes	Negative							No											Eligible	Yes
Geita	Chato DC	194/2024	Yes	20	Yes	Yes	Negative									Yes	Negative							No											Eligible	Yes
Geita	Chato DC	195/2024	Yes	21	Yes	Yes	Negative									Yes	Negative							No											Eligible	Yes
Geita	Chato DC	196/2024	Yes	28	Yes	Yes	Negative									Yes	Negative							No											Eligible	Yes
Geita	Chato DC	197/2024	Yes	19	Yes	Yes	Negative									Yes	Negative							No											Eligible	Yes
Geita	Chato DC	198/2024	Yes	22	Yes	Yes	Negative									Yes	Negative							No											Eligible	Yes
Geita	Chato DC	199/2024	Yes	22	Yes	Yes	Negative									Yes	Negative							No											Eligible	Yes
Geita	Chato DC	200/2024	Yes	20	Yes	Yes	Negative									Yes	Negative							No											Eligible	Yes
Geita	Chato DC	202/2024	Yes	38	Yes	Yes	Negative									Yes	Negative							No											Eligible	Yes
Geita	Chato DC	203/2024	Yes	32	Yes	Yes	Negative									Yes	Negative							No											Eligible	Yes
Geita	Chato DC	204/2024	Yes	23	Yes	Yes	Negative									Yes	Negative							No											Eligible	Yes
Geita	Chato DC	207/2024	Yes	30	Yes	Yes	Negative									Yes	Negative							No											Eligible	Yes
Geita	Chato DC	208/2024	Yes	28	Yes	Yes	Negative									Yes	Negative							No											Eligible	Yes
Geita	Chato DC	209/2024	Yes	38	Yes	Yes	Negative									Yes	Negative							No											Eligible	Yes
Geita	Chato DC	210/2024	Yes	32	Yes	Yes	Negative									Yes	Negative							No											Eligible	Yes
Geita	Chato DC	211/2024	Yes	32	Yes	Yes	Negative									Yes	Negative							No											Eligible	Yes
Geita	Chato DC	212/2024	Yes	26	Yes	Yes	Negative									Yes	Negative							No											Eligible	Yes
Geita	Chato DC	213/2024	Yes	20	Yes	Yes	Negative									Yes	Negative							No											Eligible	Yes
Geita	Chato DC	214/2024	Yes	37	Yes	Yes	Negative									Yes	Negative							No											Eligible	Yes
Geita	Chato DC	215/2024	Yes	23	Yes	Yes	Negative									Yes	Negative							No											Eligible	Yes
Geita	Chato DC	216/2024	Yes	22	Yes	Yes	Negative									Yes	Negative							No											Eligible	Yes
Geita	Chato DC	217/2024	Yes	30	Yes	Already HIV positive									Yes	Yes	Negative							No											Eligible	Yes
Geita	Chato DC	218/2024	Yes	34	Yes	Yes	Negative									Yes	Negative							No											Eligible	Yes
Geita	Chato DC	219/2024	Yes	28	Yes	Yes	Negative									Yes	Negative							No											Eligible	Yes
Geita	Chato DC	220/2024	Yes	36	Yes	Yes	Negative									Yes	Negative							No											Eligible	Yes
Geita	Chato DC	221/2024	Yes	35	Yes	Yes	Negative									Yes	Negative							No											Eligible	Yes
Geita	Chato DC	222/2024	Yes	29	Yes	Yes	Negative									Yes	Negative							No											Eligible	Yes
Geita	Chato DC	223/2024	Yes	37	Yes	Yes	Negative									Yes	Negative							No											Eligible	Yes
Geita	Chato DC	224/2024	Yes	24	Yes	Yes	Negative									Yes	Negative							No											Eligible	Yes
Geita	Chato DC	225/2024	Yes	25	Yes	Yes	Negative									No								No											Eligible	Yes
Geita	Chato DC	225/2024	Yes	25	Yes	Yes	Negative									Yes	Negative							No											Eligible	Yes
Geita	Chato DC	226/2024	Yes	20	Yes	Yes	Negative									Yes	Negative							No											Eligible	Yes
Geita	Chato DC	227/2024	Yes	25	Yes	Yes	Negative									Yes	Negative							No											Eligible	Yes
Geita	Chato DC	228/2024	Yes	37	Yes	Yes	Negative									Yes	Negative							No											Eligible	Yes
Geita	Chato DC	229/2024	Yes	19	Yes	Yes	Negative									Yes	Negative							No											Eligible	Yes
Geita	Chato DC	231/2024	Yes	20	Yes	Yes	Negative									No								No											Eligible	Yes
Geita	Chato DC	232/2024	Yes	29	Yes	Yes	Negative									Yes	Negative							No											Eligible	Yes
Geita	Chato DC	233/2024	Yes	26	Yes	Yes	Negative									Yes	Negative							No											Eligible	Yes
Geita	Chato DC	234/2024	Yes	25	Yes	Yes	Negative									Yes	Negative							No											Eligible	Yes
Geita	Chato DC	235/2024	Yes	21	Yes	Yes	Negative									Yes	Negative							No											Eligible	Yes
Geita	Chato DC	240/2024	Yes	23	Yes	Yes	Negative									Yes	Negative							No											Eligible	Yes
Geita	Chato DC	240/2024	Yes	18	Yes	Yes	Negative									Yes	Negative							No											Eligible	Yes
Geita	Chato DC	242/2024	Yes	19	Yes	Yes	Negative									Yes	Negative							No											Eligible	Yes
Geita	Chato DC	243/2024	Yes	20	Yes	Yes	Negative									Yes	Negative							No											Eligible	Yes
Geita	Chato DC	244/2024	Yes	18	Yes	Yes	Negative									Yes	Negative							No											Eligible	Yes
Geita	Chato DC	245/2024	Yes	19	Yes	Yes	Negative									Yes	Negative							No											Eligible	Yes
Geita	Chato DC	246/2024	Yes	18	Yes	Yes	Negative									Yes	Negative							No											Eligible	Yes
Geita	Chato DC	247/2024	Yes	18	Yes	Yes	Negative									Yes	Negative							No											Eligible	Yes
Geita	Chato DC	248/2024	Yes	29	Yes	Yes	Negative									Yes	Negative							No											Eligible	Yes
Geita	Chato DC	249/2024	Yes	22	Yes	Yes	Negative									Yes	Negative							No											Eligible	Yes
Geita	Chato DC	250/2024	Yes	19	Yes	Yes	Negative									Yes	Negative							No											Eligible	Yes
Geita	Chato DC	251/2024	Yes	22	Yes	Yes	Negative									No								No											Eligible	Yes
Geita	Chato DC	251/2024	Yes	31	Yes	Yes	Negative									No								No											Eligible	Yes
Geita	Chato DC	253/2024	Yes	25	Yes	Yes	Negative									Yes	Negative							No											Eligible	Yes
Geita	Chato DC	254/2024	Yes	26	Yes	Yes	Negative									Yes	Negative							No											Eligible	Yes
Geita	Chato DC	255/2024	Yes	22	Yes	Yes	Negative									Yes	Negative							No											Eligible	Yes
Geita	Chato DC	256/2024	Yes	32	Yes	Yes	Negative									Yes	Negative							No											Eligible	Yes
Geita	Chato DC	258/2024	Yes	26	Yes	Yes	Negative									No								No											Eligible	Yes
Geita	Chato DC	259/2024	Yes	20	Yes	Yes	Negative									No								No											Eligible	Yes
Geita	Chato DC	260/2024	Yes	40	Yes	Yes	Negative									Yes	Negative							No											Eligible	Yes
Geita	Chato DC	261/2024	Yes	28	Yes	Yes	Negative									Yes	Negative							No											Eligible	Yes
Geita	Chato DC	262/2024	Yes	19	Yes	Yes	Negative									No								No											Eligible	Yes
Geita	Chato DC	263/2024	Yes	22	Yes	Yes	Negative									No								No											Eligible	Yes
Geita	Chato DC	264/2024	Yes	23	Yes	Yes	Negative									Yes	Negative							No											Eligible	Yes
Geita	Chato DC	265/2024	Yes	21	Yes	Yes	Negative									Yes	Negative							No											Eligible	Yes
Geita	Chato DC	266/2024	Yes	18	Yes	Yes	Negative									Yes	Negative							No											Eligible	Yes
Geita	Chato DC	267/2024	Yes	20	Yes	Yes	Negative									Yes	Negative							No											Eligible	Yes
Geita	Chato DC	268/2024	Yes	30	Yes	Yes	Negative									No								No											Eligible	Yes
Geita	Chato DC	269/2024	Yes	23	Yes	Yes	Negative									Yes	Negative							No											Eligible	Yes
Geita	Chato DC	270/2024	Yes	35	Yes	Yes	Negative									Yes	Negative							No											Eligible	Yes
Geita	Chato DC	271/2024	Yes	28	Yes	Yes	Negative									Yes	Negative							No											Eligible	Yes
Geita	Chato DC	272/2024	Yes	28	Yes	Yes	Negative									No								No											Eligible	Yes
Geita	Chato DC	273/2024	Yes	39	Yes	Yes	Negative									No								No											Eligible	Yes
Geita	Chato DC	274/2024	Yes	18	Yes	Yes	Negative									No								No											Eligible	Yes
Geita	Chato DC	275/2024	Yes	18	Yes	Yes	Negative									No								No											Eligible	Yes
Geita	Chato DC	276/2024	Yes	42	Yes	Yes	Negative									No								No											Eligible	Yes
Geita	Chato DC	277/2024	Yes	30	Yes	Yes	Negative									No								No											Eligible	Yes
Geita	Chato DC	278/2024	Yes	25	Yes	Yes	Negative									Yes	Negative							No											Eligible	Yes
Geita	Chato DC	279/2024	Yes	22	Yes	Yes	Negative									No								No											Eligible	Yes
Geita	Chato DC	280/2024	Yes	18	Yes	Yes	Negative									No								No											Eligible	Yes
Geita	Chato DC	281/2024	Yes	26	Yes	Yes	Negative									Yes	Negative							No											Eligible	Yes
Geita	Chato DC	282/2024	Yes	26	Yes	Yes	Negative									Yes	Negative							No											Eligible	Yes
Geita	Chato DC	283/2024	Yes	20	Yes	Yes	Negative									Yes	Negative							No											Eligible	Yes
Geita	Chato DC	284/2024	Yes	19	Yes	Yes	Negative									Yes	Negative							No											Eligible	Yes
Geita	Chato DC	285/2024	Yes	23	Yes	Yes	Negative									Yes	Negative							No											Eligible	Yes
Geita	Chato DC	286/2024	Yes	25	Yes	Yes	Negative									Yes	Negative							No											Eligible	Yes
Geita	Chato DC	287/2024	Yes	20	Yes	Yes	Negative									Yes	Negative							No											Eligible	Yes
Geita	Chato DC	288/2024	Yes	24	Yes	Yes	Negative									Yes	Negative							No											Eligible	Yes
Geita	Chato DC	289/2024	Yes	24	Yes	Yes	Negative									Yes	Negative							No											Eligible	Yes
Geita	Chato DC	290/2024	Yes	20	Yes	Yes	Negative									Yes	Negative							No											Eligible	Yes
Geita	Chato DC	291/2024	Yes	24	Yes	Yes	Negative									Yes	Negative							No											Eligible	Yes
Geita	Chato DC	292/2024	Yes	18	Yes	Yes	Negative									Yes	Negative							No											Eligible	Yes
Geita	Chato DC	293/2024	Yes	19	Yes	Yes	Negative									Yes	Negative							No											Eligible	Yes
Geita	Chato DC	294/2024	Yes	18	Yes	Yes	Negative									Yes	Negative							No											Eligible	Yes
Geita	Chato DC	295/2024	Yes	22	Yes	Yes	Negative									Yes	Negative							No											Eligible	Yes
Geita	Chato DC	296/2024	Yes	19	Yes	Yes	Negative									Yes	Negative							No											Eligible	Yes
Geita	Chato DC	297/2024	Yes	32	Yes	Yes	Negative									Yes	Negative							No											Eligible	Yes
Geita	Chato DC	297/2024	Yes	33	Yes	Yes	Negative									Yes	Negative							No											Eligible	Yes
Geita	Chato DC	299/2024	Yes	18	Yes	Yes	Negative									No								No											Eligible	Yes
Geita	Chato DC	300/2024	Yes	18	Yes	Yes	Negative									No								No											Eligible	Yes
Geita	Chato DC	300/2024	Yes	18	Yes	Yes	Negative									No								No											Eligible	Yes
Geita	Chato DC	302/2024	Yes	22	Yes	Yes	Negative									No								No											Eligible	Yes
Geita	Chato DC	303/2024	Yes	22	Yes	Yes	Negative									No								No											Eligible	Yes
Geita	Chato DC	304/2024	Yes	18	Yes	Yes	Negative									No								No											Eligible	Yes
Geita	Chato DC	305/2024	Yes	30	Yes	Yes	Negative									No								No											Eligible	Yes
Geita	Chato DC	306/2024	Yes	19	Yes	Yes	Negative									No								No											Eligible	Yes
Geita	Chato DC	577/2024	Yes	25	Yes	Yes	Negative									No								No											Eligible	Yes
Geita	Chato DC	577/2024	Yes	25	Yes	Yes	Negative									No								No											Eligible	Yes
Geita	Chato DC	578/2024	Yes	26	Yes	Yes	Negative									No								No											Eligible	Yes
Geita	Chato DC	579/2024	Yes	20	Yes	Yes	Negative									No								No											Eligible	Yes
Geita	Chato DC	580/2024	Yes	39	Yes	Yes	Negative									No								No											Eligible	Yes
Geita	Chato DC	581/2024	Yes	28	Yes	Yes	Positive							Yes	No	No								No											Eligible	Yes
Geita	Chato DC	582/2024	Yes	25	Yes	Yes	Negative									No								No											Eligible	Yes
Geita	Chato DC	583/2024	Yes	38	Yes	Yes	Negative									No								No											Eligible	Yes
Geita	Chato DC	584/2024	Yes	25	Yes	Yes	Negative									No								No											Eligible	Yes
Geita	Chato DC	585/2024	Yes	24	Yes	Yes	Negative									No								No											Eligible	Yes
Geita	Chato DC	586/2024	Yes	20	Yes	Yes	Negative									No								No											Eligible	Yes
Geita	Chato DC	587/2024	Yes	28	Yes	Yes	Negative									Yes	Negative							No											Eligible	Yes
Geita	Chato DC	588/2024	Yes	40	Yes	Yes	Negative									No								No											Eligible	Yes
Geita	Chato DC	589/2024	Yes	18	Yes	Yes	Negative									No								No											Eligible	Yes
Geita	Chato DC	590/2024	Yes	32	Yes	Yes	Negative									Yes	Negative							No											Eligible	Yes
Geita	Chato DC	591/2024	Yes	23	Yes	Yes	Negative									No								No											Eligible	Yes
Geita	Chato DC	592/2024	Yes	33	Yes	Yes	Negative									No								No											Eligible	Yes
Geita	Chato DC	593/2024	Yes	24	Yes	Yes	Negative									No								No											Eligible	Yes
Geita	Chato DC	594/2024	Yes	34	Yes	Yes	Negative									No								No											Eligible	Yes
Geita	Chato DC	595/2024	Yes	18	Yes	Yes	Negative									No								No											Eligible	Yes
Geita	Chato DC	596/2024	Yes	32	Yes	Yes	Negative									No								No											Eligible	Yes
Geita	Chato DC	597/2024	Yes	21	Yes	Yes	Negative									No								No											Eligible	Yes
Geita	Chato DC	598/2024	Yes	18	Yes	Yes	Negative									No								No											Eligible	Yes
Geita	Chato DC	599/2024	Yes	28	Yes	Already HIV positive									Yes	No								No											Eligible	Yes
Geita	Chato DC	600/2024	Yes	18	Yes	Yes	Negative									Yes	Negative							No											Eligible	Yes
Geita	Chato DC	601/2024	Yes	20	Yes	Yes	Negative									No								No											Eligible	Yes
Geita	Chato DC	602/2024	Yes	23	Yes	Yes	Negative									No								No											Eligible	Yes
Geita	Chato DC	603/2024	Yes	8	Yes	Yes	Negative									No								No											Eligible	Yes
Geita	Chato DC	604/2024	Yes	18	Yes	Yes	Negative									No								No											Eligible	Yes
Geita	Chato DC	605/2024	Yes	18	Yes	Yes	Negative									Yes	Negative							No											Eligible	Yes
Geita	Chato DC	606/2024	Yes	34	Yes	Yes	Negative									No								No											Eligible	Yes
Geita	Chato DC	607/2024	Yes	20	Yes	Yes	Negative									No								No											Eligible	Yes
Geita	Chato DC	608/2024	Yes	29	Yes	Yes	Negative									No								No											Eligible	Yes
Geita	Chato DC	609/2024	Yes	26	Yes	Yes	Negative									Yes	Negative							No											Eligible	Yes
Geita	Chato DC	610/2024	Yes	37	Yes	Yes	Negative									No								No											Eligible	Yes
Geita	Chato DC	611/2024	Yes	32	Yes	Yes	Negative									No								No											Eligible	Yes
Geita	Chato DC	612/2024	Yes	24	Yes	Yes	Negative									No								No											Eligible	Yes
Geita	Chato DC	613/2024	Yes	28	Yes	Yes	Negative									No								No											Eligible	Yes
Geita	Chato DC	614/2024	Yes	24	Yes	Yes	Negative									No								No											Eligible	Yes
Geita	Chato DC	615/2024	Yes	25	Yes	Yes	Negative									No								No											Eligible	Yes
Geita	Chato DC	616/2024	Yes	35	Yes	Yes	Negative									No								No											Eligible	Yes
Geita	Chato DC	617/2024	Yes	18	Yes	Yes	Negative									No								No											Eligible	Yes
Geita	Chato DC	618/2024	Yes	24	Yes	Yes	Negative									No								No											Eligible	Yes
Geita	Chato DC	619/2024	Yes	20	Yes	Yes	Negative									No								No											Eligible	Yes
Geita	Chato DC	620/2024	Yes	23	Yes	Yes	Negative									Yes	Negative							No											Eligible	Yes
Geita	Chato DC	621/2024	Yes	30	Yes	Yes	Negative									No								No											Eligible	Yes
Geita	Chato DC	622/2024	Yes	35	Yes	Yes	Negative									No								No											Eligible	Yes
Geita	Chato DC	623/2024	Yes	33	Yes	Yes	Negative									No								No											Eligible	Yes
Geita	Chato DC	624/2024	Yes	33	Yes	Yes	Negative									No								No											Eligible	Yes
Geita	Chato DC	625/2024	Yes	33	Yes	Yes	Negative									No								No											Eligible	Yes
Geita	Chato DC	626/2024	Yes	24	Yes	Yes	Negative									Yes	Negative							No											Eligible	Yes
Geita	Chato DC	627/2024	Yes	28	Yes	Yes	Negative									No								No											Eligible	Yes
Geita	Chato DC	628/2024	Yes	18	Yes	Yes	Negative									Yes	Negative							No											Eligible	Yes
Geita	Chato DC	629/2024	Yes	4	Yes	Yes	Negative									No								No											Eligible	Yes
Geita	Chato DC	630/2024	Yes	24	Yes	Yes	Negative									No								No											Eligible	Yes
Geita	Chato DC	631/2024	Yes	20	Yes	Yes	Negative									No								No											Eligible	Yes
Geita	Chato DC	632/2024	Yes	30	Yes	Yes	Negative									No								No											Eligible	Yes
Geita	Chato DC	633/2024	Yes	25	Yes	Yes	Negative									No								No											Eligible	Yes
Geita	Chato DC	634/2024	Yes	25	Yes	Yes	Negative									No								No											Eligible	Yes
Geita	Chato DC	635/2024	Yes	26	Yes	Yes	Negative									No								No											Eligible	Yes
Geita	Chato DC	636/2024	Yes	18	Yes	Yes	Negative									No								No											Eligible	Yes
Geita	Chato DC	637/2024	Yes	21	Yes	Yes	Negative									No								No											Eligible	Yes
Geita	Chato DC	638/2024	Yes	28	Yes	Yes	Negative									No								No											Eligible	Yes
Geita	Chato DC	639/2024	Yes	38	Yes	Yes	Negative									No								No											Eligible	Yes
Geita	Chato DC	640/2024	Yes	18	Yes	Yes	Negative									No								No											Eligible	Yes
Geita	Chato DC	641/2024	Yes	21	Yes	Yes	Negative									Yes	Negative							No											Eligible	Yes
Geita	Chato DC	642/2024	Yes	25	Yes	Yes	Negative									No								No											Eligible	Yes
Geita	Chato DC	643/2024	Yes	30	Yes	Yes	Negative									No								No											Eligible	Yes
Geita	Chato DC	644/2024	Yes	22	Yes	Yes	Negative									No								No											Eligible	Yes
Geita	Chato DC	645/2024	Yes	11	Yes	Yes	Negative									No								No											Eligible	Yes
Geita	Chato DC	646/2024	Yes	18	Yes	Yes	Negative									No								No											Eligible	Yes
Geita	Chato DC	647/2024	Yes	18	Yes	Yes	Negative									No								No											Eligible	Yes
Geita	Chato DC	648/2024	Yes	18	Yes	Yes	Negative									No								No											Eligible	Yes
Geita	Chato DC	649/2024	Yes	22	Yes	Yes	Negative									No								No											Eligible	Yes
Geita	Chato DC	650/2024	Yes	22	Yes	Yes	Negative									No								No											Eligible	Yes
Geita	Chato DC	651/2024	Yes	24	Yes	Yes	Negative									No								No											Eligible	Yes
Geita	Chato DC	652/2024	Yes	27	Yes	Yes	Negative									No								No											Eligible	Yes
Geita	Chato DC	653/2024	Yes	20	Yes	Yes	Negative									No								No											Eligible	Yes
Geita	Chato DC	654/2024	Yes	23	Yes	Yes	Negative									No								No											Eligible	Yes
Geita	Chato DC	655/2024	Yes	24	Yes	Yes	Negative									No								No											Eligible	Yes
Geita	Chato DC	656/2024	Yes	25	Yes	Yes	Negative									No								No											Eligible	Yes
Geita	Chato DC	657/2024	Yes	30	Yes	Yes	Negative									No								No											Eligible	Yes
Geita	Chato DC	658/2024	Yes	18	Yes	Yes	Negative									Yes	Negative							No											Eligible	Yes
Geita	Chato DC	659/2024	Yes	18	Yes	Yes	Negative									No								No											Eligible	Yes
Geita	Chato DC	660/2024	Yes	22	Yes	Yes	Negative									No								No											Eligible	Yes
Geita	Chato DC	661/2024	Yes	29	Yes	Yes	Negative									No								No											Eligible	Yes
Geita	Chato DC	662/2024	Yes	26	Yes	Yes	Negative									No								No											Eligible	Yes
Geita	Chato DC	663/2024	Yes	26	Yes	Yes	Negative									No								No											Eligible	Yes
Geita	Chato DC	664/2024	Yes	23	Yes	Yes	Negative									No								No											Eligible	Yes
Geita	Chato DC	665/2024	Yes	32	Yes	Yes	Negative									No								No											Eligible	Yes
Geita	Chato DC	666/2024	Yes	30	Yes	Yes	Positive							No	No	No								No											Eligible	Yes
Geita	Chato DC	667/2024	Yes	28	Yes	Yes	Negative									No								No											Eligible	Yes
Geita	Chato DC	668/2024	Yes	22	Yes	Yes	Negative									No								No											Eligible	Yes
Geita	Chato DC	669/2024	Yes	21	Yes	Yes	Negative									No								No											Eligible	Yes
Geita	Chato DC	670/2024	Yes	28	Yes	Yes	Negative									No								No											Eligible	Yes
Geita	Chato DC	671/2024	Yes	22	Yes	Yes	Negative									No								No											Eligible	Yes
Geita	Chato DC	671/2024	Yes	24	Yes	Yes	Negative									No								No											Eligible	Yes
Geita	Chato DC	672/2024	Yes	24	Yes	Yes	Negative									No								No											Eligible	Yes
Geita	Chato DC	673/2024	Yes	25	Yes	Yes	Negative									No								No											Eligible	Yes
Geita	Chato DC	674/2024	Yes	25	Yes	Yes	Negative									No								No											Eligible	Yes
Geita	Chato DC	675/2024	Yes	18	Yes	Yes	Negative									No								No											Eligible	Yes
Geita	Chato DC	676/2024	Yes	18	Yes	Yes	Negative									No								No											Eligible	Yes
Geita	Chato DC	677/2024	Yes	26	Yes	Yes	Negative									No								No											Eligible	Yes
Geita	Chato DC	678/2024	Yes	25	Yes	Yes	Negative									No								No											Eligible	Yes
Geita	Chato DC	679/2024	Yes	23	Yes	Yes	Negative									No								No											Eligible	Yes
Geita	Chato DC	680/2024	Yes	22	Yes	Yes	Negative									No								No											Eligible	Yes
Geita	Chato DC	681/2024	Yes	19	Yes	Yes	Negative									No								No											Eligible	Yes
Geita	Chato DC	682/2024	Yes	29	Yes	Yes	Negative									No								No											Eligible	Yes
Geita	Chato DC	683/2024	Yes	21	Yes	Yes	Negative									No								No											Eligible	Yes
Geita	Chato DC	684/2024	Yes	20	Yes	Yes	Negative									No								No											Eligible	Yes
Geita	Chato DC	685/2024	Yes	39	Yes	Yes	Negative									No								No											Eligible	Yes
Geita	Chato DC	686/2024	Yes	22	Yes	Yes	Negative									No								No											Eligible	Yes
Geita	Chato DC	687/2024	Yes	21	Yes	Yes	Negative									No								No											Eligible	Yes
Geita	Chato DC	688/2024	Yes	28	Yes	Yes	Negative									No								No											Eligible	Yes
Geita	Chato DC	689/2024	Yes	18	Yes	Yes	Negative									No								No											Eligible	Yes
Geita	Chato DC	690/2024	Yes	36	Yes	Yes	Negative									No								No											Eligible	Yes
Geita	Chato DC	691/2024	Yes	28	Yes	Already HIV positive									Yes	No								No											Eligible	Yes
Geita	Chato DC	692/2024	Yes	18	Yes	Yes	Negative									No								No											Eligible	Yes
Geita	Chato DC	709/2024	Yes	31	Yes	Yes	Negative									Yes	Negative							No											Eligible	Yes
Geita	Chato DC	710/2024	Yes	18	Yes	Yes	Negative									Yes	Negative							No											Eligible	Yes
Geita	Chato DC	711/2024	Yes	28	Yes	Yes	Negative									Yes	Negative							No											Eligible	Yes
Geita	Chato DC	712/2024	Yes	19	Yes	Yes	Negative									Yes	Negative							No											Eligible	Yes
Geita	Chato DC	713/2024	Yes	18	Yes	Yes	Negative									Yes	Negative							No											Eligible	Yes
Geita	Chato DC	714/2024	Yes	20	Yes	Yes	Negative									Yes	Negative							No											Eligible	Yes
Geita	Chato DC	715/2024	Yes	20	Yes	Yes	Negative									Yes	Negative							No											Eligible	Yes
Geita	Chato DC	716/2024	Yes	21	Yes	Yes	Negative									Yes	Negative							No											Eligible	Yes
Geita	Chato DC	717/2024	Yes	28	Yes	Yes	Negative									Yes	Negative							No											Eligible	Yes
Geita	Chato DC	718/2024	Yes	32	Yes	Yes	Negative									Yes	Negative							No											Eligible	Yes
Geita	Chato DC	719/2024	Yes	23	Yes	Yes	Negative									Yes	Negative							No											Eligible	Yes
Geita	Chato DC	720/2024	Yes	23	Yes	Yes	Negative									Yes	Negative							No											Eligible	Yes
Geita	Chato DC	721/2024	Yes	32	Yes	Yes	Negative									Yes	Negative							No											Eligible	Yes
Geita	Chato DC	722/2024	Yes	24	Yes	Yes	Negative									Yes	Negative							No											Eligible	Yes
Geita	Chato DC	723/2024	Yes	20	Yes	Yes	Negative									Yes	Negative							No											Eligible	Yes
Geita	Chato DC	724/2024	Yes	35	Yes	Yes	Negative									Yes	Negative							No											Eligible	Yes
Geita	Chato DC	725/2024	Yes	18	Yes	Yes	Negative									Yes	Negative							No											Eligible	Yes
Geita	Chato DC	726/2024	Yes	22	Yes	Yes	Negative									Yes	Negative							No											Eligible	Yes
Geita	Chato DC	727/2024	Yes	22	Yes	Yes	Negative									Yes	Negative							No											Eligible	Yes
Geita	Chato DC	728/2024	Yes	21	Yes	Yes	Negative									Yes	Negative							No											Eligible	Yes
Geita	Chato DC	729/2024	Yes	24	Yes	Yes	Negative									Yes	Negative							No											Eligible	Yes
Geita	Chato DC	730/2024	Yes	34	Yes	Yes	Negative									Yes	Negative							No											Eligible	Yes
Geita	Chato DC	731/2024	Yes	25	Yes	Yes	Negative									Yes	Negative							No											Eligible	Yes
Geita	Chato DC	732/2024	Yes	26	Yes	Yes	Negative									Yes	Negative							No											Eligible	Yes
Geita	Chato DC	733/2024	Yes	21	Yes	Yes	Negative									Yes	Negative							No											Eligible	Yes
Geita	Chato DC	734/2024	Yes	20	Yes	Yes	Negative									Yes	Negative							No											Eligible	Yes
Geita	Chato DC	735/2024	Yes	21	Yes	Yes	Negative									Yes	Negative							No											Eligible	Yes
Geita	Chato DC	736/2024	Yes	24	Yes	Yes	Negative									Yes	Negative							No											Eligible	Yes
Geita	Chato DC	737/2024	Yes	29	Yes	Yes	Negative									Yes	Negative							No											Eligible	Yes
Geita	Chato DC	738/2024	Yes	23	Yes	Yes	Negative									Yes	Negative							No											Eligible	Yes
Geita	Chato DC	739/2024	Yes	20	Yes	Yes	Negative									Yes	Negative							No											Eligible	Yes
Geita	Chato DC	740/2024	Yes	42	Yes	Yes	Negative									Yes	Negative							No											Eligible	Yes
Geita	Chato DC	741/2024	Yes	24	Yes	Yes	Negative									Yes	Negative							No											Eligible	Yes
Geita	Chato DC	742/2024	Yes	22	Yes	Yes	Negative									Yes	Negative							No											Eligible	Yes
Geita	Chato DC	743/2024	Yes	21	Yes	Yes	Negative									Yes	Negative							No											Eligible	Yes
Geita	Chato DC	744/2024	Yes	19	Yes	Yes	Negative									Yes	Negative							No											Eligible	Yes
Geita	Chato DC	745/2024	Yes	24	Yes	Yes	Negative									Yes	Negative							No											Eligible	Yes
Geita	Chato DC	746/2024	Yes	19	Yes	Yes	Negative									Yes	Negative							No											Eligible	Yes
Geita	Chato DC	747/2024	Yes	30	Yes	Yes	Negative									Yes	Negative							No											Eligible	Yes
Geita	Chato DC	748/2024	Yes	30	Yes	Yes	Negative									Yes	Negative							No											Eligible	Yes
Geita	Chato DC	749/2024	Yes	19	Yes	Yes	Negative									Yes	Negative							No											Eligible	Yes
Geita	Chato DC	749/2024	Yes	23	Yes	Yes	Negative									Yes	Negative							No											Eligible	Yes
Geita	Chato DC	750/2024	Yes	21	Yes	Yes	Negative									Yes	Negative							No											Eligible	Yes
Geita	Chato DC	751/2024	Yes	39	Yes	Yes	Negative									Yes	Negative							No											Eligible	Yes
Geita	Chato DC	752/2024	Yes	28	Yes	Yes	Negative									Yes	Negative							No											Eligible	Yes
Geita	Chato DC	753/2024	Yes	20	Yes	Yes	Negative									Yes	Negative							No											Eligible	Yes
Geita	Chato DC	754/2024	Yes	24	Yes	Yes	Negative									Yes	Negative							No											Eligible	Yes
Geita	Chato DC	931/2023	Yes	37	No			Yes	24	Negative	Yes	32	Negative					Yes	45243	Negative				No											Eligible	Yes
Geita	Chato DC	0123	Yes	34	Yes	Yes	Negative									Yes	Negative							No											Eligible	Yes
Geita	Chato DC	0140/2024	Yes	20	Yes	Yes	Negative									Yes	Negative							No											Eligible	Yes
Geita	Chato DC	0119/2024	Yes	25	Yes	Yes	Negative									Yes	Negative							No											Eligible	Yes
Geita	Chato DC	0121/2024	Yes	35	Yes	Yes	Negative									Yes	Negative							No											Eligible	Yes
Geita	Chato DC	0122/2024	Yes	38	Yes	Yes	Negative									Yes	Negative							No											Eligible	Yes
Geita	Chato DC	0125/2024	Yes	27	Yes	Yes	Negative									Yes	Negative							No											Eligible	Yes
Geita	Chato DC	0126/2024	Yes	20	Yes	Yes	Negative									Yes	Negative							No											Eligible	Yes
Geita	Chato DC	0128/2024	Yes	18	Yes	Yes	Negative									Yes	Negative							No											Eligible	Yes
Geita	Chato DC	0129/2024	Yes	25	Yes	Yes	Negative									Yes	Negative							No											Eligible	Yes
Geita	Chato DC	0130/2024	Yes	25	Yes	Yes	Negative									Yes	Negative							No											Eligible	Yes
Geita	Chato DC	0131/2024	Yes	39	Yes	Yes	Negative									Yes	Negative							No											Eligible	Yes
Geita	Chato DC	0132/2024	Yes	27	Yes	Yes	Negative									Yes	Negative							No											Eligible	Yes
Geita	Chato DC	0133/2024	Yes	37	Yes	Already HIV positive									Yes	Yes	Negative							No											Eligible	Yes
Geita	Chato DC	0134/2024	Yes	19	Yes	Yes	Negative									Yes	Negative							No											Eligible	Yes
Geita	Chato DC	0135/2024	Yes	26	Yes	Yes	Negative									Yes	Negative							No											Eligible	Yes
Geita	Chato DC	0136/2024	Yes	20	Yes	Yes	Negative									Yes	Negative							No											Eligible	Yes
Geita	Chato DC	0137/2024	Yes	21	Yes	Yes	Negative									Yes	Negative							No											Eligible	Yes
Geita	Chato DC	0138/2024	Yes	33	Yes	Yes	Negative									Yes	Negative							No											Eligible	Yes
Geita	Chato DC	0139/2024	Yes	35	Yes	Yes	Negative									Yes	Negative							No											Eligible	Yes
Geita	Chato DC	0141/2024	Yes	38	Yes	Yes	Negative									Yes	Negative							No											Eligible	Yes
Geita	Chato DC	0142/2024	Yes	38	Yes	Yes	Negative									Yes	Negative							No											Eligible	Yes
Geita	Chato DC	0143/2024	Yes	32	Yes	Yes	Negative									Yes	Negative							No											Eligible	Yes
Geita	Chato DC	0144/2024	Yes	28	Yes	Yes	Negative									Yes	Negative							No											Eligible	Yes
Geita	Chato DC	0145/2024	Yes	24	Yes	Yes	Negative									Yes	Negative							No											Eligible	Yes
Geita	Chato DC	0146/2024	Yes	30	Yes	Yes	Negative									Yes	Negative							No											Eligible	Yes
Geita	Chato DC	0147/2024	Yes	33	Yes	Yes	Negative									Yes	Negative							No											Eligible	Yes
Geita	Chato DC	0148/2024	Yes	23	Yes	Yes	Negative									Yes	Negative							No											Eligible	Yes
Geita	Chato DC	0150/2024	Yes	20	Yes	Yes	Negative									Yes	Negative							No											Eligible	Yes
Geita	Chato DC	0151/2024	Yes	29	Yes	Already HIV positive									No	Yes	Negative							No											Eligible	Yes
Geita	Chato DC	0152/2024	Yes	23	Yes	Yes	Negative									Yes	Negative							No											Eligible	Yes
Geita	Chato DC	0153/2024	Yes	39	Yes	Yes	Negative									Yes	Positive				Yes	Benzathine penicillin G		No											Eligible	Yes
Geita	Chato DC	0223/2023	Yes	19	Yes	Yes	Negative									Yes	Negative							No											Eligible	Yes
Geita	Chato DC	0246/2024	Yes	20	Yes	Already HIV positive									Yes	Yes	Negative							No											Eligible	Yes
Geita	Chato DC	0247/2024	Yes	35	Yes	Yes	Negative									Yes	Negative							No											Eligible	Yes
Geita	Mbogwe DC	239	Yes	33	Yes	Yes	Negative									No								No											Eligible	Yes
Geita	Mbogwe DC	260	Yes	36	Yes	Yes	Negative									No								No											Eligible	Yes
Geita	Mbogwe DC	006/2024	Yes	32	Yes	Yes	Negative									No								No											Eligible	Yes
Geita	Mbogwe DC	011/2024	Yes	28	Yes	Yes	Negative									No								No											Eligible	Yes
Geita	Mbogwe DC	021/2024	Yes	21	Yes	Yes	Negative									No								No											Eligible	Yes
Geita	Mbogwe DC	023/2024	Yes	18	Yes	Yes	Negative									No								No											Eligible	Yes
Geita	Mbogwe DC	028/2024	Yes	22	Yes	Yes	Negative									No								No											Eligible	Yes
Geita	Mbogwe DC	041/2024	Yes	24	Yes	Yes	Negative									No								No											Eligible	Yes
Geita	Mbogwe DC	061/2024	Yes	42	Yes	Yes	Negative									No								No											Eligible	Yes
Geita	Mbogwe DC	1050/2024	Yes	18	Yes	Yes	Negative									No								No											Eligible	Yes
Geita	Mbogwe DC	141/2024	Yes	24	Yes	Yes	Negative									No								No											Eligible	Yes
Geita	Mbogwe DC	141/2024	Yes	25	Yes	Yes	Negative									No								No											Eligible	Yes
Geita	Mbogwe DC	151/2024	Yes	36	Yes	Yes	Negative									No								No											Eligible	Yes
Geita	Mbogwe DC	154/2024	Yes	20	Yes	Yes	Negative									No								No											Eligible	Yes
Geita	Mbogwe DC	164/2024	Yes	28	Yes	Yes	Negative									No								No											Eligible	Yes
Geita	Mbogwe DC	170/2024	Yes	28	Yes	Yes	Negative									No								No											Eligible	Yes
Geita	Mbogwe DC	180/2024	Yes	20	Yes	Yes	Negative									No								No											Eligible	Yes
Geita	Mbogwe DC	182/2024	Yes	25	Yes	Yes	Negative									No								No											Eligible	Yes
Geita	Mbogwe DC	185/2024	Yes	23	Yes	No										No								No											Eligible	Yes
Geita	Mbogwe DC	204/2024	Yes	40	Yes	Yes	Negative									No								No											Eligible	Yes
Geita	Mbogwe DC	208/2024	Yes	33	Yes	Yes	Negative									No								No											Eligible	Yes
Geita	Mbogwe DC	212/2024	Yes	23	Yes	Yes	Negative									No								No											Eligible	Yes
Geita	Mbogwe DC	212/2024	Yes	25	Yes	Yes	Negative									No								No											Eligible	Yes
Geita	Mbogwe DC	220/2024	Yes	30	Yes	Yes	Negative									No								No											Eligible	Yes
Geita	Mbogwe DC	221/2024	Yes	23	Yes	Yes	Negative									No								No											Eligible	Yes
Geita	Mbogwe DC	233/2024	Yes	19	Yes	Yes	Negative									No								No											Eligible	Yes
Geita	Mbogwe DC	240/2024	Yes	24	Yes	Yes	Negative									No								No											Eligible	Yes
Geita	Mbogwe DC	241/2024	Yes	26	Yes	Yes	Negative									No								No											Eligible	Yes
Geita	Mbogwe DC	241/2024	Yes	23	Yes	Yes	Negative									No								No											Eligible	Yes
Geita	Mbogwe DC	244/2024	Yes	18	Yes	Yes	Negative									No								No											Eligible	Yes
Geita	Mbogwe DC	245/2024	Yes	21	Yes	Yes	Negative									No								No											Eligible	Yes
Geita	Mbogwe DC	245/2024	Yes	18	Yes	Yes	Negative									No								No											Eligible	Yes
Geita	Mbogwe DC	246/2024	Yes	18	Yes	Yes	Negative									No								No											Eligible	Yes
Geita	Mbogwe DC	247/2024	Yes	33	Yes	Yes	Negative									No								No											Eligible	Yes
Geita	Mbogwe DC	250/2024	Yes	24	Yes	Yes	Negative									No								No											Eligible	Yes
Geita	Mbogwe DC	252/2024	Yes	18	Yes	Yes	Negative									No								No											Eligible	Yes
Geita	Mbogwe DC	253/2024	Yes	33	Yes	Yes	Negative									No								No											Eligible	Yes
Geita	Mbogwe DC	254/2024	Yes	19	Yes	Yes	Negative									No								No											Eligible	Yes
Geita	Mbogwe DC	255/2024	Yes	19	Yes	Yes	Negative									No								No											Eligible	Yes
Geita	Mbogwe DC	256/2024	Yes	29	Yes	Yes	Negative									No								No											Eligible	Yes
Geita	Mbogwe DC	257/2024	Yes	32	Yes	Yes	Negative									No								No											Eligible	Yes
Geita	Mbogwe DC	258/2024	Yes	33	Yes	Already HIV positive									Yes	No								No											Eligible	Yes
Geita	Mbogwe DC	259/2024	Yes	24	Yes	Yes	Negative									No								No											Eligible	Yes
Geita	Mbogwe DC	261/2024	Yes	19	Yes	Yes	Negative									No								No											Eligible	Yes
Geita	Mbogwe DC	262/2024	Yes	18	Yes	Yes	Negative									No								No											Eligible	Yes
Geita	Mbogwe DC	263/2024	Yes	40	Yes	Yes	Negative									No								No											Eligible	Yes
Geita	Mbogwe DC	264/2024	Yes	28	Yes	Yes	Negative									No								No											Eligible	Yes
Geita	Mbogwe DC	267/2024	Yes	23	Yes	Yes	Negative									No								No											Eligible	Yes
Geita	Mbogwe DC	268/2024	Yes	23	Yes	Yes	Negative									No								No											Eligible	No
Geita	Mbogwe DC	269/2024	Yes	29	Yes	Yes	Negative									No								No											Eligible	Yes
Geita	Mbogwe DC	270/2024	Yes	25	Yes	Yes	Negative									No								No											Eligible	Yes
Geita	Mbogwe DC	271/2024	Yes	40	Yes	Yes	Negative									No								No											Eligible	Yes
Geita	Mbogwe DC	272/2024	Yes	24	Yes	Yes	Negative									No								No											Eligible	Yes
Geita	Mbogwe DC	273/2024	Yes	24	Yes	Yes	Negative									No								No											Eligible	Yes
Geita	Mbogwe DC	274/2024	Yes	33	Yes	Yes	Negative									No								No											Eligible	Yes
Geita	Mbogwe DC	275/2024	Yes	35	Yes	Yes	Negative									No								No											Eligible	Yes
Geita	Mbogwe DC	276/2024	Yes	37	Yes	Yes	Negative									No								No											Eligible	No
Geita	Mbogwe DC	277/2024	Yes	23	Yes	Yes	Negative									No								No											Eligible	Yes
Geita	Mbogwe DC	278/2024	Yes	21	Yes	Yes	Negative									No								No											Eligible	Yes
Geita	Mbogwe DC	279/2024	Yes	33	Yes	Yes	Negative									No								No											Eligible	Yes
Geita	Mbogwe DC	282/2024	Yes	30	Yes	Yes	Negative									No								No											Eligible	Yes
Geita	Mbogwe DC	283/2024	Yes	24	Yes	Yes	Negative									No								No											Eligible	Yes
Geita	Mbogwe DC	284/2024	Yes	20	Yes	Yes	Negative									No								No											Eligible	Yes
Geita	Mbogwe DC	285/2024	Yes	27	Yes	Yes	Negative									No								No											Eligible	Yes
Geita	Mbogwe DC	286/2024	Yes	24	Yes	Yes	Negative									No								No											Eligible	Yes
Geita	Mbogwe DC	287/2024	Yes	20	Yes	Yes	Negative									No								No											Eligible	Yes
Geita	Mbogwe DC	288/2024	Yes	33	Yes	Yes	Negative									No								No											Eligible	Yes
Geita	Mbogwe DC	289/2024	Yes	21	Yes	Yes	Negative									No								No											Eligible	Yes
Geita	Mbogwe DC	290/2024	Yes	27	Yes	Yes	Negative									No								No											Eligible	Yes
Geita	Mbogwe DC	291/2024	Yes	21	Yes	Yes	Negative									No								No											Eligible	Yes
Geita	Mbogwe DC	292/2024	Yes	26	Yes	Yes	Negative									No								No											Eligible	Yes
Geita	Mbogwe DC	293/2024	Yes	25	Yes	Yes	Negative									No								No											Eligible	Yes
Geita	Mbogwe DC	294/2024	Yes	36	Yes	Yes	Negative									No								No											Eligible	Yes
Geita	Mbogwe DC	296/2024	Yes	34	Yes	Yes	Negative									No								No											Eligible	Yes
Geita	Mbogwe DC	297/2024	Yes	26	Yes	Yes	Negative									No								No											Eligible	Yes
Geita	Mbogwe DC	298/2024	Yes	25	Yes	Yes	Negative									No								No											Eligible	Yes
Geita	Mbogwe DC	299/2024	Yes	25	Yes	Yes	Negative									No								No											Eligible	Yes
Geita	Mbogwe DC	300/2024	Yes	29	Yes	Yes	Negative									No								No											Eligible	Yes
Geita	Mbogwe DC	301/2024	Yes	22	Yes	Yes	Negative									No								No											Eligible	Yes
Geita	Mbogwe DC	302/2024	Yes	25	Yes	Yes	Negative									No								No											Eligible	Yes
Geita	Mbogwe DC	303/2024	Yes	28	Yes	Already HIV positive									Yes	No								No											Eligible	Yes
Geita	Mbogwe DC	304/2024	Yes	22	Yes	Yes	Negative									No								No											Eligible	Yes
Geita	Mbogwe DC	354/2024	Yes	33	Yes	Yes	Negative									No								No											Eligible	Yes
Geita	Mbogwe DC	436/2024	Yes	20	Yes	Yes	Negative									No								No											Eligible	Yes
Geita	Mbogwe DC	454/2024	Yes	28	Yes	Yes	Negative									No								No											Eligible	Yes
Geita	Mbogwe DC	455/2024	Yes	23	Yes	Yes	Negative									No								No											Eligible	Yes
Geita	Mbogwe DC	456/2024	Yes	23	Yes	Yes	Negative									No								No											Eligible	Yes
Geita	Mbogwe DC	457/2024	Yes	30	Yes	Yes	Negative									No								No											Eligible	Yes
Geita	Mbogwe DC	458/2024	Yes	30	Yes	Yes	Negative									No								No											Eligible	Yes
Geita	Mbogwe DC	459/2024	Yes	24	Yes	Yes	Negative									No								No											Eligible	Yes
Geita	Mbogwe DC	460/2024	Yes	34	Yes	Yes	Negative									No								No											Eligible	Yes
Geita	Mbogwe DC	461/2024	Yes	18	Yes	Yes	Negative									No								No											Eligible	Yes
Geita	Mbogwe DC	462/2024	Yes	18	Yes	Yes	Negative									No								No											Eligible	Yes
Geita	Mbogwe DC	463/2024	Yes	29	Yes	Yes	Negative									No								No											Eligible	Yes
Geita	Mbogwe DC	464/2024	Yes	32	Yes	Yes	Negative									No								No											Eligible	Yes
Geita	Mbogwe DC	465/2024	Yes	21	Yes	Yes	Negative									No								No											Eligible	Yes
Geita	Mbogwe DC	466/2024	Yes	30	Yes	Yes	Negative									Yes	Negative							No											Eligible	Yes
Geita	Mbogwe DC	467/2024	Yes	40	Yes	Yes	Negative									No								No											Eligible	Yes
Geita	Mbogwe DC	468/2024	Yes	28	Yes	Yes	Negative									No								No											Eligible	Yes
Geita	Mbogwe DC	469/2024	Yes	37	Yes	Yes	Negative									No								No											Eligible	Yes
Geita	Mbogwe DC	470/2024	Yes	21	Yes	Yes	Negative									No								No											Eligible	Yes
Geita	Mbogwe DC	471/2024	Yes	23	Yes	Yes	Negative									No								No											Eligible	Yes
Geita	Mbogwe DC	472/2024	Yes	28	Yes	Yes	Negative									No								No											Eligible	Yes
Geita	Mbogwe DC	473/2024	Yes	19	Yes	Yes	Negative									No								No											Eligible	Yes
Geita	Mbogwe DC	474/2024	Yes	26	Yes	Yes	Negative									No								No											Eligible	Yes
Geita	Mbogwe DC	475/2024	Yes	21	Yes	Yes	Negative									No								No											Eligible	Yes
Geita	Mbogwe DC	476/2024	Yes	30	Yes	Yes	Negative									No								No											Eligible	Yes
Geita	Mbogwe DC	477/2024	Yes	29	Yes	Yes	Negative									No								No											Eligible	Yes
Geita	Mbogwe DC	478/2024	Yes	19	Yes	Yes	Negative									No								No											Eligible	Yes
Geita	Mbogwe DC	479/2024	Yes	26	Yes	Yes	Negative									No								No											Eligible	Yes
Geita	Mbogwe DC	480/2024	Yes	18	Yes	Yes	Negative									No								No											Eligible	Yes
Geita	Mbogwe DC	481/2024	Yes	23	Yes	Yes	Negative									No								No											Eligible	Yes
Geita	Mbogwe DC	482/2024	Yes	26	Yes	Yes	Negative									No								No											Eligible	Yes
Geita	Mbogwe DC	484/2024	Yes	20	Yes	Yes	Negative									No								No											Eligible	Yes
Geita	Mbogwe DC	484/2024	Yes	24	Yes	Yes	Negative									No								No											Eligible	Yes
Geita	Mbogwe DC	485/2024	Yes	44	Yes	Yes	Negative									No								No											Eligible	Yes
Geita	Mbogwe DC	487/2024	Yes	37	Yes	Yes	Negative									No								No											Eligible	Yes
Geita	Mbogwe DC	488/2024	Yes	34	Yes	Yes	Negative									No								No											Eligible	Yes
Geita	Mbogwe DC	489/2024	Yes	22	Yes	Yes	Negative									No								No											Eligible	Yes
Geita	Mbogwe DC	491/2024	Yes	24	Yes	Yes	Negative									No								No											Eligible	Yes
Geita	Mbogwe DC	492/2024	Yes	27	Yes	Yes	Negative									No								No											Eligible	Yes
Geita	Mbogwe DC	493/2024	Yes	20	Yes	Yes	Negative									No								No											Eligible	Yes
Geita	Mbogwe DC	494/2024	Yes	25	Yes	Yes	Negative									No								No											Eligible	Yes
Geita	Mbogwe DC	495/2024	Yes	27	Yes	Yes	Negative									No								No											Eligible	Yes
Geita	Mbogwe DC	498/2024	Yes	24	Yes	Yes	Negative									No								No											Eligible	Yes
Geita	Mbogwe DC	499/2024	Yes	22	Yes	Yes	Negative									No								No											Eligible	Yes
Geita	Mbogwe DC	500/2024	Yes	36	Yes	Yes	Negative									No								No											Eligible	Yes
Geita	Mbogwe DC	501/2024	Yes	35	Yes	Yes	Negative									No								No											Eligible	Yes
Geita	Mbogwe DC	502/2024	Yes	28	Yes	Yes	Negative									No								No											Eligible	Yes
Geita	Mbogwe DC	503/2024	Yes	40	Yes	Yes	Negative									No								No											Eligible	Yes
Geita	Mbogwe DC	504/2024	Yes	25	Yes	Yes	Negative									No								No											Eligible	Yes
Geita	Mbogwe DC	505/2024	Yes	18	Yes	Yes	Negative									No								No											Eligible	Yes
Geita	Mbogwe DC	506/2024	Yes	28	Yes	Yes	Negative									No								No											Eligible	Yes
Geita	Mbogwe DC	506/2024	Yes	18	Yes	Yes	Negative									No								No											Eligible	Yes
Geita	Mbogwe DC	507/2024	Yes	40	Yes	Yes	Negative									No								No											Eligible	Yes
Geita	Mbogwe DC	508/2024	Yes	23	Yes	Yes	Negative									No								No											Eligible	Yes
Geita	Mbogwe DC	509/2024	Yes	27	Yes	Yes	Negative									No								No											Eligible	Yes
Geita	Mbogwe DC	510/2024	Yes	28	Yes	Yes	Negative									No								No											Eligible	Yes
Geita	Mbogwe DC	511/2024	Yes	27	Yes	Yes	Negative									No								No											Eligible	Yes
Geita	Mbogwe DC	512/2024	Yes	28	Yes	Yes	Negative									No								No											Eligible	Yes
Geita	Mbogwe DC	513/2024	Yes	34	Yes	Yes	Negative									No								No											Eligible	Yes
Geita	Mbogwe DC	514/2024	Yes	18	Yes	Yes	Negative									No								No											Eligible	Yes
Geita	Mbogwe DC	515/2024	Yes	22	Yes	Yes	Negative									No								No											Eligible	Yes
Geita	Mbogwe DC	516/2024	Yes	21	Yes	Yes	Negative									No								No											Eligible	Yes
Geita	Mbogwe DC	517/2024	Yes	23	Yes	Yes	Negative									No								No											Eligible	Yes
Geita	Mbogwe DC	518/2024	Yes	23	Yes	Yes	Negative									No								No											Eligible	Yes
Geita	Mbogwe DC	519/2024	Yes	29	Yes	Yes	Negative									No								No											Eligible	Yes
Geita	Mbogwe DC	520/2024	Yes	24	Yes	Yes	Negative									No								No											Eligible	Yes
Geita	Mbogwe DC	524/2024	Yes	24	Yes	Yes	Negative									No								No											Eligible	Yes
Geita	Mbogwe DC	526/2024	Yes	22	Yes	Yes	Negative									No								No											Eligible	Yes
Geita	Mbogwe DC	527/2024	Yes	27	Yes	Yes	Negative									No								No											Eligible	Yes
Geita	Mbogwe DC	528/2024	Yes	21	Yes	Yes	Negative									No								No											Eligible	Yes
Geita	Mbogwe DC	529/2024	Yes	34	Yes	Yes	Negative									No								No											Eligible	Yes
Geita	Mbogwe DC	530/2024	Yes	23	Yes	Yes	Negative									No								No											Eligible	Yes
Geita	Mbogwe DC	531/2024	Yes	24	Yes	Yes	Negative									No								No											Eligible	Yes
Geita	Mbogwe DC	532/2024	Yes	23	Yes	Yes	Negative									No								No											Eligible	Yes
Geita	Mbogwe DC	533/2024	Yes	24	Yes	Yes	Negative									No								No											Eligible	Yes
Geita	Mbogwe DC	534/2024	Yes	22	Yes	Already HIV positive									Yes	No								No											Eligible	Yes
Geita	Mbogwe DC	536/2024	Yes	18	Yes	Yes	Negative									No								No											Eligible	Yes
Geita	Mbogwe DC	537/2024	Yes	27	Yes	Yes	Negative									No								No											Eligible	Yes
Geita	Mbogwe DC	538/2024	Yes	27	Yes	Yes	Negative									No								No											Eligible	Yes
Geita	Mbogwe DC	539/2024	Yes	44	Yes	Yes	Negative									No								No											Eligible	Yes
Geita	Mbogwe DC	540/2024	Yes	23	Yes	Yes	Negative									No								No											Eligible	No
Geita	Mbogwe DC	541/2024	Yes	23	Yes	Yes	Negative									No								No											Eligible	No
Geita	Mbogwe DC	553/2024	Yes	29	Yes	Yes	Negative									No								No											Eligible	Yes
Geita	Mbogwe DC	554/2024	Yes	27	Yes	Yes	Negative									No								No											Eligible	Yes
Geita	Mbogwe DC	554/2024	Yes	27	Yes	Yes	Negative									No								No											Eligible	Yes
Geita	Mbogwe DC	555/2024	Yes	18	Yes	Yes	Negative									No								No											Eligible	Yes
Geita	Mbogwe DC	555/2024	Yes	19	Yes	Yes	Negative									No								No											Eligible	Yes
Geita	Mbogwe DC	555/2024	Yes	26	Yes	Yes	Negative									No								No											Eligible	Yes
Geita	Mbogwe DC	557/2024	Yes	36	Yes	Yes	Negative									No								No											Eligible	Yes
Geita	Mbogwe DC	558/2024	Yes	24	Yes	Yes	Negative									No								No											Eligible	Yes
Geita	Mbogwe DC	559/2024	Yes	31	Yes	Yes	Negative									No								No											Eligible	Yes
Geita	Mbogwe DC	560/2024	Yes	27	Yes	Yes	Negative									No								No											Eligible	Yes
Geita	Mbogwe DC	561/2024	Yes	23	Yes	Yes	Negative									No								No											Eligible	Yes
Geita	Mbogwe DC	581/2024	Yes	32	Yes	Yes	Negative									No								No											Eligible	Yes
Geita	Mbogwe DC	587/2024	Yes	20	Yes	Yes	Negative									No								No											Eligible	Yes
Geita	Mbogwe DC	682/2024	Yes	28	Yes	Yes	Negative									No								No											Eligible	Yes
Geita	Mbogwe DC	683/2024	Yes	24	Yes	Yes	Negative									No								No											Eligible	Yes
Geita	Mbogwe DC	685/2024	Yes	18	Yes	Yes	Negative									No								No											Eligible	Yes
Geita	Mbogwe DC	686/2024	Yes	20	Yes	Yes	Negative									No								No											Eligible	Yes
Geita	Mbogwe DC	687/2024	Yes	18	Yes	Yes	Negative									No								No											Eligible	Yes
Geita	Mbogwe DC	694/2024	Yes	27	Yes	Yes	Negative									No								No											Eligible	Yes
Geita	Mbogwe DC	695/2024	Yes	29	Yes	Yes	Negative									No								No											Eligible	Yes
Geita	Mbogwe DC	696/2024	Yes	30	Yes	Yes	Negative									No								No											Eligible	Yes
Geita	Mbogwe DC	697/2024	Yes	35	Yes	Yes	Negative									No								No											Eligible	Yes
Geita	Mbogwe DC	698/2024	Yes	23	Yes	Yes	Negative									No								No											Eligible	Yes
Geita	Mbogwe DC	699/2024	Yes	28	Yes	Yes	Negative									No								No											Eligible	Yes
Geita	Mbogwe DC	700/2024	Yes	18	Yes	Yes	Negative									No								No											Eligible	Yes
Geita	Mbogwe DC	702/2024	Yes	30	Yes	Yes	Negative									No								No											Eligible	Yes
Geita	Mbogwe DC	703/2024	Yes	22	Yes	Yes	Negative									No								No											Eligible	Yes
Geita	Mbogwe DC	710/2024	Yes	30	Yes	Yes	Negative									No								No											Eligible	Yes
Geita	Mbogwe DC	713/2024	Yes	39	Yes	Yes	Negative									No								No											Eligible	Yes
Geita	Mbogwe DC	714/2024	Yes	22	Yes	Yes	Negative									Yes	Negative							No											Eligible	Yes
Geita	Mbogwe DC	715/2024	Yes	27	Yes	Yes	Negative									No								No											Eligible	Yes
Geita	Mbogwe DC	716/2024	Yes	19	Yes	No										No								No											Eligible	Yes
Geita	Mbogwe DC	717/2024	Yes	23	Yes	Yes	Negative									No								No											Eligible	Yes
Geita	Mbogwe DC	718/2024	Yes	18	Yes	Yes	Negative									No								No											Eligible	Yes
Geita	Mbogwe DC	719/2024	Yes	21	Yes	Yes	Negative									No								No											Eligible	Yes
Geita	Mbogwe DC	720/2024	Yes	19	Yes	Yes	Negative									No								No											Eligible	Yes
Geita	Mbogwe DC	721/2024	Yes	19	Yes	Yes	Negative									No								No											Eligible	Yes
Geita	Mbogwe DC	722/2024	Yes	32	Yes	No										No								No											Eligible	Yes
Geita	Mbogwe DC	738/2024	Yes	22	Yes	Yes	Negative									No								No											Eligible	Yes
Geita	Mbogwe DC	739/2024	Yes	19	Yes	Yes	Negative									No								No											Eligible	Yes
Geita	Mbogwe DC	740/2024	Yes	32	Yes	Yes	Negative									No								No											Eligible	Yes
Geita	Mbogwe DC	741/2024	Yes	32	Yes	Yes	Negative									No								No											Eligible	Yes
Geita	Mbogwe DC	742/2024	Yes	40	Yes	Yes	Negative									No								No											Eligible	Yes
Geita	Mbogwe DC	743/2024	Yes	36	Yes	Yes	Negative									No								No											Eligible	Yes
Geita	Mbogwe DC	744/2024	Yes	34	Yes	Yes	Negative									No								No											Eligible	Yes
Geita	Mbogwe DC	745/2024	Yes	19	Yes	Yes	Negative									No								No											Eligible	Yes
Geita	Mbogwe DC	746/2024	Yes	18	Yes	Yes	Negative									No								No											Eligible	Yes
Geita	Mbogwe DC	747/2024	Yes	35	Yes	Yes	Negative									No								No											Eligible	Yes
Geita	Mbogwe DC	748/2024	Yes	26	Yes	Yes	Negative									No								No											Eligible	Yes
Geita	Mbogwe DC	751/2024	Yes	40	Yes	Yes	Negative									No								No											Eligible	Yes
Geita	Mbogwe DC	752/2024	Yes	20	Yes	Yes	Negative									No								No											Eligible	Yes
Geita	Mbogwe DC	753/2024	Yes	40	Yes	Yes	Negative									No								No											Eligible	Yes
Geita	Mbogwe DC	754/2024	Yes	19	Yes	Yes	Negative									No								No											Eligible	Yes
Geita	Mbogwe DC	755/2024	Yes	22	Yes	Yes	Negative									No								No											Eligible	Yes
Geita	Mbogwe DC	756/2024	Yes	30	Yes	Yes	Negative									No								No											Eligible	No
Geita	Mbogwe DC	757/2024	Yes	27	Yes	Yes	Negative									No								No											Eligible	Yes
Geita	Mbogwe DC	758/2024	Yes	27	Yes	Yes	Negative									No								No											Eligible	Yes
Geita	Mbogwe DC	759/2024	Yes	27	Yes	Yes	Negative									No								No											Eligible	Yes
Geita	Mbogwe DC	760/2024	Yes	22	Yes	Yes	Negative									No								No											Eligible	Yes
Geita	Mbogwe DC	761/2024	Yes	18	Yes	Yes	Negative									No								No											Eligible	Yes
Geita	Mbogwe DC	796/2024	Yes	23	Yes	Yes	Negative									No								No											Eligible	Yes
Geita	Mbogwe DC	797/2024	Yes	20	Yes	Yes	Negative									No								No											Eligible	Yes
Geita	Mbogwe DC	798/2024	Yes	22	Yes	Yes	Negative									No								No											Eligible	Yes
Geita	Mbogwe DC	799/2024	Yes	19	Yes	Yes	Negative									No								No											Eligible	Yes
Geita	Mbogwe DC	811/2024	Yes	26	Yes	Yes	Negative									No								No											Eligible	Yes
Geita	Mbogwe DC	812/2024	Yes	18	Yes	Yes	Negative									No								No											Eligible	Yes
Geita	Mbogwe DC	813/2024	Yes	18	Yes	Yes	Negative									No								No											Eligible	Yes
Geita	Mbogwe DC	815/2024	Yes	19	Yes	Yes	Negative									No								No											Eligible	Yes
Geita	Mbogwe DC	816/2024	Yes	23	Yes	Yes	Negative									No								No											Eligible	Yes
Geita	Mbogwe DC	817/2024	Yes	25	Yes	Yes	Negative									No								No											Eligible	Yes
Geita	Mbogwe DC	818/2024	Yes	25	Yes	Yes	Negative									No								No											Eligible	Yes
Geita	Mbogwe DC	820/2024	Yes	18	Yes	Yes	Negative									No								No											Eligible	Yes
Geita	Mbogwe DC	821/2024	Yes	19	Yes	Yes	Negative									No								No											Eligible	Yes
Geita	Mbogwe DC	841/2024	Yes	20	Yes	Yes	Negative									No								No											Eligible	Yes
Geita	Mbogwe DC	842/2024	Yes	25	Yes	Yes	Negative									No								No											Eligible	Yes
Geita	Mbogwe DC	843/2024	Yes	24	Yes	Yes	Negative									No								No											Eligible	Yes
Geita	Mbogwe DC	844/2024	Yes	18	Yes	Yes	Negative									No								No											Eligible	Yes
Geita	Mbogwe DC	845/2024	Yes	24	Yes	Yes	Negative									No								No											Eligible	Yes
Geita	Mbogwe DC	845/2024	Yes	35	Yes	Yes	Negative									No								No											Eligible	Yes
Geita	Mbogwe DC	846/2024	Yes	18	Yes	Yes	Negative									No								No											Eligible	Yes
Geita	Mbogwe DC	847/2024	Yes	36	Yes	Yes	Negative									No								No											Eligible	Yes
Geita	Mbogwe DC	848/2024	Yes	33	Yes	Already HIV positive									Yes	No								No											Eligible	Yes
Geita	Mbogwe DC	849/2024	Yes	18	Yes	Yes	Negative									No								No											Eligible	Yes
Geita	Mbogwe DC	850/2024	Yes	27	Yes	Yes	Negative									No								No											Eligible	Yes
Geita	Mbogwe DC	851/2024	Yes	23	Yes	Yes	Negative									No								No											Eligible	Yes
Geita	Mbogwe DC	852/2024	Yes	19	Yes	Yes	Negative									No								No											Eligible	Yes
Geita	Mbogwe DC	856/2024	Yes	23	Yes	Yes	Negative									No								No											Eligible	Yes
Geita	Mbogwe DC	857/2024	Yes	22	Yes	Yes	Negative									No								No											Eligible	Yes
Geita	Mbogwe DC	858/2024	Yes	40	Yes	Yes	Negative									No								No											Eligible	Yes
Geita	Mbogwe DC	859/2024	Yes	29	Yes	Yes	Negative									No								No											Eligible	Yes
Geita	Mbogwe DC	860/2024	Yes	27	Yes	Yes	Negative									No								No											Eligible	Yes
Geita	Mbogwe DC	861/2024	Yes	30	Yes	Yes	Negative									No								No											Eligible	Yes
Geita	Mbogwe DC	862/2024	Yes	20	Yes	Yes	Negative									No								No											Eligible	Yes
Geita	Mbogwe DC	873/2024	Yes	21	Yes	Yes	Negative									No								No											Eligible	Yes
Geita	Mbogwe DC	874/2024	Yes	36	Yes	Yes	Negative									No								No											Eligible	Yes
Geita	Mbogwe DC	875/2024	Yes	20	Yes	Yes	Negative									No								No											Eligible	Yes
Geita	Mbogwe DC	876/2024	Yes	24	Yes	Yes	Negative									No								No											Eligible	Yes
Geita	Mbogwe DC	877/2024	Yes	24	Yes	Yes	Negative									No								No											Eligible	Yes
Geita	Mbogwe DC	878/2024	Yes	36	Yes	Yes	Negative									No								No											Eligible	Yes
Geita	Mbogwe DC	879/2024	Yes	26	Yes	Yes	Negative									No								No											Eligible	Yes
Geita	Mbogwe DC	880/2024	Yes	18	Yes	Yes	Negative									No								No											Eligible	Yes
Geita	Mbogwe DC	881/2024	Yes	30	Yes	Yes	Negative									No								No											Eligible	Yes
Geita	Mbogwe DC	883/2024	Yes	20	Yes	Yes	Negative									No								No											Eligible	Yes
Geita	Mbogwe DC	891/2024	Yes	30	Yes	Yes	Negative									No								No											Eligible	Yes
Geita	Mbogwe DC	892/2024	Yes	20	Yes	Yes	Negative									No								No											Eligible	Yes
Geita	Mbogwe DC	893/2024	Yes	20	Yes	Yes	Negative									No								No											Eligible	Yes
Geita	Mbogwe DC	893/2024	Yes	20	Yes	Yes	Negative									No								No											Eligible	Yes
Geita	Mbogwe DC	896/2024	Yes	18	Yes	Yes	Negative									No								No											Eligible	Yes
Geita	Mbogwe DC	897/2024	Yes	24	Yes	Yes	Negative									No								No											Eligible	Yes
Geita	Mbogwe DC	898/2024	Yes	26	Yes	Yes	Negative									No								No											Eligible	Yes
Geita	Mbogwe DC	899/2024	Yes	25	Yes	Yes	Negative									No								No											Eligible	Yes
Geita	Mbogwe DC	900/2024	Yes	30	Yes	Yes	Negative									No								No											Eligible	Yes
Geita	Mbogwe DC	901/2024	Yes	23	Yes	Yes	Negative									No								No											Eligible	Yes
Geita	Mbogwe DC	902/2024	Yes	31	Yes	Yes	Negative									No								No											Eligible	Yes
Geita	Mbogwe DC	919/2024	Yes	25	Yes	Yes	Negative									Yes	Negative							No											Eligible	Yes
Geita	Mbogwe DC	920/2024	Yes	20	Yes	Yes	Negative									Yes	Negative							No											Eligible	Yes
Geita	Mbogwe DC	921/2024	Yes	31	Yes	Yes	Negative									Yes	Negative							No											Eligible	Yes
Geita	Mbogwe DC	921/2024	Yes	31	Yes	Yes	Negative									Yes	Negative							No											Eligible	Yes
Geita	Mbogwe DC	922/2024	Yes	18	Yes	Yes	Negative									Yes	Negative							No											Eligible	Yes
Geita	Mbogwe DC	923/2024	Yes	20	Yes	Yes	Negative									Yes	Negative							No											Eligible	Yes
Geita	Mbogwe DC	924/2024	Yes	25	Yes	Yes	Negative									Yes	Negative							No											Eligible	Yes
Geita	Mbogwe DC	926/2024	Yes	28	Yes	Yes	Negative									Yes	Negative							No											Eligible	Yes
Geita	Mbogwe DC	927/2024	Yes	32	Yes	Yes	Negative									Yes	Negative							No											Eligible	Yes
Geita	Mbogwe DC	928/2024	Yes	25	Yes	Yes	Negative									Yes	Negative							No											Eligible	Yes
Geita	Mbogwe DC	929/2024	Yes	22	Yes	Yes	Negative									Yes	Negative							No											Eligible	Yes
Geita	Mbogwe DC	930/2024	Yes	32	Yes	Yes	Negative									Yes	Negative							No											Eligible	Yes
Geita	Mbogwe DC	931/2024	Yes	23	Yes	Yes	Negative									Yes	Negative							No											Eligible	Yes
Geita	Mbogwe DC	932/2024	Yes	18	Yes	Yes	Negative									Yes	Negative							No											Eligible	Yes
Geita	Mbogwe DC	933/2024	Yes	19	Yes	Yes	Negative									Yes	Negative							No											Eligible	Yes
Geita	Mbogwe DC	933/2024	Yes	28	Yes	Yes	Negative									Yes	Negative							No											Eligible	Yes
Geita	Mbogwe DC	934/2024	Yes	23	Yes	Yes	Negative									Yes	Negative							No											Eligible	Yes
Geita	Mbogwe DC	935/2024	Yes	18	Yes	Yes	Negative									Yes	Negative							No											Eligible	Yes
Geita	Mbogwe DC	937/2024	Yes	20	Yes	Yes	Negative									Yes	Negative							No											Eligible	Yes
Geita	Mbogwe DC	938/2024	Yes	30	Yes	Yes	Negative									Yes	Negative							No											Eligible	Yes
Geita	Mbogwe DC	939/2024	Yes	26	Yes	Yes	Negative									Yes	Negative							No											Eligible	Yes
Geita	Chato DC	001/2024	Yes	27	No			Yes	8	Negative	No							No						No											Eligible	Yes
Geita	Chato DC	005/2024	Yes	20	No			Yes	8	Negative	No							No						No											Eligible	Yes
Geita	Chato DC	012/2024	Yes	34	No			Yes	8	Negative	No							No						No											Eligible	Yes
Geita	Chato DC	022/2024	Yes	26	No			Yes	8	Negative	No							No						No											Eligible	Yes
Geita	Chato DC	023/2024	Yes	18	No			Yes	8	Negative	No							No						No											Eligible	Yes
Geita	Chato DC	035/025	Yes	18	No			Yes	4	Negative	No							No						No											Eligible	Yes
Geita	Chato DC	037/2024	Yes	20	No			Yes	4	Negative	No							No						No											Eligible	Yes
Geita	Chato DC	038/2024	Yes	21	No			Yes	4	Negative	No							No						No											Eligible	Yes
Geita	Chato DC	041/2024	Yes	27	No			Yes	4	Negative	No							No						No											Eligible	Yes
Geita	Chato DC	045/2024	Yes	38	No			Yes	4	Negative	Yes	34	Negative					No						No											Eligible	Yes
Geita	Chato DC	049/2024	Yes	19	No			Yes	4	Negative	No							No						No											Eligible	Yes
Geita	Chato DC	050/2024	Yes	31	No			Yes	4	Negative	No							No						No											Eligible	Yes
Geita	Chato DC	062/2024	Yes	29	No			Yes	4	Negative	No							No						No											Eligible	Yes
Geita	Chato DC	074/2024	Yes	42	No			Yes	4	Negative	No							No						No											Eligible	Yes
Geita	Chato DC	075/2024	Yes	29	No			Yes	4	Negative	No							No						No											Eligible	Yes
Geita	Chato DC	078/2024	Yes	18	No			Yes	4	Negative	No							No						No											Eligible	Yes
Geita	Chato DC	086/2024	Yes	29	No			Yes	4	Negative	No							No						No											Eligible	Yes
Geita	Chato DC	087/2024	Yes	40	No			Yes	16	Negative	Yes	33	Negative					No						No											Eligible	Yes
Geita	Chato DC	095/2024	Yes	34	Yes	Yes	Negative									Yes	Negative							No											Eligible	Yes
Geita	Chato DC	096/2024	Yes	21	Yes	Yes	Negative									Yes	Negative							No											Eligible	Yes
Geita	Chato DC	097/2024	Yes	31	Yes	Yes	Negative									Yes	Negative							No											Eligible	Yes
Geita	Chato DC	098/2024	Yes	20	Yes	Yes	Negative									Yes	Negative							No											Eligible	Yes
Geita	Chato DC	099/2024	Yes	22	Yes	Yes	Negative									Yes	Negative							No											Eligible	Yes
Geita	Chato DC	100/2024	Yes	38	Yes	Yes	Negative									No								No											Eligible	Yes
Geita	Chato DC	101/2024	Yes	42	Yes	Yes	Negative									No								No											Eligible	Yes
Geita	Chato DC	102/2024	Yes	21	Yes	Yes	Negative									No								No											Eligible	Yes
Geita	Chato DC	103/2024	Yes	27	Yes	Yes	Negative									No								No											Eligible	Yes
Geita	Chato DC	104/2024	Yes	27	Yes	Yes	Negative									No								No											Eligible	Yes
Geita	Chato DC	105/2024	Yes	38	Yes	Yes	Negative									No								No											Eligible	Yes
Geita	Chato DC	106/2024	Yes	30	Yes	Yes	Negative									No								No											Eligible	Yes
Geita	Chato DC	107/2024	Yes	18	Yes	Yes	Negative									No								No											Eligible	Yes
Geita	Chato DC	108/2024	Yes	31	Yes	Yes	Negative									No								No											Eligible	Yes
Geita	Chato DC	109/2024	Yes	30	Yes	Yes	Negative									No								No											Eligible	Yes
Geita	Chato DC	110/2024	Yes	22	Yes	Yes	Negative									No								No											Eligible	Yes
Geita	Chato DC	111/2024	Yes	28	Yes	Yes	Negative									No								No											Eligible	Yes
Geita	Chato DC	113/2024	Yes	19	Yes	Yes	Negative									No								No											Eligible	Yes
Geita	Chato DC	114/2024	Yes	23	Yes	Yes	Negative									No								No											Eligible	Yes
Geita	Chato DC	115/2024	Yes	35	Yes	Yes	Negative									No								No											Eligible	Yes
Geita	Chato DC	116/2024	Yes	18	Yes	Yes	Negative									No								No											Eligible	Yes
Geita	Chato DC	118/2024	Yes	20	Yes	Yes	Negative									No								No											Eligible	Yes
Geita	Chato DC	119/2024	Yes	28	Yes	Yes	Negative									No								No											Eligible	Yes
Geita	Chato DC	120/2024	Yes	20	Yes	Yes	Negative									No								No											Eligible	Yes
Geita	Chato DC	121/2024	Yes	23	Yes	Yes	Negative									No								No											Eligible	Yes
Geita	Chato DC	123/2024	Yes	33	Yes	Yes	Negative									No								No											Eligible	Yes
Geita	Chato DC	223/2024	Yes	26	No			Yes	3	Negative	No							No						No											Eligible	Yes
Geita	Chato DC	227/2024	Yes	18	No			Yes	8	Negative	Yes	1	Negative					No						No											Eligible	Yes
Geita	Chato DC	265/2024	Yes	26	No			No										No						No											Eligible	Yes
Geita	Chato DC	277/2024	Yes	31	No			Yes	4	Negative	No							No						No											Eligible	Yes
Geita	Chato DC	329/2024	Yes	19	Yes	Yes	Negative									No								No											Eligible	Yes
Geita	Chato DC	331/2024	Yes	18	Yes	Yes	Negative									No								No											Eligible	Yes
Geita	Chato DC	332/2024	Yes	22	Yes	Yes	Negative									No								No											Eligible	Yes
Geita	Chato DC	333/2024	Yes	30	Yes	Yes	Negative									No								No											Eligible	Yes
Geita	Chato DC	334/2024	Yes	40	Yes	Yes	Negative									No								No											Eligible	Yes
Geita	Chato DC	335/2024	Yes	38	Yes	Yes	Negative									No								No											Eligible	Yes
Geita	Chato DC	336/2024	Yes	34	Yes	Yes	Negative									No								No											Eligible	Yes
Geita	Chato DC	337/2024	Yes	19	Yes	Yes	Negative									No								No											Eligible	Yes
Geita	Chato DC	338/2024	Yes	18	Yes	Yes	Negative									No								No											Eligible	Yes
Geita	Chato DC	48/2024	Yes	29	No			Yes	4	Negative	No							No						No											Eligible	Yes
Geita	Chato DC	58/2024	Yes	33	No			Yes	4	Negative	No							No						No											Eligible	Yes
Geita	Chato DC	634/2024	Yes	20	No			Yes	20	Negative	Yes	34	Negative					No						No											Eligible	Yes
Geita	Chato DC	700/2024	Yes	21	No			Yes	4	Negative	No							No						No											Eligible	Yes
Geita	Chato DC	745/2023	Yes	29	No			Yes	16	Negative	Yes	4	Negative					No						No											Eligible	Yes
Geita	Chato DC	750/2024	Yes	37	No			Yes	12	Negative	No							No						No											Eligible	Yes
Geita	Chato DC	768/2024	Yes	34	No			Yes	12	Negative	Yes	4	Negative					No						No											Eligible	Yes
Geita	Chato DC	771/2023	Yes	21	No			Yes	12	Negative	No							No						No											Eligible	Yes
Geita	Chato DC	783/2023	Yes	18	No			Yes	8	Negative	No							No						No											Eligible	Yes
Geita	Chato DC	797/2023	No	39	No			Yes	8	Negative	No							No						No											Eligible	Yes
Geita	Chato DC	90/2024	Yes	37	No			Yes	4	Negative	No							No						No											Eligible	Yes
Geita	Mbogwe DC	1023/2024	Yes	42	Yes	Yes	Negative									Yes	Negative							No											Eligible	Yes
Geita	Mbogwe DC	1026/2024	Yes	21	Yes	Yes	Negative									Yes	Negative							No											Eligible	Yes
Geita	Mbogwe DC	1027/2024	Yes	25	Yes	Yes	Negative									Yes	Negative							No											Eligible	Yes
Geita	Mbogwe DC	1043/2024	Yes	27	Yes	Yes	Negative									Yes	Negative							No											Eligible	Yes
Geita	Mbogwe DC	1044/2024	Yes	36	Yes	Yes	Negative									Yes	Negative							No											Eligible	Yes
Geita	Mbogwe DC	1045/2024	Yes	36	Yes	Yes	Negative									Yes	Negative							No											Eligible	Yes
Geita	Mbogwe DC	1046/2024	Yes	30	Yes	Yes	Negative									Yes	Negative							No											Eligible	Yes
Geita	Mbogwe DC	1047/2024	Yes	23	Yes	Yes	Negative									Yes	Negative							No											Eligible	Yes
Geita	Mbogwe DC	1048/2024	Yes	21	Yes	Yes	Negative									Yes	Negative							No											Eligible	Yes
Geita	Mbogwe DC	1050/2024	Yes	38	Yes	Yes	Negative									Yes	Negative							No											Eligible	Yes
Geita	Mbogwe DC	1056/2024	Yes	21	Yes	Yes	Negative									Yes	Negative							No											Eligible	Yes
Geita	Mbogwe DC	1067/2024	Yes	22	Yes	Yes	Negative									Yes	Negative							No											Eligible	Yes
Geita	Mbogwe DC	1069/2024	Yes	24	Yes	Yes	Negative									Yes	Negative							No											Eligible	Yes
Geita	Mbogwe DC	1077/2024	Yes	25	Yes	Yes	Negative									Yes	Negative							No											Eligible	Yes
Geita	Mbogwe DC	1083/2024	Yes	26	Yes	Yes	Negative									Yes	Negative							No											Eligible	Yes
Geita	Mbogwe DC	1086/2024	Yes	18	Yes	Yes	Negative									Yes	Negative							No											Eligible	Yes
Geita	Mbogwe DC	1089/2024	Yes	26	Yes	Yes	Negative									Yes	Negative							No											Eligible	Yes
Geita	Mbogwe DC	1090/2024	Yes	27	Yes	Yes	Negative									Yes	Negative							No											Eligible	Yes
Geita	Mbogwe DC	1092/2024	Yes	21	Yes	Yes	Negative									Yes	Negative							No											Eligible	Yes
Geita	Mbogwe DC	1095/2024	Yes	27	Yes	Yes	Negative									Yes	Negative							No											Eligible	Yes
Geita	Mbogwe DC	1107/2024	Yes	32	Yes	Yes	Negative									Yes	Negative							No											Eligible	Yes
Geita	Mbogwe DC	1110/2024	Yes	28	Yes	Yes	Negative									Yes	Negative							No											Eligible	Yes
Geita	Mbogwe DC	1111/2024	Yes	44	Yes	Yes	Negative									Yes	Negative							No											Eligible	Yes
Geita	Mbogwe DC	1111/2024	Yes	25	Yes	Yes	Negative									Yes	Negative							No											Eligible	Yes
Geita	Mbogwe DC	1112/2024	Yes	19	Yes	Yes	Negative									Yes	Negative							No											Eligible	Yes
Geita	Mbogwe DC	1113/2024	Yes	27	Yes	Yes	Negative									Yes	Negative							No											Eligible	Yes
Geita	Mbogwe DC	1114/2024	Yes	33	Yes	Yes	Negative									Yes	Negative							No											Eligible	Yes
Geita	Mbogwe DC	1115/2024	Yes	28	Yes	Yes	Negative									Yes	Negative							No											Eligible	Yes
Geita	Mbogwe DC	1120/2024	Yes	18	Yes	Yes	Negative									Yes	Negative							No											Eligible	Yes
Geita	Mbogwe DC	1123/2024	Yes	22	Yes	Yes	Negative									Yes	Negative							No											Eligible	Yes
Geita	Mbogwe DC	1128/2024	Yes	33	Yes	Yes	Negative									Yes	Negative							No											Eligible	Yes
Geita	Mbogwe DC	1130/2024	Yes	28	Yes	Yes	Negative									Yes	Negative							No											Eligible	Yes
Geita	Mbogwe DC	1146/2024	Yes	21	Yes	Yes	Negative									Yes	Negative							No											Eligible	Yes
Geita	Mbogwe DC	1148/2024	Yes	22	Yes	Yes	Negative									Yes	Negative							No											Eligible	Yes
Geita	Mbogwe DC	1152/2024	Yes	21	Yes	Yes	Negative									Yes	Negative							No											Eligible	Yes
Geita	Mbogwe DC	1154/2024	Yes	20	Yes	Yes	Negative									Yes	Negative							No											Eligible	Yes
Geita	Mbogwe DC	1165/2024	Yes	19	Yes	Yes	Negative									Yes	Negative							No											Eligible	Yes
Geita	Mbogwe DC	1167/2024	Yes	18	Yes	Yes	Negative									Yes	Negative							No											Eligible	Yes
Geita	Mbogwe DC	1185/2024	Yes	24	Yes	Yes	Negative									Yes	Negative							No											Eligible	Yes
Geita	Mbogwe DC	1192/2024	Yes	27	Yes	Yes	Negative									Yes	Negative							No											Eligible	Yes
Geita	Mbogwe DC	1193/2024	Yes	21	Yes	Yes	Negative									Yes	Negative							No											Eligible	Yes
Geita	Mbogwe DC	1194/2024	Yes	32	Yes	Yes	Negative									Yes	Negative							No											Eligible	Yes
Geita	Mbogwe DC	1195/2024	Yes	26	Yes	Yes	Negative									Yes	Negative							No											Eligible	Yes
Geita	Mbogwe DC	1195/2024	Yes	19	Yes	Yes	Negative									Yes	Negative							No											Eligible	Yes
Geita	Mbogwe DC	1196/2024	Yes	23	Yes	Yes	Negative									Yes	Negative							No											Eligible	Yes
Geita	Mbogwe DC	1199/2024	Yes	22	Yes	Yes	Negative									Yes	Negative							No											Eligible	Yes
Geita	Mbogwe DC	1200/2024	Yes	26	Yes	Yes	Negative									Yes	Negative							No											Eligible	Yes
Geita	Mbogwe DC	1201/2024	Yes	18	Yes	Yes	Negative									Yes	Negative							No											Eligible	Yes
Geita	Mbogwe DC	1203/2024	Yes	23	Yes	Yes	Negative									Yes	Negative							No											Eligible	Yes
Geita	Mbogwe DC	1204/2024	Yes	40	Yes	Yes	Negative									Yes	Negative							No											Eligible	Yes
Geita	Mbogwe DC	1205/2024	Yes	18	Yes	Yes	Negative									Yes	Negative							No											Eligible	Yes
Geita	Mbogwe DC	1206/2024	Yes	18	Yes	Yes	Negative									Yes	Negative							No											Eligible	Yes
Geita	Mbogwe DC	1206/2024	Yes	18	Yes	Yes	Negative									Yes	Negative							No											Eligible	Yes
Geita	Mbogwe DC	1207/2024	Yes	20	Yes	Yes	Negative									Yes	Negative							No											Eligible	Yes
Geita	Mbogwe DC	1218/2024	Yes	24	Yes	Yes	Negative									Yes	Negative							No											Eligible	Yes
Geita	Mbogwe DC	1243/2024	Yes	26	Yes	Yes	Negative									Yes	Negative							No											Eligible	Yes
Geita	Mbogwe DC	1249/2024	Yes	19	Yes	Yes	Negative									Yes	Negative							No											Eligible	Yes
Geita	Mbogwe DC	1262/2024	Yes	30	Yes	Yes	Negative									Yes	Negative							No											Eligible	Yes
Geita	Mbogwe DC	1265/2024	Yes	40	Yes	Yes	Negative									Yes	Negative							No											Eligible	Yes
Geita	Mbogwe DC	1272/2024	Yes	20	Yes	Yes	Negative									Yes	Negative							No											Eligible	Yes
Geita	Mbogwe DC	1776/2024	Yes	37	Yes	Yes	Negative									Yes	Negative							No											Eligible	Yes
Geita	Mbogwe DC	1778/2024	Yes	32	Yes	Yes	Negative									Yes	Negative							No											Eligible	Yes
Geita	Mbogwe DC	1779/2024	Yes	27	Yes	Yes	Negative									Yes	Negative							No											Eligible	Yes
Geita	Mbogwe DC	1790/2024	Yes	24	Yes	Yes	Negative									Yes	Negative							No											Eligible	Yes
Geita	Mbogwe DC	1791/2024	Yes	26	Yes	Yes	Negative									Yes	Negative							No											Eligible	Yes
Geita	Mbogwe DC	1796/2024	Yes	33	Yes	Yes	Negative									Yes	Negative							No											Eligible	Yes
Geita	Mbogwe DC	1797/2024	Yes	32	Yes	Yes	Negative									Yes	Negative							No											Eligible	Yes
Geita	Mbogwe DC	1807/2024	Yes	18	Yes	Yes	Negative									Yes	Negative							No											Eligible	Yes
Geita	Mbogwe DC	1810/2024	Yes	23	Yes	Yes	Negative									Yes	Negative							No											Eligible	Yes
Geita	Mbogwe DC	1825/2024	Yes	22	Yes	Yes	Negative									Yes	Negative							No											Eligible	Yes
Geita	Mbogwe DC	1826/2024	Yes	25	Yes	Yes	Negative									Yes	Negative							No											Eligible	Yes
Geita	Mbogwe DC	1827/2024	Yes	18	Yes	Yes	Negative									Yes	Negative							No											Eligible	Yes
Geita	Mbogwe DC	1834/2024	Yes	24	Yes	Yes	Negative									Yes	Negative							No											Eligible	Yes
Geita	Mbogwe DC	1836/2024	Yes	37	Yes	Yes	Negative									Yes	Negative							No											Eligible	Yes
Geita	Mbogwe DC	1850/2024	Yes	19	Yes	Yes	Negative									Yes	Negative							No											Eligible	Yes
Geita	Mbogwe DC	1856/2024	Yes	32	Yes	Yes	Negative									Yes	Negative							No											Eligible	Yes
Geita	Mbogwe DC	1860/2024	Yes	19	Yes	Yes	Negative									Yes	Negative							No											Eligible	Yes
Geita	Mbogwe DC	1861/2024	Yes	38	Yes	Yes	Negative									Yes	Negative							No											Eligible	Yes
Geita	Mbogwe DC	1868/2024	Yes	20	Yes	Yes	Negative									Yes	Negative							No											Eligible	Yes
Geita	Mbogwe DC	1870/2024	Yes	24	Yes	Yes	Negative									Yes	Negative							No											Eligible	Yes
Geita	Mbogwe DC	1875/2024	Yes	21	Yes	Yes	Negative									Yes	Negative							No											Eligible	Yes
Geita	Mbogwe DC	1883/2024	Yes	18	Yes	Yes	Negative									Yes	Negative							No											Eligible	Yes
Geita	Mbogwe DC	1893/2024	Yes	24	Yes	Yes	Negative									Yes	Negative							No											Eligible	Yes
Geita	Mbogwe DC	1901/2024	Yes	28	Yes	Yes	Negative									Yes	Negative							No											Eligible	Yes
Geita	Mbogwe DC	1902/2024	Yes	26	Yes	Yes	Negative									Yes	Negative							No											Eligible	Yes
Geita	Mbogwe DC	2663/2024	Yes	26	Yes	Yes	Negative									Yes	Negative							No											Eligible	Yes
Geita	Mbogwe DC	2698/2024	Yes	17	Yes	Yes	Negative									Yes	Negative							No											Eligible	Yes
Geita	Mbogwe DC	2755/2024	Yes	26	Yes	Yes	Negative									Yes	Negative							No											Eligible	Yes
Geita	Mbogwe DC	2761/2024	Yes	26	Yes	Yes	Negative									Yes	Negative							No											Eligible	Yes
Geita	Mbogwe DC	2762/2024	Yes	18	Yes	Yes	Negative									Yes	Negative							No											Eligible	Yes
Geita	Mbogwe DC	2763/2024	Yes	29	Yes	Yes	Negative									Yes	Negative							No											Eligible	Yes
Geita	Mbogwe DC	27771/2024	Yes	27	Yes	Yes	Negative									Yes	Negative							No											Eligible	Yes
Geita	Mbogwe DC	2778/2024	Yes	20	Yes	Yes	Negative									Yes	Negative							No											Eligible	Yes
Geita	Mbogwe DC	2779/2024	Yes	19	Yes	Yes	Negative									Yes	Negative							No											Eligible	Yes
Geita	Mbogwe DC	2782/2024	Yes	19	Yes	Yes	Negative									Yes	Negative							No											Eligible	Yes
Geita	Mbogwe DC	2785/2024	Yes	18	Yes	Yes	Negative									Yes	Negative							No											Eligible	Yes
Geita	Mbogwe DC	2788/2024	Yes	29	Yes	Yes	Negative									Yes	Negative							No											Eligible	Yes
Geita	Mbogwe DC	2797/2024	Yes	36	Yes	Already HIV positive									Yes	Yes	Positive				Yes	Benzathine penicillin G		No											Eligible	Yes
Geita	Mbogwe DC	2798/2024	Yes	46	Yes	Yes	Negative									Yes	Negative							No											Eligible	Yes
Geita	Mbogwe DC	2803/2024	Yes	19	Yes	Yes	Negative									Yes	Negative							No											Eligible	Yes
Geita	Mbogwe DC	2804/2024	Yes	30	Yes	Yes	Negative									Yes	Negative							No											Eligible	Yes
Geita	Mbogwe DC	2814/2024	Yes	30	Yes	Yes	Negative									Yes	Negative							No											Eligible	Yes
Geita	Mbogwe DC	2880/2024	Yes	18	Yes	Yes	Negative									Yes	Negative							No											Eligible	Yes
Geita	Mbogwe DC	2897/2024	Yes	30	Yes	Yes	Negative									Yes	Negative							No											Eligible	Yes
Geita	Mbogwe DC	2906/2024	Yes	19	Yes	Yes	Negative									Yes	Negative							No											Eligible	Yes
Geita	Mbogwe DC	2913/2024	Yes	28	Yes	Yes	Negative									Yes	Negative							No											Eligible	Yes
Geita	Mbogwe DC	2919/2024	Yes	28	Yes	Yes	Negative									Yes	Negative							No											Eligible	Yes
Geita	Mbogwe DC	2923/2024	Yes	25	Yes	Yes	Negative									Yes	Negative							No											Eligible	Yes
Geita	Mbogwe DC	2924/2024	Yes	27	Yes	Yes	Negative									Yes	Negative							No											Eligible	Yes
Geita	Mbogwe DC	2926/2024	Yes	33	Yes	Yes	Negative									Yes	Negative							No											Eligible	Yes
Geita	Mbogwe DC	2986/2024	Yes	31	Yes	Yes	Negative									Yes	Negative							No											Eligible	Yes
Geita	Mbogwe DC	2992/2024	Yes	24	Yes	Yes	Negative									Yes	Negative							No											Eligible	Yes
Geita	Mbogwe DC	2995/2024	Yes	26	Yes	Yes	Negative									Yes	Negative							No											Eligible	Yes
Geita	Mbogwe DC	3001/2024	Yes	29	Yes	Yes	Negative									Yes	Negative							No											Eligible	Yes
Geita	Mbogwe DC	3001/2024	Yes	18	Yes	Yes	Negative									Yes	Negative							No											Eligible	Yes
Geita	Mbogwe DC	3005/2024	Yes	27	Yes	Yes	Negative									Yes	Negative							No											Eligible	Yes
Geita	Mbogwe DC	3026/2024	Yes	27	Yes	Yes	Negative									Yes	Negative							No											Eligible	Yes
Geita	Mbogwe DC	3026/2024	Yes	26	Yes	Yes	Negative									Yes	Negative							No											Eligible	Yes
Geita	Mbogwe DC	3027/2024	Yes	28	Yes	Yes	Negative									Yes	Negative							No											Eligible	Yes
Geita	Mbogwe DC	3027/2024	Yes	28	Yes	Yes	Negative									Yes	Negative							No											Eligible	Yes
Geita	Mbogwe DC	3028/2024	Yes	33	Yes	Yes	Negative									Yes	Negative							Yes	44423	36		3	Negative						Not Eligible
Geita	Mbogwe DC	3030/2024	Yes	27	Yes	Yes	Negative									Yes	Negative							No											Eligible	Yes
Geita	Mbogwe DC	3032/2024	Yes	23	Yes	Yes	Negative									Yes	Negative							No											Eligible	Yes
Geita	Mbogwe DC	3034/2024	Yes	24	Yes	Yes	Negative									Yes	Negative							No											Eligible	Yes
Geita	Mbogwe DC	3035/2024	Yes	26	Yes	Yes	Negative									Yes	Negative							No											Eligible	Yes
Geita	Mbogwe DC	3038/2024	Yes	33	Yes	Yes	Negative									Yes	Negative							No											Eligible	Yes
Geita	Mbogwe DC	3048/048	Yes	22	Yes	Yes	Negative									Yes	Negative							No											Eligible	Yes
Geita	Mbogwe DC	3049/2024	Yes	22	Yes	Yes	Negative									Yes	Negative							No											Eligible	Yes
Geita	Mbogwe DC	3054/2024	Yes	23	Yes	Yes	Negative									Yes	Negative							No											Eligible	Yes
Geita	Mbogwe DC	3059/2024	Yes	17	Yes	Yes	Negative									Yes	Negative							No											Eligible	Yes
Geita	Mbogwe DC	3062/2024	Yes	19	Yes	Yes	Negative									Yes	Negative							No											Eligible	Yes
Geita	Mbogwe DC	3069/2024	Yes	30	Yes	Yes	Negative									Yes	Negative							No											Eligible	Yes
Geita	Mbogwe DC	3069/2024	Yes	24	Yes	Yes	Negative									Yes	Negative							No											Eligible	Yes
Geita	Mbogwe DC	3073/2024	Yes	27	Yes	Yes	Negative									Yes	Negative							No											Eligible	Yes
Geita	Mbogwe DC	3082/2024	Yes	35	Yes	Yes	Negative									Yes	Negative							No											Eligible	Yes
Geita	Mbogwe DC	3083/2024	Yes	22	Yes	Yes	Negative									Yes	Negative							No											Eligible	Yes
Geita	Mbogwe DC	3084/2024	Yes	24	Yes	Yes	Negative									Yes	Negative							No											Eligible	Yes
Geita	Mbogwe DC	3086/2024	Yes	19	Yes	Yes	Negative									Yes	Negative							No											Eligible	Yes
Geita	Mbogwe DC	3091/2024	Yes	36	Yes	Yes	Negative									Yes	Negative							No											Eligible	Yes
Geita	Mbogwe DC	3092/2024	Yes	30	Yes	Yes	Negative									Yes	Negative							No											Eligible	Yes
Geita	Mbogwe DC	3094/2024	Yes	20	Yes	Yes	Negative									Yes	Negative							No											Eligible	Yes
Geita	Mbogwe DC	3096/2024	Yes	22	Yes	Yes	Negative									Yes	Negative							No											Eligible	Yes
Geita	Mbogwe DC	3098/2024	Yes	22	Yes	Yes	Negative									Yes	Negative							No											Eligible	Yes
Geita	Mbogwe DC	3107/2024	Yes	31	Yes	Yes	Negative									Yes	Negative							No											Eligible	Yes
Geita	Mbogwe DC	3113/2024	Yes	23	Yes	Yes	Negative									No								No											Eligible	Yes
Geita	Mbogwe DC	3124/2024	Yes	34	Yes	Yes	Negative									Yes	Negative							No											Eligible	Yes
Geita	Mbogwe DC	3126/2024	Yes	36	Yes	Yes	Negative									Yes	Negative							No											Eligible	Yes
[truncated: 1,333 more rows]
