# Supplementary material for: Prevalence and associated factors for HIV, HBV and syphilis coinfections among pregnant women attending antenatal care in Tanzania
Source: PLoS One. 2025 Aug 1;20(8):e0329068. doi: 10.1371/journal.pone.0329068 (PMC12316242; doi:10.1371/journal.pone.0329068)
Supplement: S1 File — (ZIP) [file pone.0329068.s001.zip › S1_File.XLSX/Mbeya/Mbeya_baseline-final.xlsx]

## Sheet: Sheet 1
Name of the region	Name of the Council	Participant ID	What is your marital status	Other	What is the highest level of education that you have completed?	What is your main source of income?	Specify	HBV test has been conducted	What is the results	Why have you not been tested for hepatitis B	Why have you not been tested for hepatitis B/Do not see myself at risk	Why have you not been tested for hepatitis B/Do not know how to get tested	Why have you not been tested for hepatitis B/Have not been interested	Why have you not been tested for hepatitis B/Do not have time to go to a testing centre	Why have you not been tested for hepatitis B/Afraid of testing hepatitis B positive	Why have you not been tested for hepatitis B/Afraid of stigma and/or discrimination if I go to a testing facility and ask for a hepatitis B test	Why have you not been tested for hepatitis B/Don’t know	Why have you not been tested for hepatitis B/Other	Specify	In the past six months have you used someone else’s needle/syringe after they used it?	In the last six months, how many sexual partners have you had?	In the last six months, how often have you used condom with your sexual partner??	Have you ever had a blood transfusion?	Have you had an operation?	Have you ever had your teeth treated or extracted	Have you ever taken injections for medical use before? Medicines, vaccines, vitamins, etc)?	Have you ever had your ears pierced, manicured, or pedicured your nails at a saloon or by anyone who offers any of these services?	Have you ever been in prison or jail?	Has anyone in your family/household ever tested positive for hepatitis B	Have you regularly used these items in common with other members of the household during the past month?(Response Yes, No and Don't know)	Toothbrushes	Hand and face towels	Razor blades	Scissors	Shaving brush	Nail cutter	In the following knowledge assessment statement, respond Yes or No	Before participating in this study, did you ever hear/know about hepatitis B before?	Before participating in this study, did you know that HBV is caused by a virus	Before participating in this study, did you know that one can get hepatitis B through using unsterile medical equipment or through sharing needles/syringes.	Before participating in this study, did you know that Hepatitis B can be transmitted through sex.	Before participating in this study, did you know that hepatitis B virus causes diseases that may cause damage to the Liver?	Before participating in this study, did you know that people can be treated for hepatitis B?	Before participating in this study, did you know that there is treatment available for hepatitis B that you can have access to if positive?
Mbeya	Mbarali DC	057/2024	Married/living with partner		Completed secondary	Self-employed/business		Yes	Negative											No	1	Never	No	No	Yes	No	No	No	No		No	Don't know	No	No	Yes	Yes		Yes	Yes	Yes	Yes	Yes	No	No
Mbeya	Mbarali DC	058/2024	Single/never been married		Completed secondary	Unemployed		Yes	Negative											No	2	Sometimes	No	No	No	Yes	No	No	Don't know		No	Don't know	No	No	No	No		Yes	Yes	Yes	Yes	Yes	No	No
Mbeya	Mbarali DC	059/2024	Married/living with partner		Completed primary	Farming		Yes	Negative											No	1	Never	Don't know/remember	No	Yes	Yes	No	No	No		No	Yes	No	No	No	No		Yes	Yes	Yes	Yes	Yes	No	No
Mbeya	Mbarali DC	60/2024	Single/never been married		Completed primary	Student		Yes	Negative											No	1	Sometimes	Don't know/remember	No	No	Yes	No	No	Don't know		No	Don't know	No	No	Don't know	Yes		No
Mbeya	Mbarali DC	062/2024	Married/living with partner		Completed primary	Farming		Yes	Negative											No	1	Never	No	No	Yes	Yes	No	No	No		No	Yes	No	No	Yes	Yes		No
Mbeya	Mbarali DC	063/2024	Married/living with partner		Completed secondary	Self-employed/business		Yes	Negative											No	1	Sometimes	Don't know/remember	No	No	Yes	No	No	Don't know		No	Yes	No	No	Yes	No		Yes	Yes	Yes	Yes	Yes	Yes	Yes
Mbeya	Mbarali DC	061/2024	Married/living with partner		Completed primary	Farming		Yes	Negative											No	1	Never	Yes	Yes	No	Yes	No	No	No		No	Yes	No	No	Don't know	Yes		No
Mbeya	Mbarali DC	064/2024	Married/living with partner		Completed secondary	Self-employed/business		Yes	Negative											No	1	Never	No	No	No	Yes	No	No	Don't know		No	Yes	No	No	No	No		No
Mbeya	Mbarali DC	065/2024	Married/living with partner		Completed secondary	Farming		Yes	Negative											No	1	Never	No	No	Yes	Yes	No	No	Don't know		No	Yes	No	No	No	No		Yes	Yes	Yes	Yes	Yes	No	No
Mbeya	Mbarali DC	066/2024	Single/never been married		Completed secondary	Self-employed/business		Yes	Negative											No	3	Sometimes	No	No	Yes	Yes	No	No	Don't know		No	No	No	No	No	No		Yes	Yes	Yes	Yes	Yes	Yes	Yes
Mbeya	Mbarali DC	067/2024	Married/living with partner		Completed primary	Farming		Yes	Negative											No	1	Sometimes	No	No	No	Yes	No	No	No		No	Yes	No	No	No	Yes		No
Mbeya	Mbarali DC	068/2024	Married/living with partner		Completed primary	Farming		Yes	Negative											No	1	Never	No	No	No	Yes	No	No	No		No	Yes	No	No	Yes	Yes		Yes	Yes	Yes	Yes	Yes	Yes	Yes
Mbeya	Mbarali DC	069/2024	Married/living with partner		Completed primary	Farming		Yes	Negative											No	1	Never	Don't know/remember	No	Yes	Yes	No	No	Don't know		No	Yes	No	No	No	No		No
Mbeya	Mbarali DC	070/2024	Married/living with partner		Completed primary	Farming		Yes	Negative											No	1	Never	No	No	No	Yes	No	No	No		No	Yes	No	Yes	Yes	Yes		No
Mbeya	Mbarali DC	007/2024	Married/living with partner		Completed primary	Self-employed/business		Yes	Negative											No	1	Never	No	No	No	Yes	No	No	No		No	Yes	No	No	No	Yes		Yes	Yes	Yes	Yes	Yes	Yes	Yes
Mbeya	Mbarali DC	008/2024	Married/living with partner		Completed primary	Farming		Yes	Negative											No	1	Sometimes	No	No	No	Yes	Yes	No	Don't know		No	Yes	No	Yes	Yes	Yes		No
Mbeya	Mbarali DC	009/2024	Married/living with partner		Completed primary	Self-employed/business		Yes	Negative											No	1	Never	No	No	No	Yes	No	No	No		No	No	No	No	No	Yes		No
Mbeya	Mbarali DC	071/2024	Single/never been married		Completed secondary	Self-employed/business		Yes	Negative											No	2	Sometimes	No	No	Yes	Yes	No	No	No		No	Yes	No	No	No	Yes		No
Mbeya	Mbarali DC	072/2024	Married/living with partner		Completed primary	Farming		Yes	Negative											No	1	Never	No	No	No	Yes	No	No	No		No	Yes	No	Yes	No	Yes		Yes	Yes	Yes	Yes	Yes	No	No
Mbeya	Mbarali DC	74/2024	Married/living with partner		Completed primary	Farming		Yes	Positive											No	1	Never	No	No	No	Yes	No	No	Yes		No	Yes	No	Don't know	No	Yes		No
Mbeya	Mbarali DC	073/2024	Married/living with partner		Completed secondary	Farming		Yes	Negative											No	1	Never	No	No	Yes	Yes	No	No	No		No	Yes	No	No	No	Yes		No
Mbeya	Mbarali DC	594/2023	Married/living with partner		Completed secondary	Farming		Yes	Negative											No	1	Sometimes	No	No	Yes	Yes	No	No	No		No	Yes	No	No	No	Yes		No
Mbeya	Mbarali DC	58/2023	Married/living with partner		Completed secondary	Farming		Yes	Negative											No	1	Sometimes	Don't know/remember	No	No	Yes	No	No	Don't know		No	Yes	No	No	No	Yes		No
Mbeya	Mbarali DC	594/2023	Married/living with partner		Completed secondary	Farming		Yes	Negative											No	1	Sometimes	Don't know/remember	No	No	Yes	No	No	Don't know		No	Yes	No	Yes	No	Yes		No
Mbeya	Mbarali DC	075/2024	Married/living with partner		Completed secondary	Farming		Yes	Negative											No	1	Never	No	No	Yes	Yes	No	No	No		No	Yes	No	Yes	No	Yes		No
Mbeya	Mbarali DC	076/2024	Married/living with partner		Completed secondary	Farming		Yes	Negative											No	1	Sometimes	No	No	No	Yes	Yes	No	Don't know		Yes	Yes	No	No	No	Yes		No
Mbeya	Mbarali DC	077/2024	Married/living with partner		Completed primary	Self-employed/business		Yes	Negative											No	3	Sometimes	Don't know/remember	No	No	Yes	Yes	No	Don't know		No	Yes	No	No	No	Yes		Yes	Yes	Yes	Yes	Yes	Yes	Yes
Mbeya	Mbarali DC	078/2024	Married/living with partner		Completed primary	Farming		Yes	Negative											No	1	Never	Yes	No	Yes	Yes	Yes	No	Don't know		No	Yes	No	No	No	Yes		No
Mbeya	Mbarali DC	024/2024	Married/living with partner		Completed primary	Farming		Yes	Negative											No	1	Never	No	No	No	Yes	Yes	No	Don't know		No	Yes	No	Yes	No	Yes		No
Mbeya	Mbarali DC	079/2024	Married/living with partner		Completed secondary	Farming		Yes	Negative											No	1	Never	No	No	Yes	Yes	Yes	No	Don't know		No	Yes	No	Yes	No	Yes		No
Mbeya	Mbarali DC	080/2024	Single/never been married		Completed secondary	Self-employed/business		Yes	Negative											Yes	3	Sometimes	No	No	Yes	Yes	No	No	No		No	Yes	No	No	No	Yes		No
Mbeya	Mbarali DC	081/2024	Single/never been married		Completed professional/technical school	Unemployed		Yes	Negative											Yes	1	Never	No	No	No	Yes	Yes	No	No		No	Yes	No	No	No	Yes		Yes	Yes	Yes	Yes	Yes	Yes	Yes
Mbeya	Mbarali DC	030/2024	Single/never been married		Completed secondary	Self-employed/business		Yes	Negative											No	1	Never	No	No	Yes	Yes	Yes	No	Don't know		No	Yes	No	No	No	Yes		No
Mbeya	Mbarali DC	602/2024	Married/living with partner		Completed secondary	Self-employed/business		Yes	Negative											No	1	Never	No	No	No	Yes	No	No	Don't know		No	Yes	No	No	No	Yes		No
Mbeya	Mbarali DC	641/2023	Married/living with partner		Completed secondary	Farming		Yes	Negative											No	1	Never	No	No	No	Yes	No	No	Don't know		No	Yes	No	No	No	Yes		No
Mbeya	Mbarali DC	508/2023	Married/living with partner		Completed secondary	Farming		Yes	Negative											No	1	Sometimes	No	No	No	Yes	No	No	No		No	Yes	No	No	No	Yes		No
Mbeya	Mbarali DC	001/2024	Married/living with partner		Completed secondary	Farming		Yes	Negative											No	1	Sometimes	Don't know/remember	No	No	Yes	No	No	Don't know		No	Yes	No	No	No	Yes		No
Mbeya	Mbarali DC	018/2024	Married/living with partner		Completed secondary	Farming		Yes	Negative											No	1	Never	No	No	Yes	Yes	No	No	Don't know		No	Yes	No	No	No	Yes		No
Mbeya	Mbarali DC	013/2024	Single/never been married		Completed secondary	Employed		Yes	Negative											No	2	Sometimes	Yes	No	Yes	Yes	No	No	Don't know		No	Yes	No	No	No	Yes		No
Mbeya	Mbarali DC	083/2024	Married/living with partner		Completed secondary	Self-employed/business		Yes	Negative											No	1	Never	No	No	Yes	Yes	Yes	No	Don't know		No	Yes	No	No	No	Yes		No
Mbeya	Mbarali DC	002/2024	Married/living with partner		Completed secondary	Self-employed/business		Yes	Negative											No	1	Never	Yes	No	No	Yes	No	No	Don't know		No	Yes	No	No	No	Yes		No
Mbeya	Mbarali DC	003/2024	Married/living with partner		Completed professional/technical school	Employed		Yes	Negative											No	1	Sometimes	No	No	No	Yes	Yes	No	Don't know		No	Yes	No	No	No	Yes		Yes	Yes	Yes	Yes	Yes	Yes	Yes
Mbeya	Mbarali DC	084/2024	Married/living with partner		Completed secondary	Unemployed		Yes	Negative											No	1	Never	No	No	No	Yes	No	No	No		No	Yes	No	No	No	Yes		No
Mbeya	Mbarali DC	086/2024	Married/living with partner		No formal schooling	Farming		Yes	Negative											No	1	Never	No	No	No	Yes	No	No	Don't know		No	Yes	Yes	Yes	No	No		No
Mbeya	Mbarali DC	105/2024	Married/living with partner		Completed primary	Farming		Yes	Negative											No	1	Never	No	No	No	Yes	Yes	No	Don't know		No	Yes	No	No	No	Yes		No
Mbeya	Mbarali DC	643/2023	Married/living with partner		Completed secondary	Farming		Yes	Negative											No	1	Never	No	No	No	Yes	No	No	Don't know		No	Yes	No	No	No	Yes		No
Mbeya	Mbarali DC	087/2024	Married/living with partner		No formal schooling	Farming		Yes	Negative											No	1	Never	No	No	No	Yes	No	No	Don't know		No	Yes	No	Yes	No	Yes		No
Mbeya	Mbarali DC	088/2024	Married/living with partner		Completed secondary	Farming		Yes	Negative											Don’t know/remember	1	Never	No	No	No	Yes	No	No	No		No	Yes	No	No	No	Yes		No
Mbeya	Mbarali DC	088/2024	Married/living with partner		Completed secondary	Farming		Yes	Negative											No	1	Never	No	No	No	Yes	No	No	Don't know		No	Yes	No	No	No	Yes		No
Mbeya	Mbarali DC	089/2024	Married/living with partner		Completed secondary	Unemployed		Yes	Negative											No	1	Sometimes	No	No	No	Yes	No	No	Don't know		No	Yes	No	No	No	Yes		Yes	Yes	Yes	Yes	Yes	Yes	Yes
Mbeya	Mbarali DC	111/2024	Married/living with partner		No formal schooling	Farming		Yes	Negative											No	1	Never	No	No	No	Yes	No	No	Don't know		No	Yes	No	No	No	No		No
Mbeya	Mbarali DC	091/2024	Married/living with partner		No formal schooling	Farming		Yes	Negative											No	1	Never	No	No	No	Yes	No	No	No		No	Yes	No	Yes	No	No		No
Mbeya	Mbarali DC	620/2023	Married/living with partner		Completed secondary	Farming		Yes	Negative											No	1	Never	No	No	No	Yes	No	No	Don't know		No	Yes	Yes	No	No	Yes		No
Mbeya	Mbarali DC	621/2023	Married/living with partner		Completed secondary	Farming		Yes	Negative											No	1	Never	No	No	No	Yes	No	No	Don't know		No	Yes	No	No	No	Yes		No
Mbeya	Mbarali DC	601/2023	Married/living with partner		Completed primary	Farming		Yes	Negative											No	1	Sometimes	No	No	No	Yes	No	No	No		No	Yes	No	No	No	Yes		No
Mbeya	Mbarali DC	699/2023	Married/living with partner		Completed primary	Farming		Yes	Negative											No	1	Never	No	No	No	Yes	No	No	Don't know		No	Yes	No	No	No	Yes		No
Mbeya	Mbarali DC	093/2024	Single/never been married		Completed secondary	Self-employed/business		Yes	Negative											No	3	Sometimes	No	No	No	Yes	No	No	Don't know		No	Yes	No	Yes	No	Yes		Yes	Yes	Yes	Yes	Yes	Yes	Yes
Mbeya	Mbarali DC	092/2024	Single/never been married		Completed secondary	Self-employed/business		Yes	Negative											No	1	Sometimes	No	No	No	Yes	No	No	Don't know		No	Yes	No	No	No	Yes		No
Mbeya	Mbarali DC	890/2023	Married/living with partner		Completed secondary	Self-employed/business		Yes	Negative											No	1	Sometimes	No	No	No	Yes	No	No	Don't know		No	Yes	No	No	No	Yes		Yes	Yes	Yes	Yes	Yes	Yes	Yes
Mbeya	Mbarali DC	629/2023	Married/living with partner		Completed secondary	Self-employed/business		Yes	Negative											No	1	Never	No	No	No	Yes	No	No	Don't know		No	Yes	No	No	No	Yes		Yes	Yes	Yes	Yes	Yes	Yes	Yes
Mbeya	Mbarali DC	556/2023	Married/living with partner		Completed primary	Farming		Yes	Negative											No	1	Never	No	No	No	Yes	No	No	Don't know		No	Yes	No	No	No	Yes		No
Mbeya	Mbarali DC	705/2023	Single/never been married		Completed secondary	Farming		Yes	Negative											No	2	Sometimes	No	No	No	Yes	No	No	Don't know		No	Yes	No	Yes	No	Yes		No
Mbeya	Mbarali DC	094/2024	Married/living with partner		Completed secondary	Farming		Yes	Negative											No	1	Never	No	No	No	Yes	No	No	Don't know		No	Yes	No	No	No	Yes		No
Mbeya	Mbarali DC	098/2024	Married/living with partner		Completed secondary	Farming		Yes	Negative											No	1	Sometimes	No	No	No	Yes	No	No	Don't know		No	Yes	No	No	No	Yes		No
Mbeya	Mbarali DC	099/2024	Single/never been married		Completed secondary	Farming		Yes	Negative											No	2	Sometimes	No	No	No	Yes	No	No	Don't know		No	Yes	No	No	No	Yes		No
Mbeya	Mbarali DC	100/2024	Married/living with partner		Completed secondary	Farming		Yes	Negative											No	1	Never	No	No	No	Yes	No	No	Don't know		No	Yes	No	No	No	Yes		Yes	Yes	Yes	Yes	Yes	Yes	Yes
Mbeya	Mbarali DC	101/2024	Married/living with partner		Completed secondary	Farming		Yes	Negative											No	1	Sometimes	No	No	No	Yes	No	No	Don't know		No	Yes	No	No	No	Yes		No
Mbeya	Mbarali DC	052/2024	Single/never been married		Completed secondary	Farming		Yes	Negative											No	3	Sometimes	No	No	No	Yes	Yes	No	Don't know		No	Yes	No	No	No	Yes		Yes	Yes	Yes	Yes	Yes	Yes	Yes
Mbeya	Mbarali DC	103/2024	Married/living with partner		Completed secondary	Farming		Yes	Negative											No	1	Sometimes	No	No	No	Yes	No	No	Don't know		No	Yes	No	No	No	Yes		Yes	Yes	Yes	Yes	Yes	Yes	Yes
Mbeya	Mbarali DC	102/2024	Divorced/ separated		Completed professional/technical school	Self-employed/business		Yes	Negative											No	2	Never	No	No	No	Yes	No	No	No		No	Yes	No	No	No	Yes		Yes	Yes	Yes	Yes	Yes	Yes	Yes
Mbeya	Mbarali DC	631/2024	Married/living with partner		Completed secondary	Farming		Yes	Negative											No	1	Sometimes	No	No	No	Yes	No	No	Don't know		No	Yes	No	No	No	Yes		No
Mbeya	Mbarali DC	104/2024	Widowed		Completed primary	Farming		Yes	Negative											No	1	Sometimes	No	No	No	Yes	No	No	No		No	Yes	No	No	No	Yes		No
Mbeya	Mbarali DC	113/2024	Married/living with partner		No formal schooling	Farming		Yes	Negative											No	1	Never	Don't know/remember	No	No	Yes	No	No	Don't know		No	Yes	No	No	No	Yes		No
Mbeya	Mbarali DC	114/2024	Married/living with partner		No formal schooling	Farming		Yes	Negative											No	1	Never	No	No	No	Yes	No	No	Don't know		No	Yes	No	No	No	Yes		No
Mbeya	Mbarali DC	115/2024	Married/living with partner		Completed secondary	Self-employed/business		Yes	Negative											No	1	Never	No	No	No	Yes	No	No	Don't know		No	Yes	No	No	No	Yes		Yes	Yes	Yes	Yes	Yes	Yes	Yes
Mbeya	Mbarali DC	116/2024	Married/living with partner		Completed secondary	Farming		Yes	Negative											No	1	Never	No	No	No	Yes	No	No	Don't know		No	Yes	No	No	No	Yes		Yes	Yes	Yes	Yes	Yes	Yes	Yes
Mbeya	Mbarali DC	119/2024	Divorced/ separated		Completed primary	Self-employed/business		Yes	Negative											No	1	Never	No	No	No	Yes	No	No	Don't know		No	Yes	No	No	No	Yes		No
Mbeya	Mbarali DC	117/2024	Single/never been married		Completed professional/technical school	Self-employed/business		Yes	Negative											No	1	Never	No	No	No	Yes	No	No	Don't know		No	Yes	No	No	No	Yes		Yes	Yes	Yes	Yes	Yes	Yes	Yes
Mbeya	Mbarali DC	118/2024	Single/never been married		Completed secondary	Self-employed/business		Yes	Negative											No	1	Never	No	No	No	Yes	No	No	Don't know		No	Yes	No	No	No	Yes		No
Mbeya	Mbarali DC	120/2024	Divorced/ separated		Completed primary	Farming		Yes	Negative											No	1	Never	No	No	No	Yes	No	No	Don't know		No	Yes	No	No	No	Yes		Yes	Yes	Yes	Yes	Yes	Yes	Yes
Mbeya	Mbarali DC	121/2024	Single/never been married		Completed secondary	Farming		Yes	Negative											No	1	Never	No	No	No	Yes	No	No	Don't know		No	Yes	No	No	No	Yes		Yes	Yes	Yes	Yes	Yes	Yes	Yes
Mbeya	Mbarali DC	122/2024	Single/never been married		Completed primary	Farming		Yes	Negative											No	1	Never	No	Yes	No	Yes	No	No	Don't know		No	Yes	No	No	No	Yes		Yes	Yes	Yes	Yes	Yes	Yes	Yes
Mbeya	Mbarali DC	123/2024	Divorced/ separated		Completed professional/technical school	Self-employed/business		Yes	Negative											No	1	Never	No	Yes	No	Yes	No	No	Don't know		No	Yes	No	No	No	Yes		No
Mbeya	Mbarali DC	005/2024	Single/never been married		No formal schooling	Farming		Yes	Negative											No	1	Never	No	Yes	No	Yes	No	No	Don't know		No	Yes	No	No	No	Yes		Yes	Yes	Yes	Yes	Yes	Yes	Yes
Mbeya	Mbarali DC	083/2024	Single/never been married		No formal schooling	Farming		Yes	Negative											No	1	Never	No	Yes	No	Yes	No	No	Don't know		No	Yes	No	No	No	Yes		No
Mbeya	Mbarali DC	010/2024	Single/never been married		Completed primary	Farming		Yes	Negative											No	1	Never	No	Yes	No	Yes	No	No	Don't know		No	Yes	No	No	No	Yes		No
Mbeya	Mbarali DC	003/2024	Divorced/ separated		Completed primary	Farming		Yes	Negative											No	1	Never	No	Yes	No	Yes	No	No	Don't know		No	Yes	No	No	No	Yes		Yes	Yes	Yes	Yes	Yes	Yes	Yes
Mbeya	Mbarali DC	124/2024	Divorced/ separated		Completed secondary	Self-employed/business		Yes	Negative											No	1	Never	No	No	No	Yes	No	No	Don't know		No	Yes	No	No	No	Yes		No
Mbeya	Mbarali DC	126/2024	Single/never been married		No formal schooling	Farming		Yes	Negative											No	1	Never	No	No	No	Yes	No	No	Don't know		No	Yes	No	No	No	Yes		No
Mbeya	Mbarali DC	125/2024	Divorced/ separated		Completed primary	Farming		Yes	Negative											No	1	Never	No	No	No	Yes	No	No	Don't know		No	Yes	No	No	No	Yes		Yes	Yes	Yes	Yes	Yes	Yes	Yes
Mbeya	Mbarali DC	127/2024	Divorced/ separated		Completed secondary	Unemployed		Yes	Negative											No	1	Never	No	No	No	Yes	No	No	Don't know		No	Yes	No	No	No	Yes		No
Mbeya	Mbarali DC	128/2024	Single/never been married		Completed primary	Farming		Yes	Negative											No	1	Never	No	Yes	No	Yes	No	No	Don't know		No	Yes	No	No	No	Yes		No
Mbeya	Mbarali DC	129/2024	Divorced/ separated		Completed primary	Farming		Yes	Negative											No	1	Never	No	Yes	No	Yes	No	No	Don't know		No	Yes	No	No	No	Yes		Yes	Yes	Yes	Yes	Yes	Yes	Yes
Mbeya	Mbarali DC	130/2024	Divorced/ separated		Completed professional/technical school	Self-employed/business		Yes	Negative											No	1	Never	No	Yes	No	Yes	No	No	Don't know		No	Yes	No	No	No	Yes		No
Mbeya	Mbarali DC	131/2024	Single/never been married		Completed primary	Farming		Yes	Negative											No	1	Never	No	Yes	No	Yes	No	No	Don't know		No	Yes	No	No	No	Yes		No
Mbeya	Mbarali DC	132/2024	Single/never been married		No formal schooling	Farming		Yes	Negative											No	1	Never	No	Yes	No	Yes	No	No	Don't know		No	Yes	No	No	No	Yes		No
Mbeya	Mbarali DC	063/2024	Single/never been married		No formal schooling	Farming		Yes	Negative											No	1	Never	No	Yes	No	Yes	No	No	Don't know		No	Yes	No	No	No	Yes		No
Mbeya	Mbarali DC	137/2024	Single/never been married		Completed primary	Self-employed/business		Yes	Negative											No	1	Never	No	Yes	No	Yes	No	No	Don't know		No	Yes	No	No	No	Yes		Yes	Yes	Yes	Yes	Yes	Yes	Yes
Mbeya	Mbarali DC	608/2023	Single/never been married		Completed secondary	Farming		Yes	Negative											No	1	Never	No	Yes	No	Yes	No	No	Don't know		No	Yes	No	No	No	Yes		No
Mbeya	Mbarali DC	704/2023	Single/never been married		Completed secondary	Self-employed/business		Yes	Negative											No	1	Never	No	Yes	No	Yes	No	No	Don't know		No	Yes	No	No	No	Yes		Yes	Yes	Yes	Yes	Yes	Yes	Yes
Mbeya	Mbarali DC	146/2024	Divorced/ separated		Completed professional/technical school	Self-employed/business		Yes	Negative											No	1	Never	No	Yes	No	Yes	No	No	Don't know		No	Yes	No	No	No	Yes		No
Mbeya	Mbarali DC	147/2024	Single/never been married		Completed primary	Farming		Yes	Negative											No	1	Never	No	Yes	No	Yes	No	No	Don't know		No	Yes	No	No	No	Yes		No
Mbeya	Mbarali DC	148/2024	Single/never been married		Completed primary	Farming		Yes	Negative											No	1	Never	No	Yes	No	Yes	No	No	Don't know		No	Yes	No	No	No	Yes		Yes	Yes	Yes	Yes	Yes	Yes	Yes
Mbeya	Mbarali DC	149/2024	Single/never been married		Completed primary	Farming		Yes	Negative											No	1	Never	No	Yes	No	Yes	No	No	Don't know		No	Yes	No	No	No	Yes		No
Mbeya	Mbarali DC	004/2024	Divorced/ separated		Completed professional/technical school	Self-employed/business		Yes	Negative											No	1	Never	No	Yes	No	Yes	No	No	Don't know		No	Yes	No	No	No	Yes		No
Mbeya	Mbarali DC	361/2023	Divorced/ separated		Completed secondary	Farming		Yes	Negative											No	1	Never	No	Yes	No	Yes	No	No	Don't know		No	Yes	No	No	No	Yes		Yes	Yes	Yes	Yes	Yes	Yes	Yes
Mbeya	Mbarali DC	033/2024	Single/never been married		Completed primary	Farming		Yes	Negative											No	1	Never	No	Yes	No	Yes	No	No	Don't know		No	Yes	No	No	No	Yes		No
Mbeya	Mbarali DC	150/2024	Single/never been married		Completed secondary	Farming		Yes	Negative											No	1	Never	No	Yes	No	Yes	No	No	Don't know		No	Yes	No	No	No	Yes		No
Mbeya	Mbarali DC	151/2024	Single/never been married		Completed secondary	Farming		Yes	Negative											No	1	Never	No	Yes	No	Yes	No	No	Don't know		No	Yes	No	No	No	Yes		No
Mbeya	Mbarali DC	153/2024	Single/never been married		Completed primary	Farming		Yes	Negative											No	1	Never	No	Yes	No	Yes	No	No	Don't know		No	Yes	No	No	No	Yes		Yes	Yes	Yes	Yes	Yes	Yes	Yes
Mbeya	Mbarali DC	152/2024	Single/never been married		No formal schooling	Farming		Yes	Negative											No	1	Never	No	Yes	No	Yes	No	No	Don't know		No	Yes	No	No	No	Yes		Yes	Yes	Yes	Yes	Yes	Yes	Yes
Mbeya	Mbarali DC	211/2024	Married/living with partner		Completed primary	Farming		Yes	Negative											No	1	Never	Yes	No	No	Yes	Yes	No	No		No	Yes	No	No	Yes	Yes		No
Mbeya	Chunya DC	1380/2023	Married/living with partner		Completed primary	Self-employed/business		Yes	Negative											No	1	Never	No	No	No	No	No	No	No		No	No	No	No	No	No		No
Mbeya	Chunya DC	1151/2023	Married/living with partner		Completed secondary	Farming		Yes	Negative											No	1	Never	No	No	No	No	No	No	No		No	No	No	No	No	No		No
Mbeya	Chunya DC	1184/2023	Married/living with partner		Completed secondary	Farming		Yes	Negative											No	1	Never	No	No	No	No	No	No	No		No	No	No	No	No	No		No
Mbeya	Chunya DC	1168/2024	Married/living with partner		Completed primary	Farming		Yes	Negative											No	1	Never	No	No	No	No	No	No	No		No	No	No	No	No	No		No
Mbeya	Chunya DC	113/2024	Married/living with partner		Completed secondary	Unemployed		Yes	Negative											No	1	Never	No	No	No	No	No	No	No		No	No	No	No	No	No		No
Mbeya	Chunya DC	114/2024	Married/living with partner		Completed primary	Farming		Yes	Negative											No	1	Never	No	No	No	No	No	No	No		No	No	No	No	No	No		No
Mbeya	Chunya DC	120/2024	Married/living with partner		Completed primary	Farming		Yes	Negative											No	1	Never	No	No	No	No	No	No	No		No	No	No	No	No	No		No
Mbeya	Chunya DC	121/2024	Married/living with partner		Completed secondary	Self-employed/business		Yes	Negative											No	1	Never	No	No	No	No	No	No	No		No	No	No	No	No	No		No
Mbeya	Chunya DC	122/2024	Married/living with partner		Completed primary	Self-employed/business		Yes	Negative											No	1	Never	No	No	No	No	No	No	No		No	No	No	No	No	No		No
Mbeya	Chunya DC	1394/2023	Married/living with partner		Completed primary	Farming		Yes	Negative											No	1	Never	No	No	No	No	No	No	No		No	No	No	No	No	No		No
Mbeya	Chunya DC	776/2023	Married/living with partner		Completed secondary	Unemployed		Yes	Negative											No	1	Never	No	Yes	No	No	No	No	No		No	No	No	No	No	No		No
Mbeya	Chunya DC	798/2023	Married/living with partner		Completed primary	Self-employed/business		Yes	Negative											No	1	Never	No	No	No	No	No	No	No		No	No	No	No	No	No		No
Mbeya	Chunya DC	963/2023	Married/living with partner		Completed primary	Self-employed/business		Yes	Negative											No	1	Never	No	No	No	No	No	No	No		No	No	No	No	No	No		No
Mbeya	Chunya DC	1393/2023	Married/living with partner		Completed primary	Farming		Yes	Negative											No	1	Never	No	No	No	No	No	No	No		No	No	No	No	No	No		No
Mbeya	Chunya DC	1324/2023	Married/living with partner		Completed primary	Farming		Yes	Negative											No	1	Never	No	No	No	No	No	No	No		No	No	No	No	No	No		No
Mbeya	Chunya DC	1341/2023	Married/living with partner		Completed primary	Farming		Yes	Negative											No	1	Never	No	No	No	No	No	No	Don't know		No	No	No	No	No	No		No
Mbeya	Chunya DC	966/2023	Married/living with partner		Completed primary	Self-employed/business		Yes	Negative											No	1	Never	No	No	No	No	No	No	No		No	No	No	No	No	No		No
Mbeya	Chunya DC	1237/2023	Married/living with partner		Completed primary	Farming		Yes	Negative											No	1	Never	No	No	No	No	No	No	No		No	No	No	No	No	No		No
Mbeya	Chunya DC	935/2023	Married/living with partner		Completed primary	Farming		Yes	Negative											No	1	Never	No	No	No	No	No	No	No		No	No	No	No	No	No		No
Mbeya	Chunya DC	1212/2023	Married/living with partner		Completed primary	Farming		Yes	Negative											No	1	Never	No	No	No	No	No	No	No		No	No	No	No	No	No		No
Mbeya	Chunya DC	1301/2023	Married/living with partner		Completed primary	Farming		Yes	Negative											No	1	Never	No	No	No	No	No	No	No		No	No	No	No	No	No		No
Mbeya	Chunya DC	1211/2023	Married/living with partner		Completed primary	Farming		Yes	Negative											No	1	Never	No	No	No	No	No	No	No		No	No	No	No	No	No		No
Mbeya	Chunya DC	001/2024	Married/living with partner		Completed primary	Farming		Yes	Negative											No	1	Never	No	No	No	No	No	No	No		No	No	No	No	No	No		No
Mbeya	Chunya DC	124/2024	Married/living with partner		Completed primary	Farming		Yes	Negative											No	1	Never	No	No	No	No	No	No	No		No	No	No	No	No	No		No
Mbeya	Chunya DC	1097/2023	Married/living with partner		Completed primary	Farming		Yes	Negative											No	1	Never	No	No	No	No	No	No	No		No	No	No	No	No	No		No
Mbeya	Chunya DC	1307/2023	Married/living with partner		Completed primary	Farming		Yes	Negative											No	1	Never	No	No	No	No	No	No	No		No	No	No	No	No	No		No
Mbeya	Chunya DC	126/2024	Married/living with partner		Completed primary	Farming		Yes	Negative											No	1	Never	No	No	No	No	No	No	No		No	No	No	No	No	No		No
Mbeya	Chunya DC	1392/2023	Married/living with partner		Completed secondary	Unemployed		Yes	Negative											No	1	Never	No	Yes	No	No	No	No	No		No	No	No	No	No	No		No
Mbeya	Chunya DC	127/2024	Married/living with partner		Completed primary	Farming		Yes	Negative											No	1	Never	No	No	No	No	No	No	No		No	No	No	No	No	No		No
Mbeya	Chunya DC	018/2024	Single/never been married		Completed primary	Unemployed		Yes	Negative											No	2	Never	No	No	No	No	No	No	No		No	No	No	No	No	No		No
Mbeya	Chunya DC	129/2024	Married/living with partner		Completed secondary	Self-employed/business		Yes	Negative											No	1	Never	No	Yes	No	No	No	No	No		No	No	No	No	No	No		No
Mbeya	Chunya DC	1275/2023	Single/never been married		Completed primary	Farming		Yes	Negative											No	3	Never	No	No	No	No	No	No	No		No	No	No	No	No	No		No
Mbeya	Chunya DC	132/2024	Single/never been married		Completed secondary	Self-employed/business		Yes	Negative											No	1	Never	No	No	No	No	No	No	No		No	No	No	No	No	No		No
Mbeya	Chunya DC	130/2024	Married/living with partner		Completed secondary	Self-employed/business		Yes	Negative											No	1	Never	No	No	No	No	No	No	No		No	No	No	No	No	No		No
Mbeya	Chunya DC	133/2024	Married/living with partner		Completed primary	Self-employed/business		Yes	Negative											No	1	Never	No	No	No	No	No	No	No		No	No	No	No	No	No		No
Mbeya	Chunya DC	131/2024	Married/living with partner		Completed secondary	Self-employed/business		Yes	Negative											No	1	Never	No	No	No	No	No	No	No		No	No	No	No	No	No		No
Mbeya	Chunya DC	1384/2023	Married/living with partner		Completed primary	Farming		Yes	Negative											No	1	Never	No	No	No	No	No	No	No		No	No	No	No	No	No		No
Mbeya	Chunya DC	067/2024	Married/living with partner		Completed primary	Farming		Yes	Negative											No	1	Never	No	No	No	No	No	No	No		No	No	No	No	No	No		No
Mbeya	Chunya DC	1082/2023	Married/living with partner		Completed primary	Farming		Yes	Negative											No	1	Never	No	No	No	No	No	No	No		No	No	No	No	No	No		No
Mbeya	Chunya DC	134/2024	Married/living with partner		Completed secondary	Self-employed/business		Yes	Negative											No	1	Never	No	No	No	No	No	No	No		No	No	No	No	No	No		No
Mbeya	Chunya DC	135/2024	Married/living with partner		Completed secondary	Farming		Yes	Negative											No	1	Never	No	No	No	No	No	No	No		No	No	No	No	No	No		No
Mbeya	Chunya DC	52/2023	Married/living with partner		Completed secondary	Farming		Yes	Negative											No	1	Never	No	No	No	No	No	No	No		No	No	No	No	No	No		No
Mbeya	Chunya DC	965/2023	Married/living with partner		Completed primary	Farming		Yes	Negative											No	1	Never	No	No	No	No	No	No	No		No	No	No	No	No	No		No
Mbeya	Chunya DC	019/2024	Married/living with partner		Completed secondary	Farming		Yes	Negative											No	1	Never	No	No	No	No	No	No	No		No	No	No	No	No	No		No
Mbeya	Chunya DC	026/2024	Married/living with partner		Completed secondary	Self-employed/business		Yes	Negative											No	1	Never	No	No	No	No	No	No	No		No	No	No	No	No	No		No
Mbeya	Chunya DC	1084/2023	Married/living with partner		Completed secondary	Farming		Yes	Negative											No	1	Never	No	No	No	No	No	No	No		No	No	No	No	No	No		No
Mbeya	Chunya DC	011/2024	Married/living with partner		Completed secondary	Farming		Yes	Negative											No	1	Never	No	No	No	No	No	No	No		No	No	No	No	No	No		No
Mbeya	Chunya DC	1214/2023	Married/living with partner		Completed secondary	Self-employed/business		Yes	Negative											No	1	Never	No	No	No	No	No	No	No		No	No	No	No	No	No		No
Mbeya	Chunya DC	020/2024	Married/living with partner		Completed secondary	Self-employed/business		Yes	Negative											No	1	Never	No	Yes	No	No	No	No	No		No	No	No	No	No	No		No
Mbeya	Chunya DC	13/2023	Married/living with partner		Completed secondary	Farming		Yes	Negative											No	1	Never	No	No	No	No	No	No	No		No	No	No	No	No	No		No
Mbeya	Chunya DC	1303/2023	Married/living with partner		Completed primary	Self-employed/business		Yes	Negative											No	1	Never	No	No	No	No	No	No	No		No	No	No	No	No	No		No
Mbeya	Chunya DC	1208/2023	Married/living with partner		Completed secondary	Farming		Yes	Negative											No	1	Never	No	No	No	No	No	No	No		No	No	No	No	No	No		No
Mbeya	Chunya DC	010/2024	Married/living with partner		Completed secondary	Self-employed/business		Yes	Negative											No	1	Never	No	No	No	No	No	No	No		No	No	No	No	No	No		No
Mbeya	Chunya DC	137/2024	Married/living with partner		Completed secondary	Farming		Yes	Negative											No	1	Never	No	No	No	No	No	No	No		No	No	No	No	No	No		No
Mbeya	Chunya DC	1206/2023	Married/living with partner		Completed secondary	Self-employed/business		Yes	Negative											No	1	Never	No	No	No	No	No	No	No		No	No	No	No	No	No		No
Mbeya	Chunya DC	1302/2023	Married/living with partner		Completed secondary	Self-employed/business		Yes	Negative											No	1	Never	No	No	No	No	No	No	No		No	No	No	No	No	No		No
Mbeya	Chunya DC	1101/2023	Married/living with partner		Completed primary	Self-employed/business		Yes	Negative											No	1	Never	No	No	No	No	No	No	No		No	No	No	No	No	No		No
Mbeya	Chunya DC	014/2024	Married/living with partner		Completed primary	Farming		Yes	Negative											No	1	Never	No	No	No	No	No	No	No		No	No	No	No	No	No		No
Mbeya	Chunya DC	1312/2023	Married/living with partner		Completed primary	Unemployed		Yes	Negative											No	1	Never	No	No	No	No	No	No	No		No	No	No	No	No	No		No
Mbeya	Chunya DC	984/2023	Married/living with partner		Completed secondary	Farming		Yes	Negative											No	1	Never	No	Yes	No	No	No	No	No		No	No	No	No	No	No		No
Mbeya	Chunya DC	1045/2023	Married/living with partner		Completed primary	Farming		Yes	Negative											No	1	Never	No	No	No	No	No	No	No		No	No	No	No	No	No		No
Mbeya	Chunya DC	2004/2023	Married/living with partner		Completed primary	Farming		Yes	Negative											No	1	Never	No	No	No	No	No	No	No		No	No	No	No	No	No		No
Mbeya	Chunya DC	2004/2023	Married/living with partner		Completed primary	Farming		Yes	Negative											No	16	Never	No	No	No	No	No	No	No		No	No	No	No	No	No		No
Mbeya	Chunya DC	1315/2023	Married/living with partner		Completed primary	Self-employed/business		Yes	Negative											No	1	Never	No	Yes	No	No	No	No	No		No	No	No	No	No	No		No
Mbeya	Chunya DC	007/2024	Married/living with partner		Completed primary	Farming		Yes	Negative											No	1	Never	No	No	No	No	No	No	No		No	No	No	No	No	No		No
Mbeya	Chunya DC	008/2024	Married/living with partner		Completed secondary	Self-employed/business		Yes	Negative											No	1	Never	No	No	No	No	No	No	No		No	No	No	No	No	No		No
Mbeya	Chunya DC	139/2024	Married/living with partner		Completed primary	Farming		Yes	Negative											No	1	Never	No	No	No	No	No	No	No		No	No	No	No	No	No		No
Mbeya	Chunya DC	140/2024	Married/living with partner		Completed primary	Farming		Yes	Negative											No	1	Never	No	Yes	No	No	No	No	No		No	No	No	No	No	No		No
Mbeya	Chunya DC	1097/2023	Married/living with partner		Completed primary	Self-employed/business		Yes	Negative											No	1	Never	No	No	No	No	No	No	No		No	No	No	No	No	No		No
Mbeya	Chunya DC	1103/2023	Married/living with partner		Completed primary	Farming		Yes	Negative											No	1	Never	No	No	No	No	No	No	No		No	No	No	No	No	No		No
Mbeya	Chunya DC	151/2024	Married/living with partner		Completed primary	Self-employed/business		Yes	Negative											No	1	Never	No	No	No	No	No	No	No		No	No	No	No	No	No		No
Mbeya	Chunya DC	1134/2023	Married/living with partner		Completed primary	Unemployed		Yes	Negative											No	1	Never	No	No	No	No	No	No	No		No	No	No	No	No	No		No
Mbeya	Chunya DC	027/2024	Married/living with partner		Completed primary	Unemployed		Yes	Negative											No	1	Never	No	No	No	No	No	No	No		No	No	No	No	No	No		No
Mbeya	Chunya DC	012/2024	Married/living with partner		Completed primary	Unemployed		Yes	Negative											No	1	Never	No	No	No	No	No	No	No		No	No	No	No	No	No		No
Mbeya	Chunya DC	144/2024	Married/living with partner		Completed primary	Unemployed		Yes	Negative											No	1	Never	No	No	No	No	No	No	No		No	No	No	No	No	No		No
Mbeya	Chunya DC	16/2024	Married/living with partner		Completed secondary	Unemployed		Yes	Positive											No	1	Never	No	No	No	No	No	No	No		No	No	No	No	No	No		No
Mbeya	Chunya DC	025/2024	Married/living with partner		Completed secondary	Unemployed		Yes	Negative											No	1	Never	No	No	No	No	No	No	No		No	No	No	No	No	No		No
Mbeya	Chunya DC	141/2024	Married/living with partner		Completed primary	Unemployed		Yes	Negative											No	1	Never	No	No	No	No	No	No	No		No	No	No	No	No	No		No
Mbeya	Chunya DC	1185/2023	Married/living with partner		Completed primary	Farming		Yes	Negative											No	1	Never	No	No	No	No	No	No	No		No	No	No	No	No	No		No
Mbeya	Chunya DC	140/2024	Married/living with partner		Completed primary	Farming		Yes	Negative											No	1	Never	No	No	No	No	No	No	No		No	No	No	No	No	No		No
Mbeya	Chunya DC	142/2024	Married/living with partner		Completed primary	Farming		Yes	Negative											No	1	Never	No	No	No	No	No	No	No		No	No	No	No	No	No		No
Mbeya	Chunya DC	978/2023	Married/living with partner		Completed secondary	Farming		Yes	Negative											No	1	Never	No	No	No	No	No	No	No		No	No	No	No	No	No		No
Mbeya	Chunya DC	145/2024	Married/living with partner		Completed primary	Farming		Yes	Negative											No	1	Never	No	No	No	No	No	No	No		No	No	No	No	No	No		No
Mbeya	Chunya DC	146/2024	Married/living with partner		Completed primary	Unemployed		Yes	Negative											No	1	Never	No	Yes	No	No	No	No	No		No	No	No	No	No	No		No
Mbeya	Chunya DC	148/2024	Married/living with partner		Completed primary	Farming		Yes	Negative											No	1	Sometimes	No	No	No	No	No	No	No		No	No	No	No	No	No		No
Mbeya	Chunya DC	1215/2023	Married/living with partner		Completed secondary	Unemployed		Yes	Negative											No	1	Never	No	No	No	No	No	No	No		No	No	No	No	No	No		No
Mbeya	Chunya DC	147/2024	Married/living with partner		Completed primary	Farming		Yes	Negative											No	1	Never	No	No	No	No	No	No	No		No	No	No	No	No	No		No
Mbeya	Chunya DC	149/2024	Married/living with partner		Completed primary	Farming		Yes	Negative											No	1	Never	No	No	No	No	No	No	No		No	No	No	No	No	No		No
Mbeya	Chunya DC	150/2024	Married/living with partner		Completed primary	Farming		Yes	Negative											No	1	Never	No	No	No	No	No	No	No		No	No	No	No	No	No		No
Mbeya	Chunya DC	023/2024	Married/living with partner		Completed secondary	Farming		Yes	Negative											No	1	Never	No	No	No	No	No	No	No		No	No	No	No	No	No		No
Mbeya	Chunya DC	021/2024	Married/living with partner		Completed primary	Unemployed		Yes	Negative											No	1	Never	No	No	No	No	No	No	No		No	No	No	No	No	No		No
Mbeya	Chunya DC	1375/2023	Married/living with partner		Completed primary	Unemployed		Yes	Negative											No	1	Never	No	No	No	No	No	No	No		No	No	No	No	No	No		No
Mbeya	Chunya DC	152/2024	Single/never been married		Completed secondary	Unemployed		Yes	Negative											No	1	Never	No	No	No	No	No	No	No		No	No	No	No	No	No		No
Mbeya	Chunya DC	153/2024	Married/living with partner		Completed primary	Unemployed		Yes	Negative											No	1	Never	No	No	No	No	No	No	No		No	No	No	No	No	No		No
Mbeya	Chunya DC	1123/2023	Married/living with partner		Completed primary	Farming		Yes	Negative											No	1	Never	No	No	No	No	No	No	No		No	No	No	No	No	No		No
Mbeya	Chunya DC	1216/2023	Married/living with partner		Completed primary	Unemployed		Yes	Negative											No	1	Never	No	No	No	No	No	No	No		No	No	No	No	No	No		No
Mbeya	Chunya DC	028/2024	Married/living with partner		Completed primary	Farming		Yes	Negative											No	1	Never	No	No	No	No	No	No	No		No	No	No	No	No	No		No
Mbeya	Chunya DC	003/2024	Married/living with partner		Completed primary	Farming		Yes	Negative											No	1	Never	No	No	No	No	No	No	No		No	No	No	No	No	No		No
Mbeya	Chunya DC	1203/2023	Married/living with partner		Completed primary	Farming		Yes	Negative											No	1	Never	No	No	No	No	No	No	No		No	No	No	No	No	No		No
Mbeya	Chunya DC	1221/2023	Married/living with partner		Completed primary	Farming		Yes	Negative											No	1	Never	No	Yes	No	No	No	No	No		No	No	No	No	No	No		No
Mbeya	Chunya DC	1313/2023	Married/living with partner		Completed primary	Farming		Yes	Negative											No	1	Never	No	No	No	No	No	No	No		No	No	No	No	No	No		No
Mbeya	Chunya DC	036/2024	Married/living with partner		Completed primary	Farming		Yes	Negative											No	1	Never	No	No	No	No	No	No	No		No	No	No	No	No	No		No
Mbeya	Chunya DC	824/2023	Married/living with partner		Completed primary	Farming		Yes	Negative											No	1	Never	No	No	No	No	No	No	No		No	No	No	No	No	No		No
Mbeya	Chunya DC	154/2024	Married/living with partner		Completed primary	Farming		Yes	Negative											No	1	Never	No	No	No	No	No	No	No		No	No	No	No	No	No		No
Mbeya	Chunya DC	1299/2023	Married/living with partner		Completed primary	Farming		Yes	Negative											No	1	Never	No	No	No	No	No	No	No		No	No	No	No	No	No		No
Mbeya	Chunya DC	155/2024	Married/living with partner		Completed secondary	Farming		Yes	Negative											No	1	Never	No	No	No	No	No	No	No		No	No	No	No	No	No		No
Mbeya	Chunya DC	156/2024	Married/living with partner		Completed primary	Farming		Yes	Negative											No	1	Never	No	No	No	No	No	No	No		No	No	No	No	No	No		No
Mbeya	Chunya DC	157/2024	Married/living with partner		Completed primary	Farming		Yes	Negative											No	1	Never	No	No	No	No	No	No	No		No	No	No	No	No	No		No
Mbeya	Chunya DC	132/2023	Married/living with partner		Completed primary	Farming		Yes	Negative											No	1	Never	No	No	No	No	No	No	No		No	No	No	No	No	No		No
Mbeya	Chunya DC	1310/2023	Married/living with partner		Completed secondary	Unemployed		Yes	Negative											No	1	Never	No	No	No	No	No	No	No		No	No	No	No	No	No		No
Mbeya	Chunya DC	991/2023	Married/living with partner		Completed primary	Farming		Yes	Negative											No	1	Never	No	No	No	No	No	No	No		No	No	No	No	No	No		No
Mbeya	Chunya DC	044/2024	Married/living with partner		Completed secondary	Farming		Yes	Negative											No	1	Never	No	No	No	No	No	No	No		No	No	No	No	No	No		No
Mbeya	Chunya DC	1137/2024	Married/living with partner		Completed primary	Farming		Yes	Negative											No	1	Never	No	No	No	No	No	No	No		No	No	No	No	No	No		No
Mbeya	Chunya DC	39/2024	Married/living with partner		Completed professional/technical school	Self-employed/business		Yes	Positive											No	1	Never	No	No	No	No	No	No	No		No	No	No	No	No	No		No
Mbeya	Chunya DC	033/2024	Married/living with partner		Completed secondary	Farming		Yes	Negative											No	1	Never	No	No	No	No	No	No	No		No	No	No	No	No	No		No
Mbeya	Chunya DC	158/2024	Married/living with partner		Completed secondary	Self-employed/business		Yes	Negative											No	1	Never	No	Yes	No	No	No	No	No		No	No	No	No	No	No		No
Mbeya	Chunya DC	1109/2023	Married/living with partner		Completed secondary	Self-employed/business		Yes	Negative											No	1	Never	No	No	No	No	No	No	No		No	No	No	No	No	No		No
Mbeya	Chunya DC	1316/2023	Married/living with partner		Completed secondary	Farming		Yes	Negative											No	1	Never	No	No	No	No	No	No	No		No	No	No	No	No	No		No
Mbeya	Chunya DC	988/2023	Married/living with partner		Completed primary	Farming		Yes	Negative											No	1	Never	No	No	No	No	No	No	No		No	No	No	No	No	No		No
Mbeya	Chunya DC	1245/2023	Married/living with partner		Completed primary	Farming		Yes	Negative											No	1	Never	No	No	No	No	No	No	No		No	No	No	No	No	No		No
Mbeya	Chunya DC	1140/2023	Married/living with partner		Completed primary	Farming		Yes	Negative											No	1	Never	No	No	No	No	No	No	No		No	No	No	No	No	No		No
Mbeya	Chunya DC	043/2024	Married/living with partner		Completed primary	Farming		Yes	Negative											No	1	Never	No	No	No	No	No	No	No		No	No	No	No	No	No		No
Mbeya	Chunya DC	042/2024	Married/living with partner		Completed primary	Farming		Yes	Negative											No	1	Never	No	No	No	No	No	No	No		No	No	No	No	No	No		No
Mbeya	Chunya DC	160/2024	Married/living with partner		Completed primary	Farming		Yes	Negative											No	1	Never	No	No	No	No	No	No	No		No	No	No	No	No	No		No
Mbeya	Chunya DC	159/2024	Married/living with partner		Completed primary	Farming		Yes	Negative											No	1	Never	No	Yes	No	No	No	No	No		No	No	No	No	No	No		No
Mbeya	Chunya DC	035/2024	Married/living with partner		Completed primary	Farming		Yes	Negative											No	1	Never	No	No	No	No	No	No	No		No	No	No	No	No	No		No
Mbeya	Chunya DC	161/2024	Married/living with partner		Completed primary	Farming		Yes	Negative											No	1	Never	No	No	No	No	No	No	No		No	No	No	No	No	No		No
Mbeya	Chunya DC	162/2024	Married/living with partner		Completed primary	Farming		Yes	Negative											No	1	Never	No	No	No	Don't know	No	No	No		No	No	No	No	No	No		No
Mbeya	Chunya DC	041/2024	Married/living with partner		Completed primary	Farming		Yes	Negative											No	1	Never	No	No	No	No	No	No	No		No	No	No	No	No	No		No
Mbeya	Chunya DC	031/2024	Married/living with partner		Completed primary	Farming		Yes	Negative											No	1	Never	No	No	No	No	No	No	No		No	No	No	No	No	No		No
Mbeya	Chunya DC	1228/2023	Married/living with partner		Completed primary	Farming		Yes	Negative											No	1	Never	No	No	No	No	No	No	No		No	No	No	No	No	No		No
Mbeya	Chunya DC	1222/2023	Married/living with partner		Completed primary	Farming		Yes	Negative											No	1	Never	No	No	No	No	No	No	No		No	No	No	No	No	No		No
Mbeya	Chunya DC	163/2024	Married/living with partner		Completed primary	Farming		Yes	Negative											No	1	Never	No	No	No	No	No	No	No		No	No	No	No	No	No		No
Mbeya	Chunya DC	164/2024	Married/living with partner		Completed primary	Farming		Yes	Negative											No	1	Never	No	No	No	No	No	No	No		No	No	No	No	No	No		No
Mbeya	Chunya DC	165/2024	Married/living with partner		Completed primary	Farming		Yes	Negative											No	1	Never	No	No	No	No	No	No	No		No	No	No	No	No	No		No
Mbeya	Chunya DC	166/2024	Married/living with partner		Completed secondary	Farming		Yes	Negative											No	1	Never	No	Yes	No	No	No	No	No		No	No	No	No	No	No		No
Mbeya	Chunya DC	1145/2023	Married/living with partner		Completed primary	Farming		Yes	Negative											No	1	Never	No	Yes	No	No	No	No	No		No	No	No	No	No	No		No
Mbeya	Chunya DC	1337/2023	Married/living with partner		Completed primary	Farming		Yes	Negative											No	1	Never	No	No	No	No	No	No	No		No	No	No	No	No	No		No
Mbeya	Chunya DC	167/2024	Married/living with partner		Completed primary	Farming		Yes	Negative											No	1	Never	No	No	No	No	No	No	No		No	No	No	No	No	No		No
Mbeya	Chunya DC	168/2024	Married/living with partner		Completed primary	Farming		Yes	Negative											No	1	Never	No	No	No	No	No	No	No		No	No	No	No	No	No		No
Mbeya	Chunya DC	169/2024	Married/living with partner		Completed primary	Farming		Yes	Negative											No	1	Never	No	No	No	No	No	No	No		No	No	No	No	No	No		No
Mbeya	Chunya DC	170/2024	Married/living with partner		Completed primary	Farming		Yes	Negative											No	1	Never	No	No	No	No	No	No	No		No	No	No	No	No	No		No
Mbeya	Chunya DC	1329/2023	Married/living with partner		Completed primary	Farming		Yes	Negative											No	1	Never	No	No	No	No	No	No	No		No	No	No	No	No	No		No
Mbeya	Chunya DC	1099/2023	Married/living with partner		Completed primary	Farming		Yes	Negative											No	1	Never	No	No	No	No	No	No	No		No	No	No	No	No	No		No
Mbeya	Chunya DC	047/2024	Married/living with partner		Completed primary	Farming		Yes	Negative											No	1	Never	No	No	No	No	No	No	No		No	No	No	No	No	No		No
Mbeya	Chunya DC	1125/2023	Married/living with partner		Completed primary	Farming		Yes	Negative											No	1	Never	No	No	No	No	No	No	No		No	No	No	No	No	No		No
Mbeya	Chunya DC	1129/2023	Married/living with partner		Completed primary	Farming		Yes	Negative											No	1	Never	Don't know/remember	No	No	No	No	No	No		No	No	No	No	No	No		No
Mbeya	Chunya DC	1227/2023	Married/living with partner		Completed primary	Farming		Yes	Negative											No	1	Never	No	No	No	No	No	No	No		No	No	No	No	No	No		No
Mbeya	Chunya DC	989/2023	Married/living with partner		Completed primary	Farming		Yes	Negative											No	1	Never	No	No	No	No	No	No	No		No	No	No	No	No	No		No
Mbeya	Chunya DC	173/2024	Married/living with partner		Completed primary	Farming		Yes	Negative											No	1	Never	No	No	No	No	No	No	No		No	No	No	No	No	No		No
Mbeya	Chunya DC	171/2024	Married/living with partner		Completed secondary	Employed		Yes	Negative											No	1	Never	No	No	No	No	No	No	No		No	No	No	No	No	No		No
Mbeya	Chunya DC	172/2024	Married/living with partner		Completed secondary	Farming		Yes	Negative											No	1	Never	No	No	No	No	No	No	No		No	No	No	No	No	No		No
Mbeya	Chunya DC	1317/2023	Married/living with partner		Completed primary	Farming		Yes	Negative											No	1	Never	No	No	No	No	No	No	No		No	No	No	No	No	No		No
Mbeya	Chunya DC	1132/2023	Married/living with partner		Completed primary	Farming		Yes	Negative											No	1	Never	No	No	No	No	No	No	No		No	No	No	No	No	No		No
Mbeya	Chunya DC	1009/2023	Married/living with partner		Completed primary	Farming		Yes	Negative											No	1	Never	No	No	No	No	No	No	No		No	No	No	No	No	No		No
Mbeya	Chunya DC	048/2024	Married/living with partner		Completed secondary	Farming		Yes	Negative											No	1	Never	No	No	No	No	No	No	No		No	No	No	No	No	No		No
Mbeya	Chunya DC	1135/2023	Married/living with partner		Completed primary	Farming		Yes	Negative											No	1	Never	No	No	No	No	No	No	No		No	No	No	No	No	No		No
Mbeya	Chunya DC	860/2023	Married/living with partner		Completed secondary	Farming		Yes	Negative											No	1	Never	No	No	No	No	No	No	No		No	No	No	No	No	No		No
Mbeya	Chunya DC	174/2024	Married/living with partner		Completed primary	Farming		Yes	Negative											No	1	Never	No	No	Yes	No	No	Yes	No		No	No	No	No	No	No		No
Mbeya	Chunya DC	029/2024	Married/living with partner		Completed primary	Farming		Yes	Negative											No	1	Never	No	No	No	No	No	No	No		No	No	No	No	No	No		No
Mbeya	Chunya DC	1114/2023	Married/living with partner		Completed primary	Farming		Yes	Negative											No	1	Never	No	No	No	No	No	No	No		No	No	No	No	No	No		No
Mbeya	Chunya DC	891/2023	Married/living with partner		Completed primary	Farming		Yes	Negative											No	1	Never	No	No	No	No	No	No	No		No	No	No	No	No	No		No
Mbeya	Chunya DC	176/2024	Married/living with partner		Completed primary	Farming		Yes	Negative											No	1	Never	No	No	No	No	No	No	No		No	No	No	No	No	No		No
Mbeya	Chunya DC	177/2024	Married/living with partner		Completed primary	Farming		Yes	Negative											No	1	Never	No	No	No	No	No	No	No		No	No	No	No	No	No		No
Mbeya	Chunya DC	1281/2023	Married/living with partner		Completed primary	Farming		Yes	Negative											No	1	Never	No	No	No	No	No	No	No		No	No	No	No	No	No		No
Mbeya	Chunya DC	1139/2023	Married/living with partner		Completed primary	Farming		Yes	Negative											No	1	Never	No	No	No	No	No	No	No		No	No	No	No	No	No		No
Mbeya	Chunya DC	178/2024	Married/living with partner		Completed primary	Farming		Yes	Negative											No	1	Never	No	No	No	No	No	No	No		No	No	No	No	No	No		No
Mbeya	Chunya DC	1135/2023	Married/living with partner		Completed primary	Farming		Yes	Negative											No	1	Never	No	No	No	No	No	No	No		No	No	No	No	No	No		No
Mbeya	Chunya DC	180/2024	Married/living with partner		Completed primary	Farming		Yes	Negative											No	1	Never	No	No	No	No	No	No	No		No	No	No	No	No	No		No
Mbeya	Chunya DC	181/2024	Married/living with partner		Completed primary	Farming		Yes	Negative											No	1	Never	No	No	No	No	No	No	No		No	No	No	No	No	No		No
Mbeya	Chunya DC	1335/2023	Married/living with partner		Completed primary	Farming		Yes	Negative											No	1	Never	No	No	No	No	No	No	No		No	No	No	No	No	No		No
Mbeya	Chunya DC	184/2024	Married/living with partner		Completed primary	Farming		Yes	Negative											Yes	1	Never	No	No	No	No	No	No	No		No	No	No	No	No	No		No
Mbeya	Chunya DC	183/2024	Married/living with partner		Completed primary	Farming		Yes	Negative											No	1	Never	No	No	No	No	No	No	No		No	No	No	No	No	No		No
Mbeya	Chunya DC	185/2024	Married/living with partner		Completed primary	Farming		Yes	Negative											No	1	Never	No	Yes	No	No	No	No	No		No	No	No	No	No	No		No
Mbeya	Chunya DC	185/2024	Married/living with partner		Completed primary	Farming		Yes	Negative											No	1	Never	No	No	No	No	No	No	No		No	No	No	No	No	No		No
Mbeya	Chunya DC	186/2024	Married/living with partner		Completed primary	Farming		Yes	Negative											No	1	Never	No	No	No	No	No	No	No		No	No	No	No	No	No		No
Mbeya	Chunya DC	187/2024	Married/living with partner		Completed primary	Farming		Yes	Negative											Yes	1	Never	No	No	No	No	No	No	No		No	No	No	No	No	No		No
Mbeya	Chunya DC	188/2024	Married/living with partner		Completed primary	Farming		Yes	Negative											No	1	Never	No	No	No	No	No	No	No		No	No	No	No	No	No		No
Mbeya	Chunya DC	189/2024	Married/living with partner		Completed primary	Farming		Yes	Negative											No	1	Never	No	No	No	No	No	No	No		No	No	No	No	No	No		No
Mbeya	Chunya DC	190/2024	Married/living with partner		Completed primary	Farming		Yes	Negative											No	1	Never	No	No	No	No	No	No	No		No	No	No	No	No	No		No
Mbeya	Chunya DC	191/2024	Married/living with partner		Completed primary	Farming		Yes	Negative											No	1	Never	No	No	No	No	No	No	No		No	No	No	No	No	No		No
Mbeya	Chunya DC	192/2024	Married/living with partner		Completed primary	Farming		Yes	Negative											No	1	Never	No	No	No	No	No	No	No		No	No	No	No	No	No		No
Mbeya	Chunya DC	193/2024	Married/living with partner		Completed primary	Farming		Yes	Negative											No	1	Never	No	No	No	No	No	No	No		No	No	No	No	No	No		No
Mbeya	Chunya DC	195/2024	Married/living with partner		Completed primary	Farming		Yes	Negative											No	1	Never	No	No	No	No	No	No	No		No	No	No	No	No	No		No
Mbeya	Chunya DC	196/2024	Married/living with partner		Completed primary	Farming		Yes	Negative											No	1	Never	No	No	No	No	No	No	No		No	No	No	No	No	No		No
Mbeya	Chunya DC	195/2024	Married/living with partner		Completed primary	Farming		Yes	Negative											No	1	Never	No	No	No	No	No	No	No		No	No	No	No	No	No		No
Mbeya	Chunya DC	197/2024	Married/living with partner		Completed primary	Unemployed		Yes	Negative											No	1	Never	No	No	No	No	No	No	No		No	No	No	No	No	No		No
Mbeya	Chunya DC	198/2024	Married/living with partner		Completed primary	Employed		Yes	Negative											No	1	Never	No	No	No	No	No	No	No		No	No	No	No	No	No		No
Mbeya	Chunya DC	199/2024	Married/living with partner		Completed primary	Unemployed		Yes	Negative											No	1	Never	No	No	No	No	No	No	No		No	No	No	No	No	No		No
Mbeya	Chunya DC	200/2024	Married/living with partner		Completed primary	Farming		Yes	Negative											No	1	Never	No	No	No	No	No	No	No		No	No	No	No	No	No		No
Mbeya	Chunya DC	1340/2023	Married/living with partner		Completed primary	Unemployed		Yes	Negative											No	1	Never	No	No	No	No	No	No	No		No	No	No	No	No	No		No
Mbeya	Chunya DC	052/2024	Married/living with partner		Completed primary	Farming		Yes	Negative											No	1	Never	No	No	No	No	No	No	No		No	No	No	No	No	No		No
Mbeya	Chunya DC	070/2024	Married/living with partner		Completed primary	Farming		Yes	Negative											No	1	Never	No	No	No	No	No	No	No		No	No	No	No	No	No		No
Mbeya	Chunya DC	073/2024	Married/living with partner		Completed secondary	Farming		Yes	Negative											No	1	Never	No	No	No	No	No	No	No		No	No	No	No	No	No		No
Mbeya	Chunya DC	065/2024	Married/living with partner		Completed primary	Unemployed		Yes	Negative											No	1	Never	No	No	No	No	No	No	No		No	No	No	No	No	No		No
Mbeya	Chunya DC	052/2024	Married/living with partner		Completed secondary	Farming		Yes	Negative											No	1	Never	No	No	No	No	No	No	No		No	No	No	No	No	No		No
Mbeya	Chunya DC	058/2024	Married/living with partner		Completed secondary	Unemployed		Yes	Negative											No	1	Never	No	No	No	No	No	No	No		No	No	No	No	No	No		No
Mbeya	Chunya DC	053/2024	Married/living with partner		Completed primary	Farming		Yes	Negative											No	1	Never	No	No	No	No	No	No	No		No	No	No	No	No	No		No
Mbeya	Chunya DC	083/2024	Married/living with partner		Completed primary	Farming		Yes	Negative											No	1	Never	No	No	No	No	No	No	No		No	No	No	No	No	No		No
Mbeya	Chunya DC	077/2024	Married/living with partner		Completed primary	Farming		Yes	Negative											No	1	Never	No	No	No	No	No	No	No		No	No	No	No	No	No		No
Mbeya	Chunya DC	062/2024	Married/living with partner		Completed primary	Unemployed		Yes	Negative											No	1	Never	No	No	No	No	No	No	No		No	No	No	No	No	No		No
Mbeya	Chunya DC	1131/2023	Married/living with partner		Completed secondary	Farming		Yes	Negative											No	1	Never	No	No	No	No	No	No	No		No	No	No	No	No	No		No
Mbeya	Chunya DC	1248/2023	Married/living with partner		Completed secondary	Farming		Yes	Negative											No	1	Never	No	No	No	No	No	No	No		No	No	No	No	No	No		No
Mbeya	Chunya DC	1345/2023	Married/living with partner		Completed secondary	Unemployed		Yes	Negative											No	1	Never	No	No	No	No	No	No	No		No	No	No	No	No	No		No
Mbeya	Chunya DC	202/2024	Married/living with partner		Completed primary	Unemployed		Yes	Negative											No	1	Never	No	No	No	No	No	No	No		No	No	No	No	No	No		No
Mbeya	Chunya DC	071/2024	Married/living with partner		Completed secondary	Farming		Yes	Negative											No	1	Never	No	Yes	No	No	No	No	No		No	No	No	No	No	No		No
Mbeya	Chunya DC	069/2024	Married/living with partner		Completed secondary	Farming		Yes	Negative											No	1	Never	No	Yes	No	No	No	No	No		No	No	No	No	No	No		No
Mbeya	Chunya DC	201/2024	Divorced/ separated		Completed primary	Unemployed		Yes	Negative											No	1	Never	No	Yes	No	No	No	No	No		No	No	No	No	No	No		No
Mbeya	Chunya DC	1349/2024	Married/living with partner		Completed primary	Unemployed		Yes	Negative											Don’t know/remember	1	Never	No	No	No	No	No	No	No		No	No	No	No	No	No		No
Mbeya	Chunya DC	1350/2023	Married/living with partner		Completed primary	Farming		Yes	Negative											No	1	Never	No	No	No	No	No	No	No		No	No	No	No	No	No		No
Mbeya	Chunya DC	1348/2023	Divorced/ separated		Completed secondary	Farming		Yes	Negative											No	1	Never	No	No	No	No	No	No	No		No	No	No	No	No	No		No
Mbeya	Chunya DC	078/2024	Married/living with partner		Completed primary	Unemployed		Yes	Negative											No	1	Never	No	No	No	No	No	No	No		No	No	No	No	No	No		No
Mbeya	Chunya DC	1351/2023	Married/living with partner		Completed secondary	Unemployed		Yes	Negative											No	1	Never	No	No	No	No	No	No	No		No	No	No	No	No	No		No
Mbeya	Chunya DC	1006/2023	Married/living with partner		Completed primary	Farming		Yes	Negative											No	1	Never	No	No	No	No	No	No	No		No	No	No	No	No	No		No
Mbeya	Chunya DC	1355/2023	Married/living with partner		Completed primary	Unemployed		Yes	Negative											No	1	Never	No	No	No	No	No	No	No		No	No	No	No	No	No		No
Mbeya	Chunya DC	079/2023	Married/living with partner		Completed primary	Farming		Yes	Negative											No	1	Never	No	No	No	No	No	No	No		No	No	No	No	No	No		No
Mbeya	Chunya DC	1056/2023	Married/living with partner		Completed primary	Farming		Yes	Negative											No	1	Never	No	No	No	No	No	No	No		No	No	No	No	No	No		No
Mbeya	Chunya DC	778/2023	Divorced/ separated		Completed secondary	Farming		Yes	Negative											Don’t know/remember	2	Never	No	No	No	No	No	No	No		No	No	No	No	No	No		No
Mbeya	Chunya DC	180/2024	Married/living with partner		Completed primary	Farming		Yes	Negative											No	1	Never	No	No	No	No	No	No	No		No	No	No	No	No	No		No
Mbeya	Chunya DC	1238/2023	Married/living with partner		Completed primary	Farming		Yes	Negative											No	1	Never	No	Yes	No	No	No	No	No		No	No	No	No	No	No		No
Mbeya	Chunya DC	950/2024	Married/living with partner		Completed primary	Unemployed		Yes	Negative											No	1	Never	No	No	No	No	No	No	No		No	No	No	No	No	No		No
Mbeya	Chunya DC	081/2024	Married/living with partner		Completed primary	Unemployed		Yes	Negative											No	1	Never	No	No	No	No	No	No	No		No	No	No	No	No	No		No
Mbeya	Chunya DC	1354/2023	Married/living with partner		Completed primary	Unemployed		Yes	Negative											No	1	Never	No	No	No	No	No	No	No		No	No	No	No	No	No		No
Mbeya	Chunya DC	1243/2023	Married/living with partner		Completed primary	Unemployed		Yes	Negative											No	1	Never	No	No	No	No	No	No	No		No	No	No	No	No	No		No
Mbeya	Chunya DC	1346/2023	Married/living with partner		Completed primary	Farming		Yes	Negative											No	1	Never	No	No	No	No	No	No	No		No	No	No	No	No	No		No
Mbeya	Chunya DC	1074/2023	Divorced/ separated		Completed primary	Unemployed		Yes	Negative											No	1	Never	No	No	No	No	No	No	No		No	No	No	No	No	No		No
Mbeya	Chunya DC	1244/2024	Married/living with partner		Completed primary	Unemployed		Yes	Negative											No	1	Never	No	No	No	No	No	No	No		No	No	No	No	No	No		No
Mbeya	Chunya DC	209/2024	Single/never been married		Completed secondary	Unemployed		Yes	Negative											No	1	Never	No	Yes	No	No	No	No	No		No	No	No	No	No	No		No
Mbeya	Chunya DC	203/2024	Married/living with partner		Completed primary	Unemployed		Yes	Negative											No	1	Never	No	No	No	No	No	No	No		No	No	No	No	No	No		No
Mbeya	Chunya DC	204/2024	Married/living with partner		Completed secondary	Self-employed/business		Yes	Negative											No	1	Never	No	No	No	No	No	No	No		No	No	No	No	No	No		No
Mbeya	Chunya DC	205/2024	Married/living with partner		Completed secondary	Farming		Yes	Negative											No	1	Never	No	No	No	No	No	No	No		No	No	No	No	No	No		No
Mbeya	Chunya DC	111/2023	Married/living with partner		Completed secondary	Farming		Yes	Positive											No	1	Never	No	No	No	No	No	No	No		No	No	No	No	No	No		No
Mbeya	Chunya DC	1201/2023	Married/living with partner		Completed secondary	Farming		Yes	Negative											No	1	Never	No	No	No	No	No	No	No		No	No	No	No	No	No		No
Mbeya	Chunya DC	206/2024	Married/living with partner		Completed secondary	Farming		Yes	Negative											No	1	Never	No	No	No	No	No	No	No		No	No	No	No	No	No		No
Mbeya	Chunya DC	1144/2023	Married/living with partner		Completed primary	Farming		Yes	Negative											No	1	Never	No	No	No	No	No	No	No		No	No	No	No	No	No		No
Mbeya	Chunya DC	1268/2023	Married/living with partner		Completed secondary	Farming		Yes	Negative											No	1	Never	No	No	No	No	No	No	No		No	No	No	No	No	No		No
Mbeya	Chunya DC	1252/2023	Married/living with partner		Completed primary	Farming		Yes	Negative											No	1	Never	No	No	No	No	No	No	No		No	No	No	No	No	No		No
Mbeya	Chunya DC	207/2024	Married/living with partner		Completed primary	Farming		Yes	Negative											No	1	Never	No	No	No	No	No	No	No		No	No	No	No	No	No		No
Mbeya	Chunya DC	1025/2023	Married/living with partner		Completed primary	Farming		Yes	Negative											No	1	Never	No	No	No	No	No	No	No		No	No	No	No	No	No		No
Mbeya	Chunya DC	1171/2023	Married/living with partner		Completed primary	Farming		Yes	Negative											No	1	Never	No	No	No	No	No	No	No		No	No	No	No	No	No		No
Mbeya	Chunya DC	208/2024	Married/living with partner		Completed primary	Farming		Yes	Negative											No	1	Never	No	No	No	No	No	No	No		No	No	No	No	No	No		No
Mbeya	Chunya DC	210/2024	Married/living with partner		Completed primary	Farming		Yes	Negative											No	1	Never	No	No	No	No	No	No	No		No	No	No	No	No	No		No
Mbeya	Chunya DC	211/2024	Married/living with partner		Completed primary	Farming		Yes	Negative											No	1	Never	No	No	No	No	No	No	No		No	No	No	No	No	No		No
Mbeya	Chunya DC	212/2024	Married/living with partner		Completed primary	Farming		Yes	Negative											No	1	Never	No	No	No	No	No	No	No		No	No	No	No	No	No		No
Mbeya	Chunya DC	213/2024	Married/living with partner		Completed primary	Farming		Yes	Negative											No	1	Never	No	No	No	No	No	No	No		No	No	No	No	No	No		No
Mbeya	Chunya DC	214/2024	Married/living with partner		Completed primary	Farming		Yes	Negative											No	1	Never	No	No	No	No	No	No	No		No	No	No	No	No	No		No
Mbeya	Chunya DC	215/2024	Married/living with partner		Completed primary	Farming		Yes	Negative											No	1	Never	No	No	No	No	No	No	No		No	No	No	No	No	No		No
Mbeya	Chunya DC	216/2024	Married/living with partner		Completed primary	Farming		Yes	Negative											No	1	Never	No	No	No	No	No	No	No		No	No	No	No	No	No		No
Mbeya	Chunya DC	217/2024	Married/living with partner		Completed secondary	Self-employed/business		Yes	Negative											No	1	Never	No	Yes	No	No	No	No	No		No	No	No	No	No	No		No
Mbeya	Chunya DC	218/2024	Married/living with partner		Completed secondary	Farming		Yes	Negative											No	1	Never	No	No	No	No	No	No	No		No	No	No	No	No	No		No
Mbeya	Chunya DC	219/2024	Married/living with partner		Completed primary	Farming		Yes	Negative											No	1	Never	No	No	No	No	No	No	No		No	No	No	No	No	No		No
Mbeya	Chunya DC	220/2024	Married/living with partner		Completed primary	Farming		Yes	Negative											No	1	Never	No	No	No	No	No	No	No		No	No	No	No	No	No		No
Mbeya	Chunya DC	221/2024	Married/living with partner		Completed secondary	Farming		Yes	Negative											No	1	Never	No	No	No	No	No	No	No		No	No	No	No	No	No		No
Mbeya	Chunya DC	222/2024	Married/living with partner		Completed secondary	Farming		Yes	Negative											No	1	Never	No	Yes	No	No	No	No	No		No	No	No	No	No	No		No
Mbeya	Chunya DC	223/2024	Married/living with partner		Completed secondary	Self-employed/business		Yes	Negative											No	1	Never	No	Yes	No	No	No	No	No		No	No	No	No	No	No		No
Mbeya	Chunya DC	224/2024	Married/living with partner		Completed secondary	Self-employed/business		Yes	Negative											No	1	Never	No	No	No	No	No	No	No		No	No	No	No	No	No		No
Mbeya	Chunya DC	225/2024	Married/living with partner		Completed secondary	Self-employed/business		Yes	Negative											No	1	Never	No	No	No	No	No	No	No		No	No	No	No	No	No		No
Mbeya	Chunya DC	226/2024	Married/living with partner		Completed primary	Farming		Yes	Negative											No	1	Never	No	No	No	No	No	No	No		No	No	No	No	No	No		No
Mbeya	Chunya DC	227/2024	Married/living with partner		Completed primary	Farming		Yes	Negative											No	1	Never	No	No	No	No	No	No	No		No	No	No	No	No	No		No
Mbeya	Chunya DC	228/2024	Married/living with partner		Completed primary	Farming		Yes	Negative											No	1	Never	No	No	No	No	No	No	No		No	No	No	No	No	No		No
Mbeya	Chunya DC	229/2024	Married/living with partner		Completed primary	Farming		Yes	Negative											No	1	Never	No	No	No	No	No	No	No		No	No	No	No	No	No		No
Mbeya	Chunya DC	230/2024	Married/living with partner		Completed primary	Farming		Yes	Negative											No	1	Never	No	Yes	No	No	No	No	No		No	No	No	No	No	No		No
Mbeya	Chunya DC	231/2024	Married/living with partner		Completed primary	Farming		Yes	Negative											No	1	Never	No	No	No	No	No	No	No		No	No	No	No	No	No		No
Mbeya	Chunya DC	232/2024	Single/never been married		Completed secondary	Farming		Yes	Negative											No	1	Never	No	No	No	No	No	No	No		No	No	No	No	No	No		No
Mbeya	Chunya DC	233/2024	Married/living with partner		Completed primary	Farming		Yes	Negative											No	1	Never	No	Yes	No	No	No	No	No		No	No	No	No	No	No		No
Mbeya	Chunya DC	234/2024	Married/living with partner		Completed primary	Farming		Yes	Negative											No	1	Never	No	No	No	No	No	No	No		No	No	No	No	No	No		No
Mbeya	Chunya DC	235/2024	Married/living with partner		Completed primary	Farming		Yes	Negative											No	1	Never	No	Yes	No	No	No	No	No		No	No	No	No	No	No		No
Mbeya	Chunya DC	236/2024	Married/living with partner		Completed primary	Farming		Yes	Negative											No	1	Never	No	No	No	No	No	No	No		No	No	No	No	No	No		No
Mbeya	Chunya DC	237/2024	Married/living with partner		Completed primary	Farming		Yes	Negative											No	1	Never	No	No	No	No	No	No	No		No	No	No	No	No	No		No
Mbeya	Chunya DC	238/2024	Married/living with partner		Completed primary	Farming		Yes	Negative											No	1	Never	No	No	No	No	No	No	No		No	No	No	No	No	No		No
Mbeya	Chunya DC	239/2024	Married/living with partner		Completed primary	Farming		Yes	Negative											No	1	Never	No	No	No	No	No	No	No		No	No	No	No	No	No		No
Mbeya	Chunya DC	240/2024	Married/living with partner		Completed primary	Farming		Yes	Negative											No	1	Never	No	No	No	No	No	No	No		No	No	No	No	No	No		No
Mbeya	Chunya DC	241/2024	Married/living with partner		Completed primary	Farming		Yes	Negative											No	1	Never	No	No	No	No	No	No	No		No	No	No	No	No	No		No
Mbeya	Chunya DC	242/2024	Married/living with partner		Completed primary	Farming		Yes	Negative											No	1	Never	No	No	No	No	No	No	No		No	No	No	No	No	No		No
Mbeya	Chunya DC	243/2024	Married/living with partner		Completed primary	Farming		Yes	Negative											No	1	Never	No	No	No	No	No	No	No		No	No	No	No	No	No		No
Mbeya	Chunya DC	244/2024	Married/living with partner		Completed primary	Farming		Yes	Negative											No	1	Never	No	No	No	No	No	No	No		No	No	No	No	No	No		No
Mbeya	Chunya DC	24/20244	Married/living with partner		Completed primary	Farming		Yes	Negative											Yes	1	Never	No	No	No	No	No	No	No		No	No	No	No	No	No		No
Mbeya	Chunya DC	245/2024	Married/living with partner		Completed primary	Farming		Yes	Negative											No	1	Never	No	No	No	No	No	No	No		No	No	No	No	No	No		No
Mbeya	Chunya DC	246/2024	Married/living with partner		Completed primary	Farming		Yes	Negative											No	1	Never	No	No	No	No	No	No	No		No	No	No	No	No	No		No
Mbeya	Chunya DC	247/2024	Married/living with partner		Completed primary	Farming		Yes	Negative											No	1	Never	No	No	No	No	No	No	No		No	No	No	No	No	No		No
Mbeya	Chunya DC	248/2024	Married/living with partner		Completed primary	Farming		Yes	Negative											No	1	Never	No	No	No	No	No	No	No		No	No	No	No	No	No		No
Mbeya	Chunya DC	256/2024	Married/living with partner		Completed primary	Farming		Yes	Negative											No	1	Never	No	No	No	No	No	No	No		No	No	No	No	No	No		No
Mbeya	Chunya DC	257/2024	Married/living with partner		Completed primary	Farming		Yes	Negative											No	1	Never	No	No	No	No	No	No	No		No	No	No	No	No	No		No
Mbeya	Chunya DC	258/2024	Married/living with partner		Completed primary	Farming		Yes	Negative											No	1	Never	No	No	No	No	No	No	No		No	No	No	No	No	No		No
Mbeya	Chunya DC	259/2024	Married/living with partner		Completed primary	Farming		Yes	Negative											No	1	Never	No	No	No	No	No	No	No		No	No	No	No	No	No		No
Mbeya	Chunya DC	260/2024	Married/living with partner		Completed primary	Farming		Yes	Negative											No	1	Never	No	No	No	No	No	No	No		No	No	No	No	No	No		No
Mbeya	Chunya DC	261/2024	Married/living with partner		Completed primary	Farming		Yes	Negative											No	1	Never	No	No	No	No	No	No	No		No	No	No	No	No	No		No
Mbeya	Chunya DC	265/2024	Married/living with partner		Completed primary	Farming		Yes	Negative											No	1	Never	No	No	No	No	No	No	No		No	No	No	No	No	No		No
Mbeya	Chunya DC	262/2024	Married/living with partner		Completed primary	Farming		Yes	Negative											No	1	Never	No	Yes	Yes	No	No	No	No		No	No	No	No	No	No		No
Mbeya	Chunya DC	263/2024	Married/living with partner		Completed primary	Farming		Yes	Negative											No	1	Never	No	No	No	No	No	No	No		No	No	No	No	No	No		No
Mbeya	Chunya DC	264/2024	Married/living with partner		Completed primary	Farming		Yes	Negative											No	1	Never	No	No	No	No	No	No	No		No	No	No	No	No	No		No
Mbeya	Chunya DC	266/2024	Married/living with partner		Completed primary	Farming		Yes	Negative											No	1	Never	No	No	No	No	No	No	No		No	No	No	No	No	No		No
Mbeya	Chunya DC	267/2024	Married/living with partner		Completed primary	Farming		Yes	Negative											No	1	Never	No	No	No	No	No	No	No		No	No	No	No	No	No		No
Mbeya	Chunya DC	268/2024	Married/living with partner		Completed primary	Farming		Yes	Negative											No	1	Never	No	No	No	No	No	No	No		No	No	No	No	No	No		No
Mbeya	Chunya DC	269/2024	Married/living with partner		Completed primary	Farming		Yes	Negative											No	1	Never	No	No	No	No	No	No	No		No	No	No	No	No	No		No
Mbeya	Chunya DC	270/2024	Married/living with partner		Completed primary	Farming		Yes	Negative											No	1	Never	No	No	Yes	No	No	No	No		No	No	No	No	No	No		No
Mbeya	Chunya DC	271/2024	Married/living with partner		Completed primary	Farming		Yes	Negative											No	1	Never	No	No	No	No	No	No	No		No	No	No	No	No	No		No
Mbeya	Chunya DC	272/2024	Married/living with partner		Completed primary	Farming		Yes	Negative											No	1	Never	No	No	No	No	No	No	No		No	No	No	No	No	No		No
Mbeya	Chunya DC	273/2024	Married/living with partner		Completed primary	Farming		Yes	Negative											No	1	Never	No	No	No	No	No	No	No		No	No	No	No	No	No		No
Mbeya	Chunya DC	274/2024	Married/living with partner		Completed primary	Farming		Yes	Negative											No	1	Never	No	No	No	No	No	No	No		No	No	No	No	No	No		No
Mbeya	Chunya DC	275/2024	Married/living with partner		Completed primary	Farming		Yes	Negative											No	1	Never	No	No	No	No	No	No	No		No	No	No	No	No	No		No
Mbeya	Chunya DC	276/2024	Married/living with partner		Completed primary	Farming		Yes	Negative											No	1	Never	No	No	No	No	No	No	No		No	No	No	No	No	No		No
Mbeya	Chunya DC	277/2024	Married/living with partner		Completed primary	Farming		Yes	Negative											No	1	Never	No	No	No	No	No	No	No		No	No	No	No	No	No		No
Mbeya	Chunya DC	278/2024	Married/living with partner		Completed primary	Farming		Yes	Negative											No	1	Never	No	No	No	No	No	No	No		No	No	No	No	No	No		No
Mbeya	Chunya DC	279/2024	Married/living with partner		Completed primary	Farming		Yes	Negative											No	1	Never	No	No	No	No	No	No	No		No	No	No	No	No	No		No
Mbeya	Chunya DC	280/2024	Married/living with partner		Completed primary	Farming		Yes	Negative											No	1	Never	No	No	No	No	No	No	No		No	No	No	No	No	No		No
Mbeya	Chunya DC	281/2024	Married/living with partner		Completed primary	Farming		Yes	Negative											No	1	Never	No	No	No	No	No	No	No		No	No	No	No	No	No		No
Mbeya	Chunya DC	283/2024	Married/living with partner		Completed primary	Farming		Yes	Negative											No	1	Never	No	No	No	No	No	No	No		No	No	No	No	No	No		No
Mbeya	Chunya DC	283/2024	Married/living with partner		Completed primary	Farming		Yes	Negative											No	1	Never	No	Yes	No	No	No	No	No		No	No	No	No	No	No		No
Mbeya	Chunya DC	284/2024	Married/living with partner		Completed primary	Farming		Yes	Negative											No	1	Never	No	Yes	No	No	No	No	No		No	No	No	No	No	No		No
Mbeya	Chunya DC	285/2024	Married/living with partner		Completed primary	Farming		Yes	Negative											No	1	Never	No	No	No	No	No	No	No		No	No	No	No	No	No		No
Mbeya	Chunya DC	286/2024	Married/living with partner		Completed primary	Farming		Yes	Negative											No	1	Never	No	Yes	No	No	No	No	No		No	No	No	No	No	No		No
Mbeya	Chunya DC	287/2024	Married/living with partner		Completed primary	Farming		Yes	Negative											No	1	Never	No	No	No	No	No	No	No		No	No	No	No	No	No		No
Mbeya	Chunya DC	288/2024	Married/living with partner		Completed primary	Farming		Yes	Negative											No	1	Never	No	No	No	No	No	No	No		No	No	No	No	No	No		No
Mbeya	Chunya DC	289/2024	Married/living with partner		Completed primary	Farming		Yes	Negative											No	1	Never	No	No	No	No	No	No	No		No	No	No	No	No	No		No
Mbeya	Chunya DC	290/2024	Married/living with partner		Completed primary	Farming		Yes	Negative											No	1	Never	Don't know/remember	No	No	No	No	No	No		No	No	No	No	No	No		No
Mbeya	Chunya DC	291/2024	Married/living with partner		Completed primary	Farming		Yes	Negative											No	1	Never	No	No	No	No	No	No	No		No	No	No	No	No	No		No
Mbeya	Chunya DC	292/2024	Married/living with partner		Completed primary	Farming		Yes	Negative											No	1	Never	No	No	No	No	No	No	No		No	No	No	No	No	No		No
Mbeya	Chunya DC	293/2024	Married/living with partner		Completed primary	Farming		Yes	Negative											No	1	Never	No	No	No	No	No	No	No		No	No	No	No	No	No		No
Mbeya	Chunya DC	294/2024	Married/living with partner		Completed primary	Farming		Yes	Negative											No	1	Never	No	No	No	No	No	No	No		No	No	No	No	No	No		No
Mbeya	Chunya DC	295/2024	Married/living with partner		Completed primary	Farming		Yes	Negative											No	1	Never	No	No	No	No	No	No	No		No	No	No	No	No	No		No
Mbeya	Chunya DC	296/2024	Married/living with partner		Completed primary	Farming		Yes	Negative											No	1	Never	No	No	No	No	No	No	No		No	No	No	No	No	No		No
Mbeya	Chunya DC	297/2024	Married/living with partner		Completed primary	Farming		Yes	Negative											No	1	Never	No	No	No	No	No	No	No		No	No	No	No	No	No		No
Mbeya	Chunya DC	298/2024	Married/living with partner		Completed primary	Farming		Yes	Negative											No	1	Never	No	No	No	No	No	No	No		No	No	No	No	No	No		No
Mbeya	Chunya DC	299/2024	Married/living with partner		Completed primary	Farming		Yes	Negative											No	1	Never	No	No	No	No	No	No	No		No	No	No	No	No	No		No
Mbeya	Chunya DC	300/2024	Married/living with partner		Completed primary	Farming		Yes	Negative											No	1	Never	No	No	No	No	No	No	No		No	No	No	No	No	No		No
Mbeya	Chunya DC	301/2024	Married/living with partner		Completed primary	Farming		Yes	Negative											No	1	Never	No	No	No	No	No	No	No		No	No	No	No	No	No		No
Mbeya	Chunya DC	302/2024	Married/living with partner		Completed primary	Farming		Yes	Negative											No	1	Never	No	No	No	No	No	No	No		No	No	No	No	No	No		No
Mbeya	Chunya DC	303/2024	Married/living with partner		Completed secondary	Farming		Yes	Negative											No	1	Never	No	No	No	No	No	No	No		No	No	No	No	No	No		No
Mbeya	Chunya DC	304/2024	Married/living with partner		Completed primary	Farming		Yes	Negative											No	1	Never	No	No	No	No	No	No	No		No	No	No	No	No	No		No
Mbeya	Chunya DC	305/2024	Married/living with partner		Completed primary	Farming		Yes	Negative											No	1	Never	No	No	No	No	No	No	No		No	No	No	No	No	No		No
Mbeya	Chunya DC	306/2024	Married/living with partner		Completed primary	Farming		Yes	Negative											No	1	Never	No	Yes	No	No	No	No	No		No	No	No	No	No	No		No
Mbeya	Chunya DC	307/2024	Married/living with partner		Completed primary	Farming		Yes	Negative											No	1	Never	No	No	No	No	No	No	No		No	No	No	No	No	No		No
Mbeya	Chunya DC	308/2024	Married/living with partner		Completed primary	Farming		Yes	Negative											No	1	Never	No	No	No	No	No	No	No		No	No	No	No	No	No		No
Mbeya	Chunya DC	309/2024	Married/living with partner		Completed secondary	Farming		Yes	Negative											No	1	Never	No	No	No	No	No	No	No		No	No	No	No	No	No		No
Mbeya	Chunya DC	310/2024	Married/living with partner		Completed secondary	Farming		Yes	Negative											No	1	Never	No	No	No	No	No	No	No		No	No	No	No	No	No		No
Mbeya	Chunya DC	311/2024	Married/living with partner		Completed secondary	Employed		Yes	Negative											No	1	Never	No	No	No	No	No	No	No		No	No	No	No	No	No		No
Mbeya	Chunya DC	312/2024	Married/living with partner		Completed primary	Unemployed		Yes	Negative											No	1	Never	No	Yes	No	No	No	No	No		No	No	No	No	No	No		No
Mbeya	Chunya DC	313/2024	Married/living with partner		Completed primary	Unemployed		Yes	Positive											No	1	Never	No	No	No	No	No	No	No		No	No	No	No	No	No		No
Mbeya	Chunya DC	315/2024	Married/living with partner		Completed primary	Farming		Yes	Negative											No	1	Never	No	No	No	No	No	No	No		No	No	No	No	No	No		No
Mbeya	Chunya DC	318/2024	Married/living with partner		Completed primary	Unemployed		Yes	Negative											No	1	Never	No	No	No	No	No	No	No		No	No	No	No	No	No		No
Mbeya	Chunya DC	316/2024	Married/living with partner		Completed secondary	Farming		Yes	Negative											No	1	Never	No	No	No	No	No	No	No		No	No	No	No	No	No		No
Mbeya	Chunya DC	317/2024	Married/living with partner		Completed secondary	Farming		Yes	Negative											No	1	Never	No	No	No	No	No	No	No		No	No	No	No	No	No		No
Mbeya	Chunya DC	319/2024	Married/living with partner		Completed secondary	Farming		Yes	Negative											No	1	Never	No	Yes	Yes	No	No	No	No		No	No	No	No	No	No		No
Mbeya	Chunya DC	320/2024	Married/living with partner		Completed primary	Farming		Yes	Negative											No	1	Never	No	No	No	No	No	No	No		No	No	No	No	No	No		No
Mbeya	Chunya DC	321/2024	Married/living with partner		Completed secondary	Farming		Yes	Negative											No	1	Never	No	No	No	No	No	No	No		No	No	No	No	No	No		No
Mbeya	Chunya DC	322/2024	Married/living with partner		Completed primary	Farming		Yes	Negative											No	1	Never	No	No	No	No	No	No	No		No	No	No	No	No	No		No
Mbeya	Chunya DC	323/2024	Married/living with partner		Completed secondary	Employed		Yes	Negative											No	1	Never	No	Yes	No	No	No	No	No		No	No	No	No	No	No		No
Mbeya	Chunya DC	324/2024	Married/living with partner		Completed primary	Farming		Yes	Negative											No	1	Never	No	No	No	No	No	No	No		No	No	No	No	No	No		No
Mbeya	Chunya DC	325/2024	Married/living with partner		Completed primary	Unemployed		Yes	Negative											No	1	Never	No	No	No	No	No	No	No		No	No	No	No	No	No		No
Mbeya	Chunya DC	326/2024	Married/living with partner		Completed primary	Farming		Yes	Negative											No	1	Never	No	No	No	No	No	No	No		No	No	No	No	No	No		No
Mbeya	Chunya DC	328/2024	Married/living with partner		Completed primary	Farming		Yes	Negative											No	1	Never	No	No	No	No	No	No	No		No	No	No	No	No	No		No
Mbeya	Chunya DC	329/2024	Married/living with partner		Completed primary	Farming		Yes	Negative											No	1	Never	No	No	No	No	No	No	No		No	No	No	No	No	No		No
Mbeya	Chunya DC	330/2024	Married/living with partner		Completed primary	Farming		Yes	Negative											No	1	Never	No	No	No	No	No	No	No		No	No	No	No	No	No		No
Mbeya	Chunya DC	331/2024	Married/living with partner		Completed secondary	Unemployed		Yes	Negative											No	1	Never	No	No	No	No	No	No	No		No	No	No	No	No	No		No
Mbeya	Chunya DC	332/2024	Married/living with partner		Completed primary	Farming		Yes	Negative											No	1	Never	No	No	No	No	No	No	No		No	No	No	No	No	No		No
Mbeya	Chunya DC	327/2024	Married/living with partner		Completed primary	Farming		Yes	Negative											No	1	Never	No	Yes	No	No	No	No	No		No	No	No	No	No	No		No
Mbeya	Chunya DC	542/2024	Married/living with partner		Completed primary	Unemployed		Yes	Negative											No	1	Never	No	No	Yes	No	No	No	No		No	No	No	No	No	Yes		No
Mbeya	Chunya DC	543/2024	Married/living with partner		Completed primary	Farming		Yes	Negative											No	1	Never	No	No	No	No	No	No	No		No	No	No	No	No	No		No
Mbeya	Chunya DC	410/2024	Married/living with partner		Completed primary	Unemployed		No		Don’t know	0	0	0	0	0	0	1	0		No	1	Never	No	No	No	No	No	No	No		No	No	No	No	No	No		No
Mbeya	Chunya DC	412/2024	Married/living with partner		Completed primary	Farming		Yes	Negative											No	1	Never	No	No	No	No	No	No	No		No	No	No	No	No	Yes		No
Mbeya	Chunya DC	544/2024	Married/living with partner		Completed primary	Farming		Yes	Negative											No	1	Never	No	No	No	No	No	No	No		No	No	No	No	No	No		No
Mbeya	Chunya DC	413/2024	Married/living with partner		Completed primary	Farming		Yes	Negative											No	1	Never	No	No	No	No	No	No	No		No	No	No	No	No	No		No
Mbeya	Chunya DC	545/2024	Single/never been married		Completed secondary	Unemployed		Yes	Negative											No	1	Never	No	No	No	No	No	No	No		No	No	No	No	No	No		No
Mbeya	Chunya DC	546/2024	Married/living with partner		Completed secondary	Farming		Yes	Negative											No	1	Never	No	No	No	No	No	No	No		No	No	No	No	No	No		No
Mbeya	Chunya DC	547/2024	Married/living with partner		Completed primary	Unemployed		Yes	Negative											No	1	Never	No	No	No	No	No	No	No		No	No	No	No	No	No		No
Mbeya	Chunya DC	415/2024	Married/living with partner		Completed secondary	Unemployed		Yes	Negative											No	1	Never	No	No	No	No	No	No	No		No	No	No	No	No	No		No
Mbeya	Chunya DC	548/2024	Married/living with partner		Completed secondary	Unemployed		Yes	Negative											No	1	Never	No	No	No	No	No	No	No		No	No	No	No	No	No		No
Mbeya	Chunya DC	549/2024	Married/living with partner		Completed secondary	Unemployed		Yes	Negative											No	1	Never	No	No	No	No	No	No	No		No	No	No	No	No	No		No
Mbeya	Chunya DC	550/2024	Married/living with partner		Completed secondary	Unemployed		Yes	Negative											No	1	Never	No	No	No	No	No	No	No		No	No	No	No	No	No		No
Mbeya	Chunya DC	551/2024	Married/living with partner		Completed primary	Unemployed		Yes	Negative											No	1	Never	No	No	No	No	No	No	No		No	No	No	No	No	No		No
Mbeya	Chunya DC	416/2024	Married/living with partner		Completed primary	Unemployed		Yes	Negative											No	1	Never	No	No	No	No	No	No	No		No	No	No	No	No	No		No
Mbeya	Chunya DC	552/2024	Married/living with partner		Completed primary	Unemployed		Yes	Negative											No	2	Never	No	No	No	No	No	No	No		No	No	No	No	No	No		No
Mbeya	Chunya DC	553/2024	Married/living with partner		Completed primary	Unemployed		Yes	Negative											No	1	Never	No	No	No	No	No	No	No		No	No	No	No	No	No		No
Mbeya	Chunya DC	554/2024	Married/living with partner		Completed primary	Unemployed		Yes	Negative											No	1	Never	No	No	No	No	No	No	No		No	No	No	No	No	No		No
Mbeya	Chunya DC	556/2024	Married/living with partner		Completed primary	Unemployed		Yes	Negative											No	1	Never	No	No	No	No	No	No	No		No	No	No	No	No	No		No
Mbeya	Chunya DC	557/2024	Married/living with partner		Completed primary	Unemployed		Yes	Negative											No	1	Never	No	No	No	No	No	No	No		No	No	No	No	No	No		No
Mbeya	Chunya DC	558/2024	Married/living with partner		Completed primary	Unemployed		Yes	Negative											No	1	Never	No	No	No	No	No	No	No		No	No	No	No	No	No		No
Mbeya	Chunya DC	559/2024	Married/living with partner		Completed secondary	Unemployed		Yes	Negative											No	1	Never	No	No	No	No	No	No	No		No	No	No	No	No	No		No
Mbeya	Chunya DC	560/2024	Married/living with partner		Completed primary	Unemployed		Yes	Negative											No	1	Never	No	No	No	No	No	No	No		No	No	No	No	No	No		No
Mbeya	Chunya DC	561/2024	Married/living with partner		Completed primary	Unemployed		Yes	Negative											No	1	Never	No	No	No	No	No	No	No		No	No	No	No	No	No		No
Mbeya	Chunya DC	420/2024	Married/living with partner		Completed primary	Unemployed		Yes	Negative											No	1	Never	No	No	No	No	No	No	No		No	No	No	No	No	No		No
Mbeya	Chunya DC	552/2024	Married/living with partner		Completed primary	Unemployed		Yes	Negative											No	1	Never	No	No	No	No	No	No	No		No	No	No	No	No	No		No
Mbeya	Chunya DC	563/2024	Married/living with partner		Completed primary	Employed		Yes	Negative											No	1	Never	No	No	No	No	No	No	Don't know		No	No	No	No	No	No		No
Mbeya	Chunya DC	565/2024	Married/living with partner		Completed primary	Unemployed		Yes	Negative											No	1	Never	No	No	No	No	No	No	No		No	No	No	No	No	No		No
Mbeya	Chunya DC	566/2024	Married/living with partner		Completed secondary	Farming		Yes	Negative											No	1	Never	No	No	No	No	No	No	No		No	No	No	No	No	No		No
Mbeya	Chunya DC	567/2024	Married/living with partner		Completed primary	Employed		Yes	Negative											No	1	Never	No	No	No	No	No	No	No		No	No	No	No	No	No		No
Mbeya	Chunya DC	568/2024	Single/never been married		Completed primary	Unemployed		Yes	Negative											No	1	Never	No	No	No	No	No	No	Don't know		No	No	No	No	No	No		No
Mbeya	Chunya DC	569/2024	Married/living with partner		Completed primary	Farming		Yes	Negative											No	1	Never	No	No	No	No	No	No	No		No	No	No	No	No	No		No
Mbeya	Chunya DC	570/2024	Married/living with partner		Completed secondary	Unemployed		Yes	Negative											No	1	Never	No	No	No	No	No	No	No		No	No	No	No	No	No		No
Mbeya	Chunya DC	571/2024	Married/living with partner		Completed primary	Unemployed		Yes	Negative											No	1	Never	No	No	No	No	No	No	Don't know		No	No	No	No	No	No		No
Mbeya	Chunya DC	572/2024	Married/living with partner		Completed primary	Unemployed		Yes	Negative											No	1	Never	No	No	No	No	No	No	No		No	No	No	No	No	No		No
Mbeya	Chunya DC	433/2024	Married/living with partner		Completed secondary	Unemployed		Yes	Negative											No	2	Never	Don't know/remember	No	No	Don't know	No	No	No		No	No	No	No	No	No		No
Mbeya	Chunya DC	437/2024	Married/living with partner		Completed secondary	Unemployed		Yes	Negative											No	1	Never	No	No	No	No	No	No	No		No	No	No	No	No	No		No
Mbeya	Chunya DC	428/2024	Married/living with partner		Completed primary	Farming		Yes	Negative											No	1	Never	No	No	No	No	No	No	No		No	No	No	No	No	No		No
Mbeya	Chunya DC	431/2024	Single/never been married		Completed secondary	Unemployed		Yes	Negative											No	1	Never	Don't know/remember	No	No	No	No	No	No		No	No	No	No	No	No		No
Mbeya	Chunya DC	425/2024	Married/living with partner		Completed secondary	Unemployed		Yes	Negative											No	1	Never	No	No	No	No	No	No	No		No	No	No	No	No	No		No
Mbeya	Chunya DC	434/2024	Married/living with partner		Completed secondary	Unemployed		Yes	Negative											No	1	Never	No	No	No	No	No	No	No		No	No	No	No	No	No		No
Mbeya	Chunya DC	430/2024	Married/living with partner		Completed primary	Farming		Yes	Negative											No	1	Never	No	No	No	Don't know	No	No	No		No	No	No	No	No	No		No
Mbeya	Chunya DC	426/2024	Married/living with partner		Completed primary	Unemployed		Yes	Negative											No	1	Never	No	No	No	No	No	No	No		No	No	No	No	No	No		No
Mbeya	Chunya DC	432/2024	Married/living with partner		Completed primary	Unemployed		Yes	Negative											No	1	Never	No	No	No	No	No	No	No		No	No	No	No	No	No		No
Mbeya	Chunya DC	573/2024	Single/never been married		Completed secondary	Unemployed		Yes	Negative											No	1	Never	No	No	No	No	No	No	No		No	No	No	No	No	No		No
Mbeya	Chunya DC	574/2024	Married/living with partner		Completed secondary	Unemployed		Yes	Negative											No	1	Never	No	No	No	No	No	No	No		No	No	No	No	No	No		No
Mbeya	Chunya DC	575/2024	Married/living with partner		Completed primary	Unemployed		Yes	Negative											No	1	Never	No	No	No	No	No	No	No		No	No	No	No	No	No		No
Mbeya	Chunya DC	576/2024	Married/living with partner		Completed secondary	Farming		Yes	Negative											No	1	Never	No	No	No	No	No	No	No		No	No	No	No	No	No		No
Mbeya	Chunya DC	577/2024	Married/living with partner		Completed primary	Unemployed		Yes	Negative											No	1	Never	No	No	No	No	No	No	No		No	No	No	No	No	No		No
Mbeya	Chunya DC	578/2024	Married/living with partner		Completed primary	Unemployed		Yes	Negative											No	1	Never	No	No	No	No	No	No	No		No	No	No	No	No	No		No
Mbeya	Chunya DC	579/2024	Married/living with partner		Completed secondary	Farming		Yes	Negative											No	1	Never	No	No	No	No	No	No	No		No	No	No	No	No	No		No
Mbeya	Chunya DC	580/2024	Married/living with partner		Completed secondary	Unemployed		Yes	Negative											No	1	Never	No	No	No	No	No	No	No		No	No	No	No	No	No		No
Mbeya	Chunya DC	581/2024	Married/living with partner		Completed primary	Unemployed		Yes	Negative											No	3	Never	No	No	No	No	No	No	No		No	No	No	No	No	No		No
Mbeya	Chunya DC	582/2024	Married/living with partner		Completed secondary	Farming		Yes	Negative											No	1	Never	No	No	No	No	No	No	No		No	No	No	No	No	No		No
Mbeya	Chunya DC	583/2024	Married/living with partner		Completed primary	Farming		Yes	Negative											No	1	Never	No	No	No	No	No	No	No		No	No	No	No	No	No		No
Mbeya	Chunya DC	584/2024	Married/living with partner		Completed primary	Farming		Yes	Negative											No	1	Never	No	No	No	No	No	No	No		No	No	No	No	No	No		No
Mbeya	Chunya DC	585/2024	Married/living with partner		Completed primary	Unemployed		Yes	Negative											No	1	Never	No	No	No	No	No	No	No		No	No	No	No	No	No		No
Mbeya	Chunya DC	586/2024	Married/living with partner		Completed primary	Farming		Yes	Negative											No	1	Never	No	No	No	No	No	No	No		No	No	No	No	No	No		No
Mbeya	Chunya DC	587/2024	Married/living with partner		Completed primary	Farming		Yes	Negative											No	1	Never	No	No	No	No	No	No	No		No	No	No	No	No	No		No
Mbeya	Chunya DC	588/2024	Married/living with partner		Completed secondary	Unemployed		Yes	Negative											No	1	Never	No	No	No	Don't know	No	No	No		No	No	No	No	No	No		No
Mbeya	Chunya DC	589/2024	Married/living with partner		Completed secondary	Unemployed		Yes	Negative											No	1	Never	No	No	No	No	No	No	No		No	No	No	No	No	No		No
Mbeya	Chunya DC	590/2024	Married/living with partner		Completed primary	Farming		Yes	Negative											No	1	Never	No	No	No	No	No	No	Don't know		No	No	No	No	No	No		No
Mbeya	Chunya DC	591/2024	Married/living with partner		Completed secondary	Unemployed		Yes	Negative											No	2	Never	No	No	No	Don't know	No	No	Don't know		No	No	No	No	No	No		No
Mbeya	Chunya DC	592/2024	Married/living with partner		Completed secondary	Unemployed		Yes	Negative											No	2	Never	No	No	No	Don't know	No	No	No		No	No	No	No	No	No		No
Mbeya	Chunya DC	593/2024	Married/living with partner		Completed secondary	Unemployed		Yes	Negative											No	1	Never	No	No	No	No	No	No	No		No	No	No	No	No	No		No
Mbeya	Chunya DC	594/2024	Married/living with partner		Completed primary	Unemployed		Yes	Negative											No	1	Never	No	No	No	No	No	No	No		No	No	No	No	No	No		No
Mbeya	Chunya DC	596/2024	Married/living with partner		Completed primary	Unemployed		Yes	Negative											No	1	Never	No	No	No	No	No	No	No		No	No	No	No	No	No		No
Mbeya	Chunya DC	597/2024	Married/living with partner		Completed primary	Unemployed		Yes	Negative											No	1	Never	No	No	No	No	No	No	No		No	No	No	No	No	No		No
Mbeya	Chunya DC	598/2024	Married/living with partner		Completed primary	Farming		Yes	Negative											No	1	Never	No	No	No	No	No	No	No		No	No	No	No	No	No		No
Mbeya	Chunya DC	599/2024	Married/living with partner		Completed primary	Unemployed		Yes	Negative											No	1	Never	No	No	No	Don't know	No	No	No		No	No	No	No	No	No		No
Mbeya	Chunya DC	600/2024	Married/living with partner		Completed primary	Unemployed		Yes	Negative											No	1	Never	No	No	No	No	No	No	No		No	No	No	No	No	No		No
Mbeya	Chunya DC	601/2024	Married/living with partner		Completed primary	Farming		Yes	Negative											No	2	Never	No	No	No	No	No	No	Don't know		No	No	No	No	No	No		No
Mbeya	Chunya DC	602/2024	Married/living with partner		Completed primary	Farming		Yes	Negative											No	1	Never	No	No	No	No	No	No	No		No	No	No	No	No	No		No
Mbeya	Chunya DC	603/2024	Married/living with partner		Completed primary	Farming		Yes	Negative											No	1	Never	No	No	No	No	No	No	No		No	No	No	No	No	No		No
Mbeya	Chunya DC	604/2024	Married/living with partner		Completed primary	Unemployed		Yes	Negative											No	1	Never	No	No	No	No	No	No	No		No	No	No	No	No	No		No
Mbeya	Chunya DC	605/2024	Married/living with partner		Completed primary	Unemployed		Yes	Negative											No	1	Never	No	No	No	No	No	No	No		No	No	No	No	No	No		No
Mbeya	Chunya DC	606/2024	Married/living with partner		Completed secondary	Farming		Yes	Negative											No	2	Never	No	No	No	No	No	No	Don't know		No	No	No	No	No	No		No
Mbeya	Chunya DC	607/2024	Married/living with partner		Completed secondary	Unemployed		Yes	Negative											No	1	Never	No	No	No	No	No	No	No		No	No	No	No	No	No		No
Mbeya	Chunya DC	608/2024	Married/living with partner		Completed primary	Unemployed		Yes	Negative											No	1	Never	No	No	No	Don't know	No	No	No		No	No	No	No	No	No		No
Mbeya	Chunya DC	609/2024	Married/living with partner		Completed secondary	Unemployed		Yes	Negative											No	1	Never	No	No	No	No	No	No	Don't know		No	No	No	No	No	No		No
Mbeya	Chunya DC	610/2024	Married/living with partner		Completed primary	Unemployed		Yes	Negative											No	1	Never	No	No	No	No	No	No	No		No	No	No	No	No	No		No
Mbeya	Chunya DC	611/2024	Married/living with partner		Completed secondary	Farming		Yes	Negative											No	1	Never	No	No	No	No	No	No	No		No	No	No	No	No	No		No
Mbeya	Chunya DC	612/2024	Married/living with partner		Completed secondary	Unemployed		Yes	Negative											No	1	Never	No	No	No	No	No	No	No		No	No	No	No	No	No		No
Mbeya	Chunya DC	613/2024	Married/living with partner		Completed primary	Farming		Yes	Negative											No	1	Never	Yes	No	No	Don't know	No	No	No		No	No	No	No	No	No		No
Mbeya	Chunya DC	614/2024	Married/living with partner		Completed secondary	Unemployed		Yes	Negative											No	1	Never	No	No	No	No	No	No	No		No	No	No	No	No	No		No
Mbeya	Chunya DC	615/2024	Married/living with partner		Completed secondary	Unemployed		Yes	Negative											No	1	Never	No	No	No	No	No	No	Don't know		No	No	No	No	No	No		No
Mbeya	Chunya DC	616/2024	Married/living with partner		Completed secondary	Unemployed		Yes	Negative											No	2	Never	No	No	No	No	No	No	No		No	No	No	No	No	No		No
Mbeya	Chunya DC	617/2024	Married/living with partner		Completed primary	Farming		Yes	Negative											No	1	Never	No	No	No	No	No	No	No		No	No	No	No	No	No		No
Mbeya	Chunya DC	618/2024	Married/living with partner		Completed primary	Unemployed		Yes	Negative											No	1	Never	No	No	No	No	No	No	Don't know		No	No	No	No	No	No		No
Mbeya	Chunya DC	619/2024	Married/living with partner		Completed primary	Employed		Yes	Negative											No	1	Never	No	No	No	No	No	No	No		No	No	No	No	No	No		No
Mbeya	Chunya DC	620/2024	Married/living with partner		Completed primary	Farming		Yes	Negative											No	1	Never	No	No	No	No	No	No	No		No	No	No	No	No	No		No
Mbeya	Chunya DC	621/2024	Married/living with partner		Completed primary	Farming		Yes	Negative											No	1	Never	No	No	No	No	No	No	No		No	No	No	No	No	No		No
Mbeya	Chunya DC	622/2024	Married/living with partner		Completed secondary	Unemployed		Yes	Negative											No	1	Never	No	No	No	No	No	No	Don't know		No	No	No	No	No	No		No
Mbeya	Chunya DC	623/2024	Married/living with partner		Completed secondary	Unemployed		Yes	Negative											No	1	Never	No	No	No	No	No	No	No		No	No	No	No	No	No		No
Mbeya	Chunya DC	624/2024	Married/living with partner		Completed secondary	Farming		Yes	Negative											No	1	Never	No	No	No	No	No	No	No		No	No	No	No	No	No		No
Mbeya	Chunya DC	626/2024	Married/living with partner		Completed secondary	Unemployed		Yes	Negative											No	1	Never	No	No	No	Don't know	No	No	Don't know		No	No	No	No	No	No		No
Mbeya	Chunya DC	627/2024	Married/living with partner		Completed primary	Unemployed		Yes	Negative											No	1	Never	No	No	No	No	No	No	No		No	No	No	No	No	No		No
Mbeya	Chunya DC	628/2024	Married/living with partner		Completed secondary	Farming		Yes	Negative											No	1	Never	No	No	No	No	No	No	No		No	No	No	No	No	No		No
Mbeya	Chunya DC	629/2024	Married/living with partner		Completed primary	Farming		Yes	Negative											No	1	Never	No	No	No	No	No	No	No		No	No	No	No	No	No		No
Mbeya	Chunya DC	630/2024	Married/living with partner		Completed secondary	Unemployed		Yes	Negative											No	1	Never	No	No	No	No	No	No	No		No	No	No	No	No	No		No
Mbeya	Chunya DC	631/2024	Married/living with partner		Completed primary	Unemployed		Yes	Negative											No	1	Never	No	No	No	No	No	No	No		No	No	No	No	No	No		No
Mbeya	Chunya DC	632/2024	Married/living with partner		Completed primary	Farming		Yes	Negative											No	1	Never	No	No	No	No	No	No	No		No	No	No	No	No	No		No
Mbeya	Chunya DC	636/2024	Married/living with partner		Completed primary	Unemployed		Yes	Negative											No	1	Never	No	No	No	No	No	No	No		No	No	No	No	No	No		No
Mbeya	Chunya DC	491/2024	Married/living with partner		Completed primary	Farming		Yes	Negative											No	1	Never	No	No	No	No	No	No	No		No	No	No	No	No	No		No
Mbeya	Chunya DC	488/2024	Married/living with partner		Completed primary	Unemployed		Yes	Negative											No	1	Sometimes	No	No	No	No	No	No	Don't know		No	No	No	No	No	No		No
Mbeya	Chunya DC	389/2024	Married/living with partner		Completed primary	Farming		Yes	Negative											No	1	Never	No	No	Yes	No	No	No	No		No	No	No	No	No	No		No
Mbeya	Chunya DC	359/2024	Married/living with partner		Completed primary	Farming		Yes	Negative											No	1	Never	No	No	No	No	No	No	No		No	No	No	No	No	No		No
Mbeya	Chunya DC	637/2024	Married/living with partner		Completed secondary	Self-employed/business		Yes	Negative											No	1	Never	No	No	No	No	No	No	No		No	No	No	No	No	No		No
Mbeya	Chunya DC	490/2024	Married/living with partner		Completed secondary	Unemployed		Yes	Negative											No	1	Never	No	No	No	No	No	No	Don't know		No	No	No	No	No	No		No
Mbeya	Chunya DC	635/2024	Married/living with partner		Completed secondary	Farming		Yes	Negative											No	1	Never	No	No	No	No	No	No	No		No	No	No	No	No	No		No
Mbeya	Chunya DC	480/2024	Married/living with partner		Completed primary	Farming		Yes	Negative											No	1	Never	No	No	No	No	No	No	No		No	No	No	No	No	No		No
Mbeya	Chunya DC	634/2024	Single/never been married		Completed secondary	Unemployed		Yes	Negative											No	1	Never	No	No	No	No	No	No	No		No	No	No	No	No	No		No
Mbeya	Chunya DC	633/2024	Divorced/ separated		Completed primary	Unemployed		Yes	Negative											No	4	Never	No	No	No	No	No	No	No		No	No	No	No	No	No		No
Mbeya	Chunya DC	638/2024	Married/living with partner		Completed primary	Unemployed		Yes	Negative											No	1	Sometimes	No	No	No	No	No	No	Don't know		No	No	No	No	No	No		No
Mbeya	Chunya DC	514/2024	Married/living with partner		Completed primary	Farming		Yes	Negative											No	2	Never	No	No	No	No	No	No	No		No	No	No	No	No	No		No
Mbeya	Chunya DC	495/2024	Married/living with partner		Completed primary	Unemployed		Yes	Negative											No	1	Never	No	No	No	No	No	No	No		No	No	No	No	No	No		No
Mbeya	Chunya DC	414/2024	Married/living with partner		Completed primary	Unemployed		Yes	Negative											No	1	Never	No	No	No	No	No	No	No		No	No	No	No	No	No		No
Mbeya	Chunya DC	639/2024	Married/living with partner		Completed secondary	Unemployed		Yes	Negative											No	1	Never	No	No	No	No	No	No	No		No	No	No	No	No	No		No
Mbeya	Chunya DC	499/2024	Married/living with partner		Completed secondary	Unemployed		Yes	Negative											No	13	Never	No	No	No	No	No	No	Don't know		No	No	No	No	No	No		No
Mbeya	Chunya DC	640/2024	Married/living with partner		Completed secondary	Unemployed		Yes	Negative											No	2	Sometimes	No	No	No	No	No	No	No		No	No	No	No	No	No		No
Mbeya	Chunya DC	641/2024	Married/living with partner		Completed primary	Unemployed		Yes	Negative											No	3	Never	No	No	No	No	No	No	No		No	No	No	No	No	No		No
Mbeya	Chunya DC	497/2024	Married/living with partner		Completed primary	Farming		Yes	Negative											No	1	Never	No	No	No	No	No	No	No		No	No	No	No	No	No		No
Mbeya	Chunya DC	493/2024	Married/living with partner		Completed professional/technical school	Employed		Yes	Negative											No	1	Always	No	No	No	No	No	No	No		No	No	No	No	No	No		No
Mbeya	Chunya DC	494/2024	Married/living with partner		Completed secondary	Unemployed		Yes	Negative											No	1	Never	No	No	No	No	No	No	No		No	No	No	No	No	No		No
Mbeya	Chunya DC	500/2024	Married/living with partner		Completed secondary	Unemployed		Yes	Negative											No	1	Never	No	No	No	No	No	No	No		No	No	No	No	No	No		No
Mbeya	Chunya DC	367/2024	Married/living with partner		Completed secondary	Unemployed		Yes	Negative											No	1	Never	No	No	No	No	No	No	No		No	No	No	No	No	No		No
Mbeya	Chunya DC	642/2024	Married/living with partner		Completed primary	Unemployed		Yes	Negative											No	1	Never	No	No	No	No	No	No	No		No	No	No	No	No	No		No
Mbeya	Chunya DC	496/2024	Married/living with partner		Completed secondary	Unemployed		Yes	Negative											No	1	Never	No	No	No	No	No	No	No		No	No	No	No	No	No		No
Mbeya	Chunya DC	501/2024	Married/living with partner		Completed secondary	Farming		Yes	Negative											No	1	Never	No	No	No	No	No	No	No		No	No	No	No	No	No		No
Mbeya	Chunya DC	502/2024	Married/living with partner		Completed primary	Unemployed		Yes	Negative											No	1	Never	No	No	No	No	No	No	No		No	No	No	No	No	No		No
Mbeya	Chunya DC	505/2024	Married/living with partner		Completed primary	Farming		Yes	Negative											No	1	Sometimes	No	No	No	No	No	No	Don't know		No	No	No	No	No	No		No
Mbeya	Chunya DC	407/2024	Married/living with partner		Completed primary	Unemployed		Yes	Negative											No	3	Sometimes	No	No	No	No	No	No	No		No	No	No	No	No	No		No
Mbeya	Chunya DC	643/2024	Married/living with partner		Completed primary	Unemployed		Yes	Negative											No	1	Sometimes	No	No	No	No	No	No	No		No	No	No	No	No	No		No
Mbeya	Chunya DC	644/2024	Married/living with partner		Completed secondary	Unemployed		Yes	Negative											No	2	Never	No	No	No	Don't know	No	No	No		No	No	No	No	No	No		No
Mbeya	Chunya DC	645/2024	Married/living with partner		Completed primary	Unemployed		Yes	Negative											No	1	Never	No	No	No	No	No	No	No		No	No	No	No	No	No		No
Mbeya	Chunya DC	646/2024	Married/living with partner		Completed secondary	Farming		Yes	Negative											No	1	Never	No	Yes	No	No	No	No	No		No	No	No	No	No	No		No
Mbeya	Chunya DC	503/2024	Married/living with partner		Completed secondary	Unemployed		Yes	Negative											No	1	Never	No	No	No	No	No	No	No		No	No	No	No	No	No		No
Mbeya	Chunya DC	483/2024	Married/living with partner		Completed primary	Unemployed		Yes	Negative											No	2	Never	No	No	No	No	No	No	No		No	No	No	No	No	No		No
Mbeya	Chunya DC	504/2024	Married/living with partner		Completed secondary	Unemployed		Yes	Negative											No	1	Never	No	No	No	No	No	No	No		No	No	No	No	No	No		No
Mbeya	Chunya DC	225/2024	Married/living with partner		Completed primary	Unemployed		Yes	Negative											No	1	Never	No	No	No	No	No	No	No		No	No	No	No	No	No		No
Mbeya	Chunya DC	250/2024	Married/living with partner		Completed secondary	Unemployed		Yes	Negative											No	1	Never	No	No	No	No	No	No	No		No	No	No	No	No	No		No
Mbeya	Chunya DC	647/2024	Married/living with partner		Completed primary	Unemployed		Yes	Negative											No	2	Never	No	No	No	No	No	No	No		No	No	No	No	No	No		No
Mbeya	Chunya DC	506/2024	Married/living with partner		Completed secondary	Unemployed		Yes	Negative											No	1	Sometimes	No	No	No	No	No	No	No		No	No	No	No	No	No		No
Mbeya	Chunya DC	515/2024	Married/living with partner		Completed primary	Unemployed		Yes	Negative											No	1	Never	No	No	No	No	No	No	No		No	No	No	No	No	No		No
Mbeya	Chunya DC	648/2024	Married/living with partner		Completed professional/technical school	Employed		Yes	Negative											Don’t know/remember	1	Never	No	No	No	No	No	No	No		No	No	No	No	No	No		No
Mbeya	Chunya DC	649/2024	Married/living with partner		Completed primary	Unemployed		Yes	Negative											No	1	Sometimes	No	No	No	No	No	No	No		No	No	No	No	No	No		No
Mbeya	Chunya DC	650/2024	Married/living with partner		Completed primary	Unemployed		Yes	Negative											No	1	Never	No	No	No	No	No	No	No		No	No	No	No	No	No		No
Mbeya	Chunya DC	651/2024	Married/living with partner		Completed primary	Unemployed		Yes	Negative											No	1	Never	No	No	No	No	No	No	No		No	No	No	No	No	No		No
Mbeya	Chunya DC	652/2024	Married/living with partner		Completed primary	Unemployed		Yes	Negative											No	1	Never	No	No	No	No	No	No	No		No	No	No	No	No	No		No
Mbeya	Chunya DC	653/2024	Married/living with partner		Completed secondary	Unemployed		Yes	Negative											No	1	Never	No	No	No	No	No	No	No		No	No	No	No	No	No		No
Mbeya	Chunya DC	383/2024	Married/living with partner		Completed primary	Unemployed		Yes	Negative											No	2	Sometimes	No	No	No	No	No	No	No		No	No	No	No	No	No		No
Mbeya	Chunya DC	518/2024	Married/living with partner		Completed secondary	Unemployed		Yes	Negative											No	1	Never	No	No	No	No	No	No	No		No	No	No	No	No	No		No
Mbeya	Chunya DC	654/2024	Married/living with partner		Completed primary	Unemployed		Yes	Negative											No	1	Never	No	No	No	No	No	No	No		No	No	No	No	No	No		No
Mbeya	Chunya DC	655/2024	Married/living with partner		Completed primary	Unemployed		Yes	Negative											No	1	Never	No	No	No	No	No	No	No		No	No	No	No	No	No		No
Mbeya	Chunya DC	656/2024	Married/living with partner		Completed secondary	Unemployed		Yes	Negative											No	1	Sometimes	No	No	No	No	No	No	No		No	No	No	No	No	No		No
Mbeya	Chunya DC	513/2024	Married/living with partner		Completed primary	Farming		Yes	Negative											No	1	Never	No	No	No	No	No	No	No		No	No	No	No	No	No		No
Mbeya	Chunya DC	522/2024	Married/living with partner		Completed primary	Farming		Yes	Negative											No	1	Never	No	No	No	No	No	No	No		No	No	Don't know	No	No	No		No
Mbeya	Chunya DC	507/2024	Married/living with partner		Completed primary	Farming		Yes	Negative											No	1	Never	No	No	No	No	No	No	No		No	No	No	No	No	No		No
Mbeya	Chunya DC	254/2024	Married/living with partner		Completed primary	Unemployed		Yes	Negative											No	1	Never	No	No	No	No	No	No	No		No	No	No	No	No	No		No
Mbeya	Chunya DC	657/2024	Single/never been married		Completed primary	Unemployed		Yes	Negative											No	1	Never	No	No	No	No	No	No	No		No	No	No	No	No	No		No
Mbeya	Chunya DC	658/2024	Married/living with partner		Completed primary	Self-employed/business		Yes	Negative											No	1	Never	No	No	No	No	No	No	No		No	No	No	No	No	No		No
Mbeya	Chunya DC	391/2024	Married/living with partner		Completed primary	Unemployed		Yes	Negative											No	1	Never	No	No	No	No	No	No	No		No	No	No	No	No	No		No
Mbeya	Chunya DC	374/2024	Married/living with partner		Completed secondary	Self-employed/business		Yes	Negative											No	1	Never	No	No	No	No	No	No	No		No	No	No	No	No	No		No
Mbeya	Chunya DC	373/2024	Married/living with partner		Completed secondary	Self-employed/business		Yes	Negative											No	1	Never	No	No	No	No	No	No	No		No	No	No	No	No	No		No
Mbeya	Chunya DC	659/2024	Married/living with partner		Completed secondary	Unemployed		Yes	Negative											No	1	Never	No	No	No	No	No	No	No		No	No	No	No	No	No		No
Mbeya	Chunya DC	510/2024	Married/living with partner		Completed secondary	Unemployed		Yes	Negative											No	2	Never	No	No	No	No	No	No	No		No	No	No	No	No	No		No
Mbeya	Chunya DC	660/2024	Married/living with partner		Completed primary	Unemployed		Yes	Negative											No	1	Never	No	No	No	No	No	No	No		No	No	No	No	No	No		No
Mbeya	Chunya DC	506/2024	Married/living with partner		Completed secondary	Unemployed		Yes	Negative											No	1	Never	No	No	No	No	No	No	No		No	No	No	No	No	No		No
Mbeya	Chunya DC	661/2024	Married/living with partner		Completed secondary	Self-employed/business		Yes	Negative											No	1	Never	No	No	No	No	No	No	No		No	No	No	No	No	No		No
Mbeya	Chunya DC	516/2024	Married/living with partner		Completed primary	Unemployed		Yes	Negative											No	1	Never	No	No	No	No	No	No	No		No	No	No	No	No	No		No
Mbeya	Chunya DC	662/2024	Married/living with partner		Completed secondary	Unemployed		Yes	Negative											No	1	Never	No	No	No	No	No	No	No		No	No	No	No	No	No		No
Mbeya	Chunya DC	663/2024	Married/living with partner		Completed secondary	Self-employed/business		Yes	Negative											No	1	Never	No	No	No	No	No	No	No		No	No	No	No	No	No		No
Mbeya	Chunya DC	664/2024	Married/living with partner		Completed primary	Self-employed/business		Yes	Negative											No	1	Sometimes	No	No	No	No	No	No	No		No	No	No	No	No	No		No
Mbeya	Chunya DC	468/2024	Married/living with partner		Completed primary	Unemployed		Yes	Negative											No	1	Never	No	No	No	No	No	No	No		No	No	No	No	No	No		No
Mbeya	Chunya DC	665/2024	Married/living with partner		Completed primary	Self-employed/business		Yes	Negative											No	1	Never	No	No	No	No	No	No	No		No	No	No	No	No	No		No
Mbeya	Chunya DC	521/2024	Married/living with partner		Completed primary	Unemployed		Yes	Negative											No	1	Never	No	No	No	No	No	No	No		No	No	No	No	No	No		No
Mbeya	Chunya DC	406/2024	Married/living with partner		Completed primary	Farming		Yes	Negative											No	1	Never	No	No	No	No	No	No	No		No	No	No	No	No	No		No
Mbeya	Chunya DC	666/2024	Married/living with partner		Completed primary	Farming		Yes	Negative											No	1	Never	No	No	No	No	No	No	No		No	No	No	No	No	No		No
Mbeya	Chunya DC	667/2024	Married/living with partner		Completed primary	Farming		Yes	Negative											No	1	Never	No	No	No	No	No	No	No		No	No	No	No	No	No		No
Mbeya	Chunya DC	668/2024	Married/living with partner		Completed primary	Unemployed		Yes	Negative											No	1	Never	No	No	No	No	No	No	No		No	No	No	No	No	No		No
Mbeya	Chunya DC	669/2024	Married/living with partner		Completed secondary	Unemployed		Yes	Negative											No	1	Never	No	No	No	No	No	No	No		No	No	No	No	No	No		No
Mbeya	Chunya DC	670/2024	Married/living with partner		Completed primary	Farming		Yes	Negative											No	1	Never	No	No	No	No	No	No	No		No	No	No	No	No	No		No
Mbeya	Chunya DC	553/2024	Married/living with partner		Completed secondary	Self-employed/business		Yes	Negative											No	1	Never	No	No	No	No	No	No	No		No	No	No	No	No	No		No
Mbeya	Chunya DC	528/2024	Married/living with partner		Completed secondary	Self-employed/business		Yes	Negative											No	2	Sometimes	No	No	No	No	No	No	No		No	No	No	No	No	No		No
Mbeya	Chunya DC	398/2024	Married/living with partner		Completed secondary	Unemployed		Yes	Negative											No	1	Never	No	No	No	No	No	No	No		No	No	No	No	No	No		No
Mbeya	Chunya DC	671/2024	Married/living with partner		Completed secondary	Self-employed/business		Yes	Negative											No	1	Sometimes	No	Yes	Yes	No	No	No	No		No	No	No	No	No	No		No
Mbeya	Chunya DC	401/2024	Married/living with partner		Completed primary	Unemployed		Yes	Negative											No	1	Never	No	No	No	No	No	No	No		No	No	No	No	No	No		No
Mbeya	Chunya DC	404/2024	Married/living with partner		Completed primary	Employed		Yes	Negative											No	1	Never	No	Yes	No	No	No	No	No		No	No	No	No	No	No		No
Mbeya	Chunya DC	672/2024	Married/living with partner		Completed primary	Unemployed		Yes	Negative											No	1	Sometimes	No	No	No	Don't know	No	No	No		No	No	No	No	No	No		No
Mbeya	Chunya DC	526/2024	Married/living with partner		Completed primary	Self-employed/business		Yes	Negative											No	1	Never	No	No	No	No	No	No	No		No	No	No	No	No	No		No
Mbeya	Chunya DC	527/2024	Married/living with partner		Completed secondary	Self-employed/business		Yes	Negative											No	1	Never	No	No	No	No	No	No	No		No	No	No	No	No	No		No
Mbeya	Chunya DC	395/2024	Married/living with partner		Completed secondary	Unemployed		Yes	Negative											No	1	Sometimes	No	No	No	Don't know	No	No	No		No	No	No	No	No	No		No
Mbeya	Chunya DC	523/2024	Married/living with partner		Completed secondary	Unemployed		Yes	Negative											No	1	Never	No	No	No	No	No	No	No		No	No	No	No	No	No		No
Mbeya	Chunya DC	525/2024	Married/living with partner		Completed primary	Unemployed		Yes	Negative											No	1	Never	No	No	No	No	No	No	No		No	No	No	No	No	No		No
Mbeya	Chunya DC	673/2024	Married/living with partner		Completed secondary	Unemployed		Yes	Negative											No	1	Sometimes	No	No	No	No	No	No	No		No	No	No	No	No	No		No
Mbeya	Chunya DC	674/2024	Married/living with partner		Completed secondary	Unemployed		Yes	Negative											No	1	Never	No	No	No	No	No	No	No		No	No	No	No	No	No		No
Mbeya	Chunya DC	675/2024	Married/living with partner		Completed primary	Unemployed		Yes	Negative											No	1	Never	No	No	No	No	No	No	No		No	No	No	No	No	No		No
Mbeya	Chunya DC	676/2024	Married/living with partner		Completed primary	Unemployed		Yes	Negative											No	1	Never	No	No	No	No	No	No	No		No	No	No	No	No	No		No
Mbeya	Chunya DC	520/2024	Married/living with partner		Completed primary	Unemployed		Yes	Negative											No	1	Never	No	No	No	No	No	No	No		No	No	No	No	No	No		No
Mbeya	Chunya DC	541/2024	Married/living with partner		Completed primary	Unemployed		Yes	Negative											No	1	Never	No	No	No	No	No	No	No		No	No	No	No	No	No		No
Mbeya	Chunya DC	418/2024	Divorced/ separated		Completed primary	Farming		Yes	Negative											No	1	Never	No	No	No	No	No	No	No		No	No	No	No	No	No		No
Mbeya	Chunya DC	416/2024	Married/living with partner		Completed primary	Farming		Yes	Negative											Yes	1	Never	No	No	No	No	No	No	No		No	No	No	No	No	No		No
Mbeya	Chunya DC	677/2024	Married/living with partner		Completed primary	Unemployed		Yes	Negative											No	1	Never	No	No	No	No	No	No	No		No	No	No	No	No	No		No
Mbeya	Chunya DC	678/2024	Married/living with partner		Completed secondary	Self-employed/business		Yes	Negative											No	1	Sometimes	No	No	No	No	No	No	No		No	No	No	No	No	No		No
Mbeya	Chunya DC	679/2024	Married/living with partner		Completed secondary	Unemployed		Yes	Negative											No	1	Never	No	No	No	No	No	No	No		No	No	No	No	No	No		No
Mbeya	Chunya DC	680/2024	Married/living with partner		Completed secondary	Unemployed		Yes	Negative											No	1	Never	No	No	No	No	No	No	Don't know		No	No	No	No	Don't know	No		No
Mbeya	Chunya DC	681/2024	Married/living with partner		Completed primary	Unemployed		Yes	Negative											No	1	Never	No	No	No	No	No	No	No		No	No	No	No	No	No		No
Mbeya	Chunya DC	682/2024	Married/living with partner		Completed primary	Farming		Yes	Negative											No	1	Never	No	Yes	No	No	No	No	No		No	No	No	No	No	No		No
Mbeya	Chunya DC	683/2024	Married/living with partner		Completed primary	Unemployed		Yes	Negative											No	1	Never	No	Yes	No	No	No	No	No		No	No	No	No	No	No		No
Mbeya	Chunya DC	684/2024	Married/living with partner		Completed primary	Unemployed		Yes	Negative											No	1	Never	No	No	No	No	No	No	No		No	No	No	No	No	No		No
Mbeya	Chunya DC	685/2024	Married/living with partner		Completed primary	Unemployed		Yes	Negative											No	1	Never	No	No	No	No	No	No	No		No	No	No	No	No	No		No
Mbeya	Chunya DC	686/2024	Married/living with partner		Completed primary	Farming		Yes	Negative											No	1	Never	No	No	No	No	No	No	Don't know		No	No	No	No	No	No		No
Mbeya	Chunya DC	687/2024	Married/living with partner		Completed primary	Farming		Yes	Negative											No	1	Never	No	No	No	No	No	No	No		No	No	No	No	No	No		No
Mbeya	Chunya DC	688/2024	Married/living with partner		Completed primary	Unemployed		Yes	Negative											No	1	Never	No	No	No	No	No	No	No		No	No	No	No	No	No		No
Mbeya	Chunya DC	689/2024	Married/living with partner		Completed primary	Farming		Yes	Negative											No	1	Never	No	No	No	No	No	No	No		No	No	No	No	No	No		No
Mbeya	Chunya DC	423/2024	Married/living with partner		Completed primary	Unemployed		Yes	Negative											No	1	Never	Don't know/remember	No	No	No	No	No	No		No	No	No	No	No	No		No
Mbeya	Chunya DC	690/2024	Married/living with partner		Completed primary	Farming		Yes	Negative											Yes	1	Never	No	No	No	No	No	No	Don't know		No	No	No	No	No	No		No
Mbeya	Chunya DC	691/2024	Married/living with partner		Completed primary	Farming		Yes	Negative											No	1	Never	No	No	No	No	No	No	No		No	No	No	No	No	No		No
Mbeya	Chunya DC	692/2024	Married/living with partner		Completed primary	Unemployed		Yes	Negative											No	1	Never	No	No	No	No	No	No	No		No	No	No	No	No	No		No
Mbeya	Chunya DC	693/2024	Married/living with partner		Completed primary	Farming		Yes	Negative											No	1	Never	No	No	No	No	No	No	No		No	No	No	No	No	No		No
Mbeya	Chunya DC	694/2024	Married/living with partner		Completed primary	Unemployed		Yes	Negative											No	1	Never	No	No	No	No	No	No	No		No	No	No	No	No	No		No
Mbeya	Chunya DC	498/2024	Single/never been married		Completed primary	Unemployed		Yes	Negative											No	1	Never	No	No	No	No	No	No	No		No	No	No	No	No	No		No
Mbeya	Chunya DC	695/2024	Married/living with partner		Completed primary	Farming		Yes	Negative											Yes	1	Never	No	No	No	No	No	No	No		No	No	No	No	No	No		No
Mbeya	Chunya DC	696/2024	Married/living with partner		Completed primary	Unemployed		Yes	Negative											No	1	Never	No	No	No	No	No	No	No		No	No	No	No	No	No		No
Mbeya	Chunya DC	339/2024	Married/living with partner		Completed primary	Unemployed		Yes	Negative											No	1	Sometimes	No	No	No	No	No	No	No		No	No	No	No	No	No		No
Mbeya	Chunya DC	529/2024	Married/living with partner		Completed primary	Unemployed		Yes	Negative											No	1	Never	No	No	No	No	No	No	No		No	No	No	No	No	No		No
Mbeya	Chunya DC	697/2024	Married/living with partner		Completed secondary	Unemployed		Yes	Negative											No	1	Never	No	No	No	No	No	No	No		No	No	No	No	No	No		No
Mbeya	Chunya DC	698/2024	Married/living with partner		Completed primary	Unemployed		Yes	Negative											Yes	1	Never	No	No	No	No	No	No	No		No	No	No	No	No	No		No
Mbeya	Chunya DC	699/2024	Married/living with partner		Completed primary	Unemployed		Yes	Negative											Yes	1	Never	No	No	No	No	No	No	No		No	No	No	No	No	No		No
Mbeya	Chunya DC	701/2024	Married/living with partner		Completed primary	Employed		Yes	Negative											No	1	Never	No	No	No	Don't know	No	No	No		No	No	No	No	No	No		No
Mbeya	Chunya DC	702/2024	Married/living with partner		Completed primary	Farming		Yes	Negative											No	1	Never	No	No	No	No	No	No	No		No	No	No	No	No	No		No
Mbeya	Chunya DC	703/2024	Married/living with partner		Completed primary	Unemployed		Yes	Negative											No	1	Never	No	No	No	No	No	No	No		No	No	No	No	No	No		No
Mbeya	Chunya DC	704/2024	Married/living with partner		Completed primary	Unemployed		Yes	Negative											No	1	Never	No	No	No	No	No	No	No		No	No	No	No	No	No		No
Mbeya	Chunya DC	427/2024	Married/living with partner		Completed primary	Unemployed		Yes	Negative											No	1	Never	No	No	No	No	No	No	No		No	No	No	No	No	No		No
Mbeya	Chunya DC	441/2024	Married/living with partner		Completed primary	Unemployed		Yes	Negative											No	1	Never	No	No	No	No	No	No	No		No	No	No	No	No	No		No
Mbeya	Chunya DC	438/2024	Married/living with partner		Completed primary	Unemployed		Yes	Negative											No	1	Never	No	No	No	No	No	No	No		No	No	No	No	No	No		No
Mbeya	Chunya DC	705/2024	Married/living with partner		Completed primary	Unemployed		Yes	Negative											No	1	Never	No	No	No	No	No	No	No		No	No	No	No	No	No		No
Mbeya	Chunya DC	440/2024	Married/living with partner		Completed primary	Unemployed		Yes	Negative											No	1	Never	No	No	No	No	No	No	No		No	No	No	No	No	No		No
Mbeya	Chunya DC	706/2024	Married/living with partner		Completed secondary	Unemployed		Yes	Negative											No	1	Never	No	No	No	No	No	No	No		No	No	No	No	No	No		No
Mbeya	Chunya DC	707/2024	Married/living with partner		Completed primary	Unemployed		Yes	Negative											No	1	Never	No	No	No	No	No	No	No		No	No	No	No	No	No		No
Mbeya	Chunya DC	442/2024	Married/living with partner		Completed primary	Unemployed		Yes	Negative											No	1	Never	No	No	No	No	No	No	No		No	No	No	No	No	No		No
Mbeya	Chunya DC	452/2024	Married/living with partner		Completed primary	Farming		Yes	Negative											No	1	Never	No	No	No	No	No	No	No		No	No	No	No	No	No		No
Mbeya	Chunya DC	709/2024	Married/living with partner		Completed secondary	Farming		Yes	Negative											No	1	Never	No	No	No	No	No	No	No		No	No	No	No	No	No		No
Mbeya	Chunya DC	710/2024	Married/living with partner		Completed primary	Unemployed		Yes	Negative											No	1	Never	No	No	No	No	No	No	Don't know		No	No	No	No	No	Don't know		No
Mbeya	Chunya DC	711/2024	Married/living with partner		Completed primary	Farming		Yes	Negative											No	1	Sometimes	No	No	No	Don't know	No	No	No		No	No	No	No	No	No		No
Mbeya	Chunya DC	421/2024	Married/living with partner		Completed primary	Unemployed		Yes	Negative											No	1	Never	No	No	No	No	No	No	No		No	No	No	No	No	No		No
Mbeya	Chunya DC	712/2024	Married/living with partner		Completed primary	Unemployed		Yes	Negative											No	1	Never	No	No	No	No	No	No	No		No	No	No	No	No	No		No
Mbeya	Chunya DC	455/2024	Married/living with partner		Completed primary	Unemployed		Yes	Negative											No	1	Never	No	No	No	No	No	No	No		No	No	No	No	No	No		No
Mbeya	Chunya DC	713/2024	Married/living with partner		Completed primary	Farming		Yes	Negative											No	1	Never	No	No	No	No	No	No	No		No	No	No	No	No	No		No
Mbeya	Chunya DC	714/2024	Married/living with partner		Completed secondary	Unemployed		Yes	Negative											No	2	Never	No	No	No	No	No	No	No		No	No	No	No	No	No		No
Mbeya	Chunya DC	715/2024	Married/living with partner		Completed secondary	Unemployed		Yes	Negative											No	1	Sometimes	No	No	No	No	No	No	No		No	No	No	No	No	No		No
Mbeya	Chunya DC	453/2024	Married/living with partner		Completed primary	Unemployed		Yes	Negative											No	1	Never	No	No	No	No	No	No	No		No	No	No	No	No	No		No
Mbeya	Chunya DC	458/2024	Married/living with partner		Completed primary	Unemployed		Yes	Negative											No	1	Never	No	No	No	No	No	No	No		No	No	Don't know	No	No	No		No
Mbeya	Chunya DC	465/2024	Married/living with partner		Completed primary	Farming		Yes	Negative											No	1	Never	No	No	No	Don't know	No	No	No		No	No	No	No	No	No		No
Mbeya	Chunya DC	716/2024	Married/living with partner		Completed secondary	Unemployed		Yes	Negative											No	1	Never	No	No	No	No	No	No	Don't know		No	No	No	No	No	No		No
Mbeya	Chunya DC	717/2024	Married/living with partner		Completed primary	Farming		Yes	Negative											No	1	Never	No	No	No	No	No	No	No		No	No	No	No	No	No		No
Mbeya	Chunya DC	718/2024	Married/living with partner		Completed primary	Unemployed		Yes	Negative											No	1	Never	No	No	No	No	No	No	No		No	No	No	No	No	No		No
Mbeya	Chunya DC	719/2024	Married/living with partner		Completed primary	Unemployed		Yes	Negative											No	1	Never	Yes	No	No	No	No	No	No		No	No	No	No	No	No		No
Mbeya	Chunya DC	720/2024	Married/living with partner		Completed primary	Unemployed		Yes	Negative											No	1	Never	No	No	No	No	No	No	No		No	No	No	No	No	No		No
Mbeya	Chunya DC	721/2024	Married/living with partner		Completed primary	Unemployed		Yes	Negative											No	1	Never	No	No	No	No	No	No	No		No	No	No	No	No	No		No
Mbeya	Chunya DC	723/2024	Married/living with partner		Completed primary	Unemployed		Yes	Negative											No	1	Never	No	No	No	No	No	No	No		No	No	No	No	No	No		No
Mbeya	Chunya DC	724/2024	Married/living with partner		Completed primary	Unemployed		Yes	Negative											No	1	Never	No	No	No	No	No	No	No		No	No	No	No	No	No		No
Mbeya	Chunya DC	725/2024	Married/living with partner		Completed primary	Farming		Yes	Negative											No	1	Sometimes	No	No	No	No	No	No	No		No	No	No	No	No	No		No
Mbeya	Chunya DC	726/2024	Married/living with partner		Completed primary	Farming		Yes	Negative											No	1	Never	No	No	No	No	No	No	No		No	No	No	No	No	No		No
Mbeya	Chunya DC	727/2024	Married/living with partner		Completed primary	Farming		Yes	Negative											No	1	Never	No	No	No	No	No	No	No		No	No	No	No	No	No		No
Mbeya	Chunya DC	728/2024	Married/living with partner		Completed primary	Unemployed		Yes	Negative											No	1	Never	No	No	No	No	No	No	No		No	No	No	No	No	No		No
Mbeya	Chunya DC	729/2024	Married/living with partner		Completed primary	Unemployed		Yes	Negative											No	1	Never	No	No	No	No	No	No	No		No	No	No	No	No	No		No
Mbeya	Chunya DC	730/2024	Married/living with partner		Completed primary	Unemployed		Yes	Negative											No	1	Never	No	No	No	No	No	No	No		No	No	No	No	No	No		No
Mbeya	Chunya DC	731/2024	Married/living with partner		Completed primary	Farming		Yes	Negative											No	1	Never	No	No	No	No	No	No	No		No	No	Don't know	No	No	No		No
Mbeya	Chunya DC	732/2024	Married/living with partner		Completed primary	Unemployed		Yes	Negative											No	1	Never	No	No	No	No	No	No	No		No	No	No	No	No	No		No
Mbeya	Chunya DC	733/2024	Married/living with partner		Completed primary	Farming		Yes	Negative											No	1	Never	No	No	No	No	No	No	No		No	No	No	No	No	No		No
Mbeya	Chunya DC	734/2024	Married/living with partner		Completed secondary	Farming		Yes	Negative											No	1	Never	No	No	No	No	No	No	No		No	No	No	No	No	No		No
Mbeya	Chunya DC	735/2024	Married/living with partner		Completed primary	Farming		Yes	Negative											No	1	Never	No	No	No	No	No	No	No		No	No	No	No	No	No		No
Mbeya	Chunya DC	736/2024	Married/living with partner		Completed secondary	Unemployed		Yes	Negative											No	1	Never	No	No	No	No	No	No	No		No	No	No	No	No	No		No
Mbeya	Chunya DC	737/2024	Married/living with partner		Completed primary	Unemployed		Yes	Negative											No	1	Never	No	No	No	No	No	No	No		No	No	No	Don't know	Don't know	No		No
Mbeya	Chunya DC	738/2024	Married/living with partner		Completed primary	Unemployed		Yes	Negative											No	1	Never	No	No	No	No	No	No	Don't know		No	No	No	No	No	No		No
Mbeya	Chunya DC	739/2024	Married/living with partner		Completed primary	Unemployed		Yes	Negative											No	1	Never	Don't know/remember	No	No	No	No	No	Don't know		No	No	No	No	No	No		No
Mbeya	Chunya DC	740/2024	Married/living with partner		Completed primary	Farming		Yes	Negative											No	1	Never	No	No	No	Don't know	No	No	No		No	No	No	No	No	No		No
Mbeya	Chunya DC	741/2024	Married/living with partner		Completed primary	Unemployed		Yes	Negative											No	1	Never	No	No	No	No	No	No	No		No	No	No	No	No	No		No
Mbeya	Chunya DC	742/2024	Divorced/ separated		Completed secondary	Unemployed		Yes	Negative											No	2	Never	No	No	No	No	No	No	Don't know		No	No	No	No	No	No		No
Mbeya	Chunya DC	743/2024	Married/living with partner		Completed primary	Farming		Yes	Negative											Don’t know/remember	1	Never	No	No	No	No	No	No	No		No	No	No	No	No	No		No
Mbeya	Chunya DC	744/2024	Married/living with partner		Completed primary	Farming		Yes	Negative											No	1	Never	No	No	No	No	No	No	No		No	No	No	No	No	No		No
Mbeya	Chunya DC	435/2024	Married/living with partner		Completed primary	Farming		Yes	Negative											No	1	Never	No	No	No	Don't know	No	No	No		No	No	No	No	No	No		No
Mbeya	Chunya DC	745/2024	Married/living with partner		Completed primary	Farming		Yes	Negative											No	1	Never	No	No	No	No	No	No	No		No	No	No	No	No	No		No
Mbeya	Chunya DC	746/2024	Married/living with partner		Completed primary	Farming		Yes	Negative											No	1	Never	No	No	No	No	No	No	No		No	No	No	No	No	No		No
Mbeya	Chunya DC	747/2024	Married/living with partner		Completed secondary	Farming		Yes	Negative											No	1	Never	No	No	No	No	No	No	No		No	No	No	No	No	No		No
Mbeya	Chunya DC	749/2024	Married/living with partner		Completed primary	Farming		Yes	Negative											No	1	Never	No	No	No	No	No	No	No		No	No	No	No	No	No		No
Mbeya	Chunya DC	750/2024	Married/living with partner		Completed primary	Farming		Yes	Negative											No	1	Never	No	No	No	No	No	No	No		No	No	No	No	No	No		No
Mbeya	Chunya DC	407/2024	Married/living with partner		Completed primary	Unemployed		Yes	Negative											No	1	Never	No	No	No	No	No	No	No		No	No	No	No	No	No		No
Mbeya	Chunya DC	448/2024	Married/living with partner		Completed primary	Unemployed		Yes	Negative											No	1	Never	No	No	No	No	No	No	No		No	No	No	No	No	No		No
Mbeya	Chunya DC	382/2024	Married/living with partner		Completed primary	Farming		Yes	Negative											No	1	Never	No	No	No	No	No	No	No		No	No	Don't know	No	No	No		No
Mbeya	Chunya DC	751/2024	Married/living with partner		Completed secondary	Unemployed		Yes	Negative											No	1	Never	No	No	No	No	No	No	No		No	No	No	No	No	No		No
Mbeya	Chunya DC	752/2024	Married/living with partner		Completed primary	Farming		Yes	Negative											No	1	Never	No	No	No	No	No	No	No		No	No	No	No	No	No		No
Mbeya	Chunya DC	402/2024	Married/living with partner		Completed primary	Farming		Yes	Negative											No	1	Never	No	No	No	No	No	No	No		No	No	No	No	No	No		No
Mbeya	Chunya DC	753/2024	Married/living with partner		Completed primary	Farming		Yes	Negative											No	1	Never	No	No	No	No	No	No	No		No	No	No	No	No	No		No
Mbeya	Chunya DC	754/2024	Married/living with partner		Completed primary	Unemployed		Yes	Negative											No	1	Never	No	No	No	No	No	No	No		No	No	No	No	No	No		No
Mbeya	Chunya DC	755/2024	Married/living with partner		Completed primary	Farming		Yes	Negative											No	1	Never	No	No	No	No	No	No	No		No	No	No	No	No	No		No
Mbeya	Chunya DC	756/2024	Single/never been married		Completed primary	Farming		Yes	Negative											No	1	Never	No	No	No	No	No	No	No		No	No	No	No	No	No		No
Mbeya	Chunya DC	757/2024	Married/living with partner		Completed primary	Farming		Yes	Negative											No	1	Never	No	No	No	No	No	No	No		No	No	No	No	No	No		No
Mbeya	Chunya DC	758/2024	Married/living with partner		Completed primary	Unemployed		Yes	Negative											No	1	Never	No	No	No	No	No	No	No		No	No	No	No	No	No		No
Mbeya	Chunya DC	759/2024	Married/living with partner		Completed primary	Farming		Yes	Negative											No	1	Never	No	No	No	No	No	No	No		No	No	No	No	No	No		No
Mbeya	Chunya DC	760/2024	Married/living with partner		Completed primary	Unemployed		Yes	Negative											No	1	Never	No	No	No	No	No	No	No		No	No	No	No	No	No		No
Mbeya	Chunya DC	761/2024	Married/living with partner		Completed primary	Unemployed		Yes	Negative											No	1	Never	No	No	No	No	No	No	No		No	No	No	No	No	No		No
Mbeya	Chunya DC	762/2024	Married/living with partner		Completed primary	Unemployed		Yes	Negative											No	1	Never	No	No	No	Don't know	No	No	Don't know		No	No	No	No	No	No		No
Mbeya	Chunya DC	764/2024	Married/living with partner		Completed primary	Farming		Yes	Negative											No	1	Never	No	No	No	No	No	No	No		No	No	No	No	No	No		No
Mbeya	Chunya DC	763/2024	Married/living with partner		Completed primary	Unemployed		Yes	Negative											No	1	Never	No	No	No	No	No	No	No		No	No	No	No	No	No		No
Mbeya	Chunya DC	535/2024	Married/living with partner		Completed primary	Farming		Yes	Negative											No	1	Never	No	No	No	No	No	No	No		No	No	No	No	No	No		No
Mbeya	Chunya DC	459/2024	Married/living with partner		Completed primary	Unemployed		Yes	Negative											No	1	Never	No	No	No	No	No	No	No		No	No	No	No	No	No		No
Mbeya	Chunya DC	534/2024	Married/living with partner		Completed primary	Unemployed		Yes	Negative											No	1	Never	No	No	No	No	No	No	No		No	No	No	No	No	No		No
Mbeya	Chunya DC	765/2024	Married/living with partner		Completed primary	Unemployed		Yes	Negative											No	1	Never	No	No	No	No	No	No	No		No	No	No	No	No	No		No
Mbeya	Chunya DC	457/2024	Married/living with partner		Completed primary	Farming		Yes	Negative											No	1	Never	No	No	No	No	No	No	No		No	No	No	No	No	No		No
Mbeya	Chunya DC	469/2024	Married/living with partner		Completed primary	Farming		Yes	Negative											No	1	Never	No	No	No	Don't know	No	No	No		No	No	No	No	No	No		No
Mbeya	Chunya DC	766/2024	Married/living with partner		Completed primary	Unemployed		Yes	Negative											No	1	Never	No	No	No	No	No	No	Don't know		No	No	No	No	No	No		No
Mbeya	Chunya DC	519/2024	Married/living with partner		Completed primary	Unemployed		Yes	Negative											No	1	Never	No	No	No	No	No	No	No		No	No	No	No	No	No		No
Mbeya	Chunya DC	767/2024	Married/living with partner		Completed primary	Unemployed		Yes	Negative											No	1	Never	No	No	No	Don't know	No	No	No		No	No	No	No	No	No		No
Mbeya	Chunya DC	768/2024	Married/living with partner		Completed primary	Farming		Yes	Negative											No	1	Never	No	No	No	No	No	No	No		No	No	No	No	No	No		No
Mbeya	Chunya DC	769/2024	Married/living with partner		Completed primary	Unemployed		Yes	Negative											No	1	Never	No	No	No	No	No	No	No		No	No	No	No	No	No		No
Mbeya	Chunya DC	770/2024	Married/living with partner		Completed primary	Unemployed		Yes	Negative											No	1	Never	No	No	No	Don't know	No	No	No		No	No	No	No	No	No		No
Mbeya	Chunya DC	771/2024	Married/living with partner		Completed primary	Unemployed		Yes	Negative											No	1	Never	No	No	No	No	No	No	No		No	No	No	No	No	No		No
Mbeya	Chunya DC	772/2024	Married/living with partner		Completed primary	Farming		Yes	Negative											Yes	1	Never	No	No	No	Don't know	No	No	No		No	No	No	No	No	No		No
Mbeya	Chunya DC	773/2024	Married/living with partner		Completed primary	Farming		Yes	Negative											No	1	Never	No	No	No	No	No	No	No		No	No	Don't know	No	No	No		No
Mbeya	Chunya DC	774/2024	Married/living with partner		Completed primary	Farming		Yes	Negative											No	1	Never	No	No	No	No	No	No	No		No	No	No	No	No	No		No
Mbeya	Chunya DC	775/2024	Married/living with partner		Completed primary	Farming		Yes	Negative											No	1	Never	No	No	No	No	No	No	Don't know		No	No	No	No	No	No		No
Mbeya	Chunya DC	776/2024	Married/living with partner		Completed primary	Unemployed		Yes	Negative											No	1	Never	No	No	No	Don't know	No	No	No		No	No	No	No	No	No		No
Mbeya	Chunya DC	777/2024	Married/living with partner		Completed primary	Unemployed		Yes	Negative											No	1	Never	Don't know/remember	No	No	No	No	No	No		No	No	No	No	No	No		No
Mbeya	Chunya DC	778/2024	Married/living with partner		Completed primary	Farming		Yes	Negative											No	1	Never	Don't know/remember	No	No	Don't know	No	No	No		No	No	No	No	No	No		No
Mbeya	Chunya DC	779/2024	Married/living with partner		Completed primary	Farming		Yes	Negative											No	1	Never	No	No	No	No	No	No	No		No	No	No	No	No	No		No
Mbeya	Chunya DC	780/2024	Married/living with partner		Completed primary	Employed		Yes	Negative											No	1	Never	No	No	No	No	No	No	No		No	No	No	No	No	No		No
Mbeya	Chunya DC	781/2024	Married/living with partner		Completed secondary	Unemployed		Yes	Negative											No	1	Never	No	No	No	No	No	No	No		No	No	No	No	No	No		No
Mbeya	Chunya DC	782/2024	Married/living with partner		Completed primary	Unemployed		Yes	Negative											No	1	Never	Don't know/remember	No	No	No	No	No	No		No	No	No	No	No	No		No
Mbeya	Chunya DC	783/2024	Married/living with partner		Completed primary	Farming		Yes	Negative											No	1	Never	No	No	No	Don't know	No	No	No		No	No	No	No	No	No		No
Mbeya	Chunya DC	784/2024	Married/living with partner		Completed primary	Farming		Yes	Negative											No	1	Never	Don't know/remember	No	No	Don't know	No	No	Don't know		No	No	No	No	No	No		No
Mbeya	Chunya DC	786/2024	Married/living with partner		Completed primary	Farming		Yes	Negative											No	1	Never	No	No	No	No	No	No	No		No	No	No	No	No	No		No
Mbeya	Chunya DC	787/2024	Married/living with partner		Completed primary	Farming		Yes	Negative											No	1	Never	No	No	No	No	No	No	No		No	No	No	No	No	No		No
Mbeya	Chunya DC	788/2024	Married/living with partner		Completed primary	Farming		Yes	Negative											No	1	Never	No	No	No	No	No	No	No		No	No	No	No	No	No		No
Mbeya	Chunya DC	789/2024	Married/living with partner		Completed secondary	Unemployed		Yes	Negative											No	1	Never	No	No	No	No	No	No	No		No	No	No	No	No	No		No
Mbeya	Chunya DC	790/2024	Married/living with partner		Completed primary	Unemployed		Yes	Negative											No	1	Never	No	No	No	No	No	No	No		No	No	No	No	No	No		No
Mbeya	Chunya DC	791/2024	Married/living with partner		Completed primary	Unemployed		Yes	Negative											No	1	Never	No	No	No	No	No	No	No		No	No	No	No	No	No		No
Mbeya	Chunya DC	792/2024	Married/living with partner		Completed primary	Unemployed		Yes	Negative											No	1	Never	Yes	No	No	No	No	No	No		No	No	No	No	No	No		No
Mbeya	Chunya DC	793/2024	Married/living with partner		Completed primary	Unemployed		Yes	Negative											No	1	Never	No	No	No	No	No	No	No		No	No	No	No	No	No		No
Mbeya	Chunya DC	794/2024	Married/living with partner		Completed primary	Farming		Yes	Negative											No	1	Sometimes	No	No	No	No	No	No	No		No	No	No	No	No	No		No
Mbeya	Chunya DC	795/2024	Married/living with partner		Completed primary	Farming		Yes	Negative											No	1	Never	No	No	No	No	No	No	No		No	No	No	No	No	No		No
Mbeya	Chunya DC	796/2024	Married/living with partner		Completed primary	Unemployed		Yes	Negative											No	1	Never	No	No	No	No	No	No	No		No	No	No	No	No	No		No
Mbeya	Chunya DC	797/2024	Married/living with partner		Completed primary	Unemployed		Yes	Negative											No	1	Never	No	No	No	Don't know	No	No	No		No	No	No	No	No	No		No
Mbeya	Chunya DC	798/2024	Married/living with partner		Completed primary	Farming		Yes	Negative											No	1	Never	Don't know/remember	No	No	No	No	No	No		No	No	No	No	No	No		No
Mbeya	Chunya DC	799/2024	Married/living with partner		Completed primary	Farming		Yes	Negative											No	1	Never	No	No	No	No	No	No	Don't know		No	No	No	No	No	No		No
Mbeya	Chunya DC	800/2024	Married/living with partner		Completed primary	Farming		Yes	Negative											No	1	Never	No	No	No	No	No	No	No		No	No	No	No	No	No		No
Mbeya	Chunya DC	801/2024	Married/living with partner		Completed primary	Unemployed		Yes	Negative											No	1	Never	No	No	No	No	No	No	No		No	No	No	No	No	No		No
Mbeya	Chunya DC	802/2024	Married/living with partner		Completed primary	Farming		Yes	Negative											No	1	Never	No	No	No	No	No	No	No		No	No	No	No	No	No		No
Mbeya	Chunya DC	803/2024	Married/living with partner		Completed primary	Unemployed		Yes	Negative											No	1	Never	No	No	No	No	No	No	No		No	No	No	No	No	No		No
Mbeya	Chunya DC	804/2024	Married/living with partner		Completed primary	Unemployed		Yes	Negative											Don’t know/remember	1	Never	No	No	No	No	No	No	No		No	No	No	No	No	No		No
Mbeya	Chunya DC	805/2024	Married/living with partner		Completed primary	Farming		Yes	Negative											No	1	Never	No	No	No	No	No	No	No		No	No	No	No	No	No		No
Mbeya	Chunya DC	806/2024	Married/living with partner		Completed primary	Farming		Yes	Negative											No	1	Never	No	No	No	No	No	No	No		No	No	No	No	No	No		No
Mbeya	Chunya DC	807/2024	Married/living with partner		Completed primary	Farming		Yes	Negative											No	1	Never	No	No	No	Don't know	No	No	No		No	No	No	No	No	No		No
Mbeya	Chunya DC	808/2024	Married/living with partner		Completed primary	Farming		Yes	Negative											No	1	Never	No	No	No	No	No	No	No		No	No	No	No	No	No		No
Mbeya	Chunya DC	809/2024	Married/living with partner		Completed primary	Farming		Yes	Negative											No	1	Never	No	No	No	Don't know	No	No	No		No	No	No	No	No	No		No
Mbeya	Chunya DC	810/2024	Married/living with partner		Completed primary	Unemployed		Yes	Negative											No	1	Never	No	No	No	No	No	No	No		No	No	No	No	No	No		No
Mbeya	Chunya DC	812/2024	Married/living with partner		Completed primary	Unemployed		Yes	Negative											No	1	Never	No	No	No	No	No	No	No		No	No	No	No	No	No		No
Mbeya	Chunya DC	812/2024	Married/living with partner		Completed primary	Farming		Yes	Negative											No	1	Never	No	No	No	No	No	No	Don't know		No	No	No	No	No	No		No
Mbeya	Chunya DC	813/2024	Married/living with partner		Completed primary	Unemployed		Yes	Negative											No	1	Never	No	No	No	No	No	No	No		No	No	No	No	No	No		No
Mbeya	Chunya DC	814/2024	Married/living with partner		Completed primary	Unemployed		Yes	Negative											No	1	Never	No	No	No	No	No	No	No		No	No	No	No	No	No		No
Mbeya	Chunya DC	815/2024	Married/living with partner		Completed secondary	Unemployed		Yes	Negative											No	1	Never	No	No	No	No	No	No	No		No	No	No	No	No	No		No
Mbeya	Chunya DC	816/2024	Married/living with partner		Completed primary	Farming		Yes	Negative											No	1	Never	No	No	No	Don't know	No	No	No		No	No	No	No	No	No		No
Mbeya	Chunya DC	817/2024	Married/living with partner		Completed primary	Unemployed		Yes	Negative											Don’t know/remember	1	Never	No	No	No	No	No	No	No		No	No	No	No	No	No		No
Mbeya	Chunya DC	818/2024	Married/living with partner		Completed primary	Unemployed		Yes	Negative											No	1	Never	No	No	No	No	No	No	No		No	No	No	No	No	No		No
Mbeya	Chunya DC	819/2024	Married/living with partner		Completed primary	Unemployed		Yes	Negative											No	1	Never	No	No	No	Don't know	No	No	No		No	No	No	No	No	No		No
Mbeya	Chunya DC	820/2024	Married/living with partner		Completed primary	Unemployed		Yes	Negative											No	1	Never	No	No	No	No	No	No	No		No	No	No	No	No	No		No
Mbeya	Chunya DC	821/2024	Married/living with partner		Completed primary	Unemployed		Yes	Negative											No	1	Never	No	No	No	No	No	No	No		No	No	No	No	No	No		No
Mbeya	Chunya DC	822/2024	Married/living with partner		Completed primary	Farming		Yes	Negative											No	1	Never	No	No	No	No	No	No	No		No	No	No	No	No	No		No
Mbeya	Chunya DC	823/2024	Married/living with partner		Completed primary	Unemployed		Yes	Negative											No	1	Never	No	No	No	No	No	No	No		No	No	No	No	No	No		No
Mbeya	Mbeya CC	072/2024	Married/living with partner		Completed secondary	Farming		Yes	Negative											No	1	Never	No	No	No	No	Yes	No	No		No	No	No	No	No	No		No
Mbeya	Mbeya CC	075/2024	Married/living with partner		Completed professional/technical school	Self-employed/business		Yes	Negative											No	1	Never	No	No	No	No	No	No	No		No	No	No	No	No	No		No
Mbeya	Mbeya CC	063/2024	Married/living with partner		Completed professional/technical school	Self-employed/business		Yes	Negative											No	1	Never	No	No	No	No	No	No	No		No	No	No	No	No	No		No
Mbeya	Mbeya CC	076/2024	Married/living with partner		Completed secondary	Farming		Yes	Negative											No	1	Never	No	No	No	No	No	No	No		No	No	No	No	No	No		No
Mbeya	Mbeya CC	078/2024	Married/living with partner		Completed secondary	Self-employed/business		Yes	Negative											No	1	Never	No	No	No	No	No	No	No		No	No	No	No	No	No		No
Mbeya	Mbeya CC	079/2024	Married/living with partner		Completed secondary	Self-employed/business		Yes	Negative											No	1	Never	No	No	No	No	No	No	No		No	No	No	No	No	No		No
Mbeya	Mbeya CC	080/2024	Married/living with partner		Completed primary	Self-employed/business		Yes	Negative											No	1	Never	No	No	No	No	No	No	No		No	No	No	No	No	No		No
Mbeya	Mbeya CC	081/2024	Single/never been married		Completed secondary	Self-employed/business		Yes	Negative											No	1	Never	No	No	No	No	No	No	No		No	No	No	No	No	No		No
Mbeya	Mbeya CC	064/2024	Single/never been married		Completed secondary	Self-employed/business		Yes	Negative											No	1	Never	No	No	No	No	No	No	No		No	No	No	No	No	No		No
Mbeya	Mbeya CC	065/2024	Married/living with partner		Completed secondary	Self-employed/business		Yes	Negative											No	1	Never	No	No	No	No	No	No	No		No	No	No	No	No	No		No
Mbeya	Mbeya CC	066/2024	Married/living with partner		Completed secondary	Self-employed/business		Yes	Negative											No	1	Never	No	No	No	No	No	No	Don't know		No	No	No	No	No	No		No
Mbeya	Mbeya CC	067/2024	Married/living with partner		Completed secondary	Self-employed/business		Yes	Negative											No	1	Never	No	No	No	No	No	No	No		No	No	No	No	No	No		No
Mbeya	Mbeya CC	082/2024	Married/living with partner		Completed secondary	Unemployed		Yes	Negative											No	1	Never	No	No	No	No	No	No	No		No	No	No	No	No	No		No
Mbeya	Mbeya CC	068/2024	Married/living with partner		Completed secondary	Self-employed/business		Yes	Negative											No	1	Sometimes	No	No	No	No	No	No	No		No	No	No	No	No	No		No
Mbeya	Mbeya CC	069/2024	Married/living with partner		Completed secondary	Self-employed/business		Yes	Negative											No	1	Never	No	No	No	No	No	No	No		No	No	No	No	No	No		No
Mbeya	Mbeya CC	083/2024	Married/living with partner		Completed secondary	Self-employed/business		Yes	Negative											No	1	Never	No	No	No	No	No	No	No		No	No	No	No	No	No		No
Mbeya	Mbeya CC	093/02024	Single/never been married		Completed primary	Self-employed/business		Yes	Negative											No	1	Sometimes	No	Yes	No	No	No	No	No		No	No	Don't know	No	No	No		No
Mbeya	Mbeya CC	094/2024	Married/living with partner		Completed secondary	Self-employed/business		Yes	Negative											No	1	Never	No	No	No	No	No	No	No		No	Don't know	No	No	Don't know	No		No
Mbeya	Mbeya CC	096/2024	Married/living with partner		Completed primary	Self-employed/business		Yes	Negative											No	1	Never	No	No	Yes	No	No	No	No		No	No	No	No	No	No		No
Mbeya	Mbeya CC	097/2024	Married/living with partner		Completed primary	Self-employed/business		Yes	Negative											No	1	Never	No	No	No	No	No	No	No		No	No	No	No	No	No		No
Mbeya	Mbeya CC	098/2024	Married/living with partner		Completed secondary	Self-employed/business		Yes	Negative											No	1	Never	No	No	No	No	No	No	No		No	No	Don't know	No	Don't know	No		No
Mbeya	Mbeya CC	099/2024	Married/living with partner		Completed primary	Self-employed/business		Yes	Negative											No	1	Never	No	No	No	No	No	No	Don't know		Don't know	Don't know	No	No	No	No		No
Mbeya	Mbeya CC	100/2024	Married/living with partner		Completed secondary	Self-employed/business		Yes	Negative											No	1	Never	No	No	No	No	No	No	No		No	No	No	No	No	No		No
Mbeya	Mbeya CC	101/2024	Married/living with partner		Completed primary	Self-employed/business		Yes	Negative											No	1	Never	No	No	No	No	No	No	Don't know		No	No	No	No	No	No		No
Mbeya	Mbeya CC	039/2024	Married/living with partner		Completed primary	Self-employed/business		Yes	Negative											No	1	Never	No	No	No	No	No	No	No		No	No	No	No	No	No		No
Mbeya	Mbeya CC	037/2024	Married/living with partner		Completed primary	Unemployed		Yes	Negative											No	1	Never	No	No	No	No	No	No	No		No	No	No	No	No	No		No
Mbeya	Mbeya CC	102/2024	Married/living with partner		Completed secondary	Self-employed/business		Yes	Negative											No	1	Never	No	No	No	No	No	No	No		No	No	No	No	No	No		No
Mbeya	Mbeya CC	103/2024	Married/living with partner		Completed secondary	Self-employed/business		Yes	Negative											No	1	Never	No	No	No	No	No	No	No		No	No	No	No	No	No		No
Mbeya	Mbeya CC	104/2024	Married/living with partner		Completed secondary	Self-employed/business		Yes	Negative											No	1	Never	No	No	No	No	No	No	No		No	No	No	No	No	No		No
Mbeya	Mbeya CC	105/2024	Married/living with partner		Completed secondary	Self-employed/business		Yes	Negative											No	1	Never	No	No	No	No	No	No	No		No	No	No	No	No	No		No
Mbeya	Mbeya CC	106/2024	Married/living with partner		Completed secondary	Self-employed/business		No	Negative	Do not know how to get tested	0	1	0	0	0	0	0	0		No	1	Never	No	No	No	No	No	No	No		No	No	No	No	No	No		No
Mbeya	Mbeya CC	047/2024	Married/living with partner		Completed secondary	Self-employed/business		Yes	Negative											No	1	Never	No	No	No	No	No	No	No		No	No	No	No	No	No		No
Mbeya	Mbeya CC	107/2024	Married/living with partner		Completed primary	Self-employed/business		Yes	Negative											No	1	Never	No	No	No	No	No	No	No		No	No	No	No	No	No		No
Mbeya	Mbeya CC	108/2024	Married/living with partner		Completed secondary	Self-employed/business		Yes	Negative											No	1	Never	No	No	No	No	No	No	No		No	No	No	No	No	No		No
Mbeya	Mbeya CC	109/2024	Married/living with partner		No formal schooling	Unemployed		Yes	Negative											No	1	Never	No	No	No	No	No	No	No		No	No	No	No	No	No		No
Mbeya	Mbeya CC	111/2024	Married/living with partner		Completed secondary	Self-employed/business		Yes	Negative											No	1	Never	No	No	No	No	No	No	No		No	No	No	No	No	No		No
Mbeya	Mbeya CC	112/2024	Married/living with partner		Completed primary	Self-employed/business		Yes	Negative											No	1	Never	No	No	No	No	No	No	No		No	No	No	No	No	No		No
Mbeya	Mbeya CC	113/2024	Married/living with partner		Completed primary	Self-employed/business		Yes	Negative											No	1	Never	No	No	No	No	No	No	No		No	No	No	No	No	No		No
Mbeya	Mbeya CC	114/2924	Single/never been married		Completed secondary	Self-employed/business		Yes	Negative											No	1	Never	No	No	No	No	No	No	No		No	No	No	No	No	No		No
Mbeya	Mbeya CC	115/2024	Married/living with partner		Completed secondary	Self-employed/business		Yes	Negative											No	1	Never	No	No	No	No	No	No	Don't know		No	No	No	No	No	No		No
Mbeya	Mbeya CC	049/2024	Married/living with partner		Completed primary	Self-employed/business		Yes	Negative											No	1	Sometimes	No	No	No	No	No	No	No		No	No	No	No	No	No		No
Mbeya	Mbeya CC	116/2024	Married/living with partner		Completed primary	Unemployed		Yes	Negative											No	1	Never	No	No	No	No	No	No	No		No	No	No	No	No	No		No
Mbeya	Mbeya CC	117/2024	Married/living with partner		Completed secondary	Self-employed/business		Yes	Negative											No	1	Never	No	No	No	No	No	No	No		No	No	No	No	No	No		No
Mbeya	Mbeya CC	118/2024	Married/living with partner		Completed primary	Self-employed/business		Yes	Negative											No	1	Never	No	No	No	No	No	No	No		No	No	No	No	No	No		No
Mbeya	Mbeya CC	119/2024	Married/living with partner		Completed secondary	Self-employed/business		Yes	Negative											No	1	Never	No	No	No	No	No	No	No		No	No	No	No	No	No		No
Mbeya	Mbeya CC	120/2024	Married/living with partner		Completed secondary	Farming		Yes	Negative											No	1	Never	No	No	No	No	No	No	No		No	No	No	No	No	No		No
Mbeya	Mbeya CC	121/2024	Married/living with partner		Completed secondary	Farming		Yes	Negative											No	1	Never	No	No	No	No	No	No	No		No	No	No	No	No	No		No
Mbeya	Mbeya CC	122/2024	Married/living with partner		Completed professional/technical school	Unemployed		Yes	Negative											No	1	Never	No	No	No	No	No	No	No		No	No	No	No	No	No		No
Mbeya	Mbeya CC	123/2024	Married/living with partner		Completed primary	Self-employed/business		Yes	Negative											No	1	Never	No	No	Yes	No	No	No	No		No	No	No	No	No	No		No
Mbeya	Mbeya CC	124/2024	Married/living with partner		Completed secondary	Self-employed/business		Yes	Negative											No	1	Never	No	No	No	No	No	No	No		No	No	No	No	No	No		No
Mbeya	Mbeya CC	125/2024	Married/living with partner		Completed primary	Self-employed/business		Yes	Negative											No	1	Never	No	No	No	No	No	No	No		No	No	No	No	No	No		No
Mbeya	Mbeya CC	2777/2023	Married/living with partner		Completed secondary	Self-employed/business		Yes	Negative											No	1	Never	No	No	No	No	No	No	No		No	No	No	No	No	No		No
Mbeya	Mbeya CC	061/2024	Married/living with partner		Completed primary	Unemployed		Yes	Positive											No	1	Never	Yes	No	No	No	No	No	No		No	No	No	No	No	No		No
Mbeya	Mbeya CC	762/2023	Married/living with partner		Completed secondary	Self-employed/business		Yes	Negative											No	1	Never	No	No	No	No	No	No	No		No	No	No	No	No	No		No
Mbeya	Mbeya CC	699/2023	Single/never been married		Completed primary	Unemployed		Yes	Negative											No	1	Never	No	No	No	No	No	No	Don't know		No	No	No	No	No	No		No
Mbeya	Mbeya CC	847/2023	Married/living with partner		Completed primary	Self-employed/business		Yes	Negative											No	1	Never	No	No	No	No	No	No	No		No	No	No	No	No	No		No
Mbeya	Mbeya CC	126/2024	Married/living with partner		Completed professional/technical school	Self-employed/business		Yes	Negative											No	1	Never	No	No	No	No	No	No	No		No	No	No	No	No	No		No
Mbeya	Mbeya CC	127/2024	Married/living with partner		Completed secondary	Self-employed/business		Yes	Negative											No	1	Never	No	No	No	No	No	No	No		No	No	No	No	No	No		No
Mbeya	Mbeya CC	128/2024	Married/living with partner		Completed secondary	Self-employed/business		Yes	Negative											No	1	Never	No	No	No	No	No	No	No		No	No	No	No	No	No		No
Mbeya	Mbeya CC	129/2024	Married/living with partner		Completed secondary	Farming		Yes	Negative											No	1	Never	No	No	No	No	No	No	No		No	No	No	No	No	No		No
Mbeya	Mbeya CC	130/2024	Married/living with partner		Completed secondary	Unemployed		Yes	Negative											No	1	Never	No	No	No	No	No	No	No		No	No	No	No	No	No		No
Mbeya	Mbeya CC	131/2024	Single/never been married		Completed professional/technical school	Self-employed/business		Yes	Negative											No	1	Never	No	No	No	No	No	No	No		No	No	No	No	No	No		No
Mbeya	Mbeya CC	003/2024	Married/living with partner		Completed secondary	Self-employed/business		Yes	Negative											No	1	Never	No	No	No	No	No	No	No		No	No	No	No	No	No		No
Mbeya	Mbeya CC	132/2024	Married/living with partner		Completed primary	Self-employed/business		Yes	Negative											No	1	Never	No	No	No	No	No	No	No		No	No	No	No	No	No		No
Mbeya	Mbeya CC	008/2024	Married/living with partner		Completed primary	Unemployed		Yes	Negative											No	1	Never	No	No	No	No	No	No	No		No	No	No	No	No	No		No
Mbeya	Mbeya CC	009/2024	Married/living with partner		Completed primary	Self-employed/business		Yes	Negative											No	1	Never	No	No	No	No	No	No	No		No	No	No	No	No	No		No
Mbeya	Mbeya CC	133/2024	Married/living with partner		Completed primary	Self-employed/business		Yes	Negative											No	1	Never	No	No	No	No	No	No	No		No	No	No	No	No	No		No
Mbeya	Mbeya CC	138/2024	Married/living with partner		Completed secondary	Unemployed		Yes	Negative											No	1	Never	No	Yes	No	No	No	No	No		No	No	No	No	No	No		No
Mbeya	Mbeya CC	139/2024	Married/living with partner		Completed primary	Unemployed		Yes	Negative											No	1	Never	No	No	No	No	No	No	No		No	No	No	No	No	No		No
Mbeya	Mbeya CC	140/2024	Married/living with partner		Completed secondary	Self-employed/business		Yes	Negative											No	1	Never	No	No	No	No	No	No	No		No	No	No	No	No	No		No
Mbeya	Mbeya CC	710/2023	Married/living with partner		Completed primary	Farming		Yes	Negative											No	1	Never	No	No	No	No	No	No	No		No	No	No	No	No	No		No
Mbeya	Mbeya CC	142/2024	Married/living with partner		Completed secondary	Self-employed/business		Yes	Negative											No	1	Never	No	No	No	No	No	No	No		No	No	No	No	No	No		No
Mbeya	Mbeya CC	143/2024	Married/living with partner		Completed secondary	Self-employed/business		Yes	Negative											No	1	Never	No	No	No	No	No	No	No		No	No	No	No	No	No		No
Mbeya	Mbeya CC	146/2024	Divorced/ separated		Completed primary	Self-employed/business		Yes	Negative											No	1	Never	No	No	No	No	No	No	No		No	No	No	No	No	No		No
Mbeya	Mbeya CC	145/2024	Married/living with partner		Completed secondary	Self-employed/business		Yes	Negative											No	1	Never	No	No	No	No	No	No	No		No	No	No	No	No	No		No
Mbeya	Mbeya CC	144/2024	Married/living with partner		Completed secondary	Self-employed/business		Yes	Negative											No	1	Never	No	No	No	No	No	No	No		No	No	No	No	No	No		No
Mbeya	Mbeya CC	321/2024	Married/living with partner		Completed primary	Farming		Yes	Negative											No	1	Never	No	No	Yes	No	No	No	No		No	No	No	No	No	No		No
Mbeya	Mbeya CC	322/2024	Married/living with partner		Completed secondary	Self-employed/business		Yes	Negative											No	1	Never	No	No	No	No	No	No	No		No	No	No	No	No	No		No
Mbeya	Mbeya CC	323/2024	Married/living with partner		Completed secondary	Self-employed/business		Yes	Negative											No	1	Never	No	No	No	No	No	No	No		No	No	No	No	No	No		No
Mbeya	Mbeya CC	324/2024	Single/never been married		Completed secondary	Unemployed		Yes	Negative											No	1	Never	No	No	No	No	No	No	No		No	No	No	No	No	No		No
Mbeya	Mbeya CC	325/2024	Married/living with partner		Completed primary	Self-employed/business		Yes	Negative											No	1	Never	No	No	No	No	No	No	No		No	No	No	No	No	No		No
Mbeya	Mbeya CC	036/2024	Married/living with partner		Completed primary	Self-employed/business		Yes	Negative											No	1	Never	No	No	No	No	No	No	No		No	No	No	No	No	No		No
Mbeya	Mbeya CC	327/2024	Married/living with partner		Completed secondary	Self-employed/business		Yes	Negative											No	1	Never	No	No	No	No	No	No	No		No	No	No	No	No	No		No
Mbeya	Mbeya CC	328/2024	Single/never been married		Completed professional/technical school	Self-employed/business		Yes	Negative											No	1	Never	No	No	No	No	No	No	No		No	No	No	No	No	No		No
Mbeya	Mbeya CC	812/2023	Married/living with partner		Completed primary	Self-employed/business		Yes	Negative											No	1	Never	No	No	No	No	No	No	No		No	No	No	No	No	No		No
Mbeya	Mbeya CC	192/2024	Married/living with partner		Completed secondary	Self-employed/business		Yes	Negative											No	1	Never	No	No	No	No	No	No	No		No	No	No	No	No	No		No
Mbeya	Mbeya CC	184/2024	Married/living with partner		Completed primary	Unemployed		Yes	Negative											No	1	Never	No	No	No	No	No	No	No		No	No	No	No	No	No		No
Mbeya	Mbeya CC	334/2024	Married/living with partner		Completed professional/technical school	Self-employed/business		Yes	Negative											Yes	1	Never	No	No	No	No	No	No	No		No	No	No	No	No	No		No
Mbeya	Mbeya CC	857/2023	Married/living with partner		Completed primary	Self-employed/business		Yes	Negative											No	1	Never	No	No	No	No	No	No	No		No	No	No	No	No	No		No
Mbeya	Mbeya CC	335/2024	Married/living with partner		Completed secondary	Self-employed/business		Yes	Negative											No	1	Never	No	No	No	No	No	No	No		No	No	No	No	No	No		No
Mbeya	Mbeya CC	336/2024	Married/living with partner		Completed professional/technical school	Self-employed/business		Yes	Negative											No	1	Never	No	No	No	No	No	No	No		No	No	No	No	No	No		No
Mbeya	Mbeya CC	337/2024	Married/living with partner		Completed primary	Self-employed/business		Yes	Negative											No	1	Never	No	No	No	No	No	No	No		No	No	No	No	No	No		No
Mbeya	Mbeya CC	187/2024	Married/living with partner		Completed primary	Self-employed/business		Yes	Negative											No	1	Never	No	No	No	No	No	No	No		No	No	No	No	No	No		No
Mbeya	Mbeya CC	341/2024	Married/living with partner		Completed primary	Farming		Yes	Negative											No	1	Never	No	No	No	No	No	No	No		No	No	No	No	No	No		No
Mbeya	Mbeya CC	262/2024	Married/living with partner		Completed secondary	Self-employed/business		Yes	Negative											No	1	Never	No	No	No	No	No	No	No		No	No	No	No	No	No		No
Mbeya	Mbeya CC	205/2024	Married/living with partner		Completed primary	Self-employed/business		Yes	Negative											No	1	Never	No	No	No	No	No	No	No		No	No	No	No	No	No		No
Mbeya	Mbeya CC	342/2024	Married/living with partner		Completed secondary	Self-employed/business		Yes	Negative											No	1	Never	No	No	No	No	No	No	No		No	No	No	No	No	No		No
Mbeya	Mbeya CC	31/2024	Married/living with partner		Completed primary	Self-employed/business		Yes	Negative											No	1	Never	No	No	No	No	No	No	No		No	No	No	No	No	No		No
Mbeya	Mbeya CC	489/2024	Divorced/ separated		Completed secondary	Self-employed/business		Yes	Negative											No	1	Never	No	No	No	No	No	No	No		No	No	No	No	No	No		No
Mbeya	Mbeya CC	285/2024	Married/living with partner		Completed secondary	Self-employed/business		Yes	Negative											No	1	Never	No	No	No	No	No	No	No		No	No	No	No	No	No		No
Mbeya	Mbeya CC	289/2024	Single/never been married		Completed primary	Self-employed/business		Yes	Negative											No	1	Never	No	No	No	No	No	No	No		No	No	No	No	No	No		No
Mbeya	Mbeya CC	410/2024	Married/living with partner		Completed professional/technical school	Self-employed/business		Yes	Negative											No	1	Never	No	No	No	No	No	No	No		No	No	No	No	No	No		No
Mbeya	Mbeya CC	491/2024	Married/living with partner		Completed secondary	Self-employed/business		Yes	Positive											No	1	Never	No	No	No	No	No	No	No		No	No	No	No	No	No		No
Mbeya	Mbeya CC	279/2024	Married/living with partner		Completed primary	Unemployed		Yes	Negative											No	1	Never	No	No	No	No	No	No	No		No	No	No	No	No	No		No
Mbeya	Mbeya CC	283/2024	Married/living with partner		Completed secondary	Self-employed/business		Yes	Negative											No	1	Never	No	No	No	No	No	No	No		No	No	No	No	No	No		No
Mbeya	Mbeya CC	517/2024	Married/living with partner		Completed primary	Self-employed/business		Yes	Negative											No	1	Never	No	No	No	No	No	No	No		No	No	No	No	No	No		No
Mbeya	Mbeya CC	518/2024	Married/living with partner		Completed secondary	Self-employed/business		Yes	Negative											No	1	Never	No	No	No	No	No	No	No		No	No	No	No	No	No		No
Mbeya	Mbeya CC	519/2024	Married/living with partner		Completed secondary	Self-employed/business		Yes	Negative											No	1	Never	No	No	No	No	No	No	No		No	No	No	No	No	No		No
Mbeya	Mbeya CC	520/2024	Married/living with partner		Completed primary	Self-employed/business		Yes	Negative											No	1	Never	No	No	No	No	No	No	Don't know		No	No	No	No	No	No		No
Mbeya	Mbeya CC	521/2024	Married/living with partner		Completed secondary	Self-employed/business		Yes	Negative											No	1	Never	No	No	No	No	No	No	No		No	No	No	No	No	No		No
Mbeya	Mbeya CC	522/2024	Married/living with partner		Completed secondary	Self-employed/business		Yes	Negative											No	1	Never	No	No	No	No	No	No	No		No	No	No	No	No	No		No
Mbeya	Mbeya CC	523/2024	Married/living with partner		Completed secondary	Self-employed/business		Yes	Negative											No	1	Never	No	No	No	No	No	No	No		No	No	No	No	No	No		No
Mbeya	Mbeya CC	524/2024	Married/living with partner		Completed secondary	Self-employed/business		Yes	Negative											No	1	Never	No	No	No	No	No	No	No		No	No	No	No	No	No		No
Mbeya	Mbeya CC	525/2024	Married/living with partner		Completed secondary	Self-employed/business		Yes	Negative											No	1	Never	No	No	No	No	No	No	No		No	No	No	No	No	No		No
Mbeya	Mbeya CC	526/2024	Married/living with partner		Completed secondary	Self-employed/business		Yes	Negative											No	1	Never	No	No	No	No	No	No	No		No	No	No	No	No	No		No
Mbeya	Mbeya CC	527/2024	Married/living with partner		Completed secondary	Self-employed/business		Yes	Negative											No	1	Never	No	No	No	No	No	No	No		No	No	No	No	No	No		No
Mbeya	Mbeya CC	528/2024	Married/living with partner		Completed secondary	Self-employed/business		Yes	Negative											No	1	Never	No	No	No	No	No	No	No		No	No	No	No	No	No		No
Mbeya	Mbeya CC	529/2024	Married/living with partner		Completed secondary	Self-employed/business		Yes	Negative											No	1	Never	No	No	No	No	No	No	No		No	No	No	No	No	No		No
Mbeya	Mbeya CC	530/2024	Married/living with partner		Completed secondary	Self-employed/business		Yes	Negative											No	1	Never	No	No	No	No	No	No	No		No	No	No	No	No	No		No
Mbeya	Mbeya CC	531/2024	Married/living with partner		Completed secondary	Self-employed/business		Yes	Negative											No	1	Never	No	No	No	No	No	No	No		No	No	No	No	No	No		No
Mbeya	Mbeya CC	532/2024	Married/living with partner		Completed secondary	Self-employed/business		Yes	Negative											No	1	Never	No	No	No	No	No	No	No		No	No	No	No	No	No		No
Mbeya	Mbeya CC	533/2024	Married/living with partner		Completed secondary	Self-employed/business		Yes	Negative											No	1	Never	No	No	No	No	No	No	No		No	No	No	No	No	No		No
Mbeya	Mbeya CC	534/2024	Married/living with partner		Completed secondary	Self-employed/business		Yes	Negative											No	1	Never	No	No	No	No	No	No	No		No	No	No	No	No	No		No
Mbeya	Mbeya CC	535/2024	Married/living with partner		Completed secondary	Self-employed/business		Yes	Negative											No	1	Never	No	No	No	No	No	No	No		No	No	No	No	No	No		No
Mbeya	Mbeya CC	536/2024	Married/living with partner		Completed primary	Self-employed/business		Yes	Negative											No	1	Never	No	No	No	No	No	No	No		No	No	No	No	No	No		No
Mbeya	Mbeya CC	537/2024	Married/living with partner		Completed secondary	Self-employed/business		Yes	Negative											No	1	Never	No	No	No	No	No	No	No		No	No	No	No	No	No		No
Mbeya	Mbeya CC	538/2024	Married/living with partner		Completed secondary	Self-employed/business		Yes	Negative											No	1	Never	No	No	No	No	No	No	No		No	No	No	No	No	No		No
Mbeya	Mbeya CC	539/2024	Married/living with partner		Completed secondary	Self-employed/business		Yes	Negative											No	1	Never	No	No	No	No	No	No	No		No	No	No	No	No	No		No
Mbeya	Mbeya CC	540/2024	Married/living with partner		Completed secondary	Self-employed/business		Yes	Negative											No	1	Never	No	No	No	No	No	No	No		No	No	No	No	No	No		No
Mbeya	Mbeya CC	541/2024	Married/living with partner		Completed secondary	Self-employed/business		Yes	Negative											No	1	Never	No	No	No	No	No	No	No		No	No	No	No	No	No		No
Mbeya	Mbeya CC	542/2024	Married/living with partner		Completed secondary	Self-employed/business		Yes	Negative											No	1	Never	No	No	No	No	No	No	No		No	No	No	No	No	No		No
Mbeya	Mbeya CC	543/2024	Married/living with partner		Completed secondary	Self-employed/business		Yes	Negative											No	1	Never	No	No	No	No	No	No	No		No	No	No	No	No	No		No
Mbeya	Mbeya CC	544/2024	Married/living with partner		Completed secondary	Self-employed/business		Yes	Negative											No	1	Never	No	No	No	No	No	No	No		No	No	No	No	No	No		No
Mbeya	Mbeya CC	545/2024	Married/living with partner		Completed primary	Self-employed/business		Yes	Negative											No	1	Never	No	No	No	No	No	No	No		No	No	No	No	No	No		No
Mbeya	Mbeya CC	546/2024	Married/living with partner		Completed primary	Self-employed/business		Yes	Negative											No	1	Never	No	No	No	No	No	No	No		No	No	No	No	No	No		No
Mbeya	Mbeya CC	547/2024	Married/living with partner		Completed secondary	Self-employed/business		Yes	Negative											No	1	Never	No	No	No	No	No	No	No		No	No	No	No	No	No		No
Mbeya	Mbeya CC	548/2024	Married/living with partner		Completed secondary	Self-employed/business		Yes	Negative											No	1	Never	No	No	No	No	No	No	No		No	No	No	No	No	No		No
Mbeya	Mbeya CC	549/2024	Married/living with partner		No formal schooling	Farming		Yes	Negative											No	1	Never	No	No	No	No	No	No	Don't know		No	No	No	No	No	No		No
Mbeya	Mbeya CC	550/2024	Married/living with partner		Completed primary	Self-employed/business		Yes	Negative											No	1	Never	No	No	No	No	No	No	No		No	No	No	No	No	No		No
Mbeya	Mbeya CC	551/2024	Married/living with partner		Completed primary	Self-employed/business		Yes	Negative											No	1	Never	No	No	No	No	No	No	No		No	No	No	No	No	No		No
Mbeya	Mbeya CC	552/2024	Married/living with partner		Completed primary	Self-employed/business		Yes	Negative											No	1	Never	No	No	No	No	No	No	No		No	No	No	No	No	No		No
Mbeya	Mbeya CC	563/2024	Married/living with partner		Completed primary	Self-employed/business		Yes	Negative											No	1	Never	No	No	No	No	No	No	No		No	No	No	No	No	No		No
Mbeya	Mbeya CC	561/2024	Married/living with partner		Completed secondary	Self-employed/business		Yes	Negative											No	1	Never	No	No	No	No	No	No	No		No	No	No	No	No	No		No
Mbeya	Mbeya CC	562/2024	Married/living with partner		Completed secondary	Self-employed/business		Yes	Negative											No	1	Never	No	No	No	No	No	No	No		No	No	No	No	No	No		No
Mbeya	Mbeya CC	205/2024	Married/living with partner		Completed secondary	Self-employed/business		Yes	Negative											No	1	Sometimes	No	Yes	No	Don't know	No	No	No		No	No	No	Don't know	No	No		No
Mbeya	Mbeya CC	206/2024	Married/living with partner		Completed secondary	Farming		Yes	Negative											No	1	Sometimes	No	No	No	Yes	Yes	No	No		No	No	No	Yes	No	No		Yes	Yes	Yes	Yes	Yes	Yes	Yes
Mbeya	Mbeya CC	207/2024	Married/living with partner		Completed secondary	Self-employed/business		Yes	Negative											No	1	Never	No	No	Yes	Yes	No	No	No		No	No	No	Don't know	No	Don't know		Yes	No	No	Yes	No	No	Yes
Mbeya	Mbeya CC	208/2024	Married/living with partner		Completed primary	Self-employed/business		Yes	Negative											No	2	Never	No	No	Yes	Yes	Yes	No	No		No	No	No	Don't know	Don't know	Yes		No
Mbeya	Mbeya CC	209/2024	Married/living with partner		Completed primary	Self-employed/business		Yes	Negative											No	1	Sometimes	No	No	Yes	Yes	Yes	No	No		No	No	No	Don't know	No	Don't know		Yes	Yes	No	Yes	No	Yes	No
Mbeya	Mbeya CC	210/2024	Married/living with partner		Completed primary	Self-employed/business		Yes	Negative											No	3	Sometimes	No	No	Yes	Don't know	Yes	No	No		No	No	No	No	No	No		No
Mbeya	Mbeya CC	211/2024	Married/living with partner		Completed secondary	Self-employed/business		Yes	Negative											No	2	Sometimes	No	Yes	No	Yes	Yes	No	Don't know		No	No	No	Don't know	No	No		No
Mbeya	Mbeya CC	215/2024	Married/living with partner		Completed secondary	Self-employed/business		Yes	Negative											No	1	Sometimes	No	No	No	Yes	Yes	No	No		No	No	No	Yes	No	No		Yes	Yes	Yes	Yes	Yes	Yes	Yes
Mbeya	Mbeya CC	216/2024	Married/living with partner		Completed secondary	Self-employed/business		Yes	Negative											No	1	Sometimes	No	Yes	Yes	Yes	Yes	No	Don't know		No	No	No	No	Yes	Yes		No
Mbeya	Mbeya CC	217/2024	Married/living with partner		Completed primary	Farming		Yes	Negative											No	1	Never	No	No	No	No	Yes	No	No		No	No	No	Yes	Yes	Yes		No
Mbeya	Mbeya CC	218/2024	Married/living with partner		Completed secondary	Self-employed/business		Yes	Negative											No	1	Never	No	No	No	No	No	No	No		No	No	No	Yes	Yes	Yes		No
Mbeya	Mbeya CC	219/2024	Married/living with partner		Completed primary	Farming		Yes	Negative											No	2	Sometimes	No	No	Yes	No	Yes	No	No		No	No	No	Yes	No	Yes		No
Mbeya	Mbeya CC	220/2024	Married/living with partner		Completed secondary	Self-employed/business		Yes	Negative											No	1	Never	No	No	No	No	Yes	No	No		No	No	No	Yes	No	Yes		No
Mbeya	Mbeya CC	221/2024	Married/living with partner		Completed secondary	Self-employed/business		Yes	Negative											No	1	Sometimes	No	No	Yes	No	Yes	No	No		No	No	No	Yes	No	Yes		No
Mbeya	Mbeya CC	222/2024	Married/living with partner		Completed secondary	Self-employed/business		Yes	Negative											No	1	Never	No	No	Yes	Yes	Yes	No	No		No	No	No	Yes	Yes	Yes		No
Mbeya	Mbeya CC	223/2024	Married/living with partner		Completed primary	Farming		Yes	Negative											No	1	Never	No	No	No	Don't know	Yes	No	No		No	Yes	No	Yes	Yes	Yes		No
Mbeya	Mbeya CC	224/2024	Married/living with partner		Completed primary	Farming		Yes	Negative											No	2	Sometimes	No	No	No	No	Yes	No	No		No	No	Yes	Yes	Yes	Yes		No
Mbeya	Mbeya CC	224/2024	Married/living with partner		Completed primary	Farming		Yes	Negative											Yes	1	Never	No	No	No	No	Yes	No	No		No	No	Yes	Yes	Yes	Yes		No
Mbeya	Mbeya CC	225/2024	Married/living with partner		Completed secondary	Self-employed/business		Yes	Negative											No	1	Never	No	No	No	Yes	Yes	No	No		No	No	No	Yes	Yes	Yes		No
Mbeya	Mbeya CC	226/2024	Married/living with partner		Completed primary	Farming		Yes	Negative											No	1	Never	No	No	No	No	Yes	No	No		No	No	No	Yes	Yes	Yes		No
Mbeya	Mbeya CC	227/2024	Married/living with partner		Completed primary	Farming		Yes	Negative											No	1	Sometimes	No	No	No	No	Yes	No	No		No	No	No	Yes	No	Yes		No
Mbeya	Mbeya CC	229/2024	Married/living with partner		Completed secondary	Self-employed/business		Yes	Negative											No	1	Never	No	No	No	Yes	Yes	No	No		No	Yes	No	Yes	No	Yes		No
Mbeya	Mbeya CC	228/2024	Married/living with partner		Completed secondary	Self-employed/business		Yes	Negative											Yes	1	Never	No	No	No	Yes	Yes	No	No		No	No	No	Yes	No	Yes		No
Mbeya	Mbeya CC	230/2024	Married/living with partner		Completed secondary	Self-employed/business		Yes	Negative											No	1	Never	No	No	No	Yes	Yes	No	No		No	No	No	Yes	Yes	Yes		No
Mbeya	Mbeya CC	231/2024	Married/living with partner		Completed secondary	Self-employed/business		Yes	Negative											Yes	1	Sometimes	No	No	Yes	No	Yes	No	No		No	No	No	Yes	Yes	Yes		No
Mbeya	Mbeya CC	232/2024	Married/living with partner		Completed primary	Farming		Yes	Negative											No	1	Sometimes	No	No	No	Yes	Yes	No	No		No	No	No	Yes	Yes	Yes		No
Mbeya	Mbeya CC	233/2024	Divorced/ separated		Completed secondary	Farming		Yes	Negative											No	1	Never	No	No	No	Don't know	No	No	No		No	No	No	Yes	No	No		No
Mbeya	Mbeya CC	234/2024	Married/living with partner		Completed secondary	Self-employed/business		Yes	Negative											Yes	1	Never	No	No	No	Yes	Yes	No	No		No	No	No	Yes	Yes	Yes		No
Mbeya	Mbeya CC	234/2024	Married/living with partner		Completed secondary	Self-employed/business		Yes	Negative											No	1	Sometimes	No	No	No	Don't know	Yes	No	No		No	No	Yes	Yes	Yes	Yes		No
Mbeya	Mbeya CC	235/2024	Married/living with partner		Completed secondary	Self-employed/business		Yes	Negative											No	1	Sometimes	No	No	No	Yes	Yes	No	No		No	No	No	Yes	Yes	Yes		No
Mbeya	Mbeya CC	236/2024	Married/living with partner		Completed secondary	Self-employed/business		Yes	Negative											No	1	Never	No	No	No	Yes	Yes	No	No		No	No	No	Yes	Yes	Yes		No
Mbeya	Mbeya CC	237/2024	Married/living with partner		Completed primary	Farming		Yes	Negative											No	1	Sometimes	No	No	No	Yes	Yes	No	No		No	No	No	Yes	Yes	Yes		No
Mbeya	Mbeya CC	238/2024	Married/living with partner		Completed secondary	Employed		Yes	Negative											No	1	Sometimes	No	No	Yes	No	Yes	No	No		No	No	No	No	No	Yes		Yes	No	No	Yes	No	Yes	No
Mbeya	Mbeya CC	239/2024	Married/living with partner		Completed primary	Employed		Yes	Negative											No	1	Never	No	No	No	Don't know	No	No	No		No	No	No	Yes	No	Yes		No
Mbeya	Mbeya CC	240/2024	Married/living with partner		Completed secondary	Farming		Yes	Negative											No	1	Sometimes	No	No	No	No	Yes	No	No		No	No	No	No	No	Yes		No
Mbeya	Mbeya CC	241/2024	Married/living with partner		Completed primary	Self-employed/business		Yes	Negative											No	1	Never	No	No	Yes	Don't know	Yes	No	No		No	No	No	Yes	Yes	Yes		No
Mbeya	Mbeya CC	242/2024	Married/living with partner		Completed primary	Farming		Yes	Negative											No	1	Never	No	No	No	No	Yes	No	No		No	No	No	Yes	Yes	Yes		No
Mbeya	Mbeya CC	242/2024	Married/living with partner		Completed secondary	Self-employed/business		Yes	Negative											No	1	Never	No	No	Yes	Don't know	No	No	No		No	No	Yes	Yes	Yes	Yes		No
Mbeya	Mbeya CC	244/2024	Married/living with partner		Completed secondary	Self-employed/business		Yes	Negative											No	2	Sometimes	No	Yes	Yes	Yes	Yes	No	No		No	No	No	Yes	No	Yes		No
Mbeya	Mbeya CC	245/2024	Married/living with partner		Completed secondary	Self-employed/business		Yes	Negative											No	1	Never	No	No	No	Don't know	Yes	No	No		No	No	No	Yes	No	Yes		No
Mbeya	Mbeya CC	246/2024	Married/living with partner		Completed primary	Farming		Yes	Negative											No	1	Never	No	No	No	Yes	Yes	No	No		No	No	No	Yes	No	Yes		No
Mbeya	Mbeya CC	247/2024	Married/living with partner		Completed primary	Farming		Yes	Negative											No	1	Never	No	Yes	Yes	Yes	Yes	No	No		No	No	No	Yes	No	Yes		No
Mbeya	Mbeya CC	248/2024	Divorced/ separated		Completed primary	Self-employed/business		Yes	Negative											No	3	Sometimes	No	No	No	Yes	Yes	No	No		No	No	No	Yes	No	Yes		No
Mbeya	Mbeya CC	249/2024	Married/living with partner		Completed primary	Farming		Yes	Negative											No	1	Never	No	No	No	No	No	No	No		No	No	No	Yes	No	Yes		No
Mbeya	Mbeya CC	250/2024	Married/living with partner		Completed secondary	Self-employed/business		Yes	Negative											No	2	Sometimes	No	No	No	No	Yes	No	No		No	No	No	Yes	No	Yes		No
Mbeya	Mbeya CC	251/2024	Married/living with partner		Completed secondary	Self-employed/business		Yes	Negative											No	2	Sometimes	No	Yes	No	No	Yes	No	No		No	No	No	Yes	Yes	Yes		No
Mbeya	Mbeya CC	252/2024	Married/living with partner		Completed primary	Self-employed/business		Yes	Negative											No	1	Never	No	No	No	No	Yes	No	No		No	No	No	Yes	Yes	Yes		No
Mbeya	Mbeya CC	253/2024	Married/living with partner		Completed primary	Farming		Yes	Negative											No	1	Never	No	No	Yes	Yes	No	No	No		No	No	No	Yes	No	Yes		No
Mbeya	Mbeya CC	254/2024	Married/living with partner		Completed primary	Farming		Yes	Negative											No	1	Never	No	No	No	Don't know	Yes	No	No		No	No	No	Yes	No	Yes		Yes	Yes	No	Yes	No	No	No
Mbeya	Mbeya CC	255/2024	Single/never been married		Completed primary	Farming		Yes	Negative											No	1	Never	No	No	No	No	No	No	No		No	No	No	Yes	No	Yes		No
Mbeya	Mbeya CC	256/2024	Married/living with partner		Completed secondary	Self-employed/business		Yes	Negative											No	1	Never	No	No	Yes	Yes	Yes	No	No		No	No	No	Yes	No	Yes		No
Mbeya	Mbeya CC	257/2024	Married/living with partner		Completed secondary	Farming		Yes	Negative											No	1	Never	No	No	No	Don't know	Yes	No	No		No	No	No	Yes	No	Yes		No
Mbeya	Mbeya CC	258/2024	Married/living with partner		Completed primary	Farming		Yes	Negative											No	1	Never	No	No	Yes	No	Yes	No	No		No	No	No	Yes	No	Yes		No
Mbeya	Mbeya CC	259/2024	Married/living with partner		Completed secondary	Self-employed/business		Yes	Negative											No	1	Sometimes	No	No	No	No	Yes	No	No		No	No	No	Yes	No	Yes		No
Mbeya	Mbeya CC	260/2024	Married/living with partner		Completed primary	Farming		Yes	Negative											No	1	Never	No	No	No	Yes	Yes	No	No		No	No	No	Yes	No	Yes		No
Mbeya	Mbeya CC	261/2024	Single/never been married		Completed secondary	Student		Yes	Negative											No	2	Sometimes	No	No	No	Don't know	Yes	No	No		No	No	Yes	Yes	No	Yes		Yes	Yes	No	Yes	No	No	No
Mbeya	Mbeya CC	262/2024	Married/living with partner		Completed secondary	Self-employed/business		Yes	Negative											No	1	Never	No	No	No	No	Yes	No	No		No	No	No	Yes	No	Yes		No
Mbeya	Mbeya CC	263/2024	Married/living with partner		Completed professional/technical school	Self-employed/business		Yes	Negative											No	1	Sometimes	No	No	No	No	Yes	No	No		No	No	No	Yes	No	Yes		Yes	Yes	No	Yes	No	No	No
Mbeya	Mbeya CC	264/2024	Married/living with partner		Completed primary	Farming		Yes	Negative											No	1	Never	No	No	No	Don't know	Yes	No	No		No	No	No	Yes	No	Yes		No
Mbeya	Mbeya CC	265/2024	Married/living with partner		Completed secondary	Self-employed/business		Yes	Negative											No	1	Never	No	No	No	Yes	Yes	No	No		No	No	Yes	Yes	Yes	Yes		No
Mbeya	Mbeya CC	266/2024	Single/never been married		Completed secondary	Farming		Yes	Negative											No	1	Never	No	No	No	Don't know	Yes	No	No		No	No	No	Yes	No	Yes		No
Mbeya	Mbeya CC	267/2024	Single/never been married		Completed secondary	Farming		Yes	Negative											No	1	Sometimes	No	No	No	Yes	Yes	No	No		No	No	No	Yes	No	Yes		No
Mbeya	Mbeya CC	268/2024	Married/living with partner		Completed secondary	Self-employed/business		Yes	Negative											No	1	Never	No	No	No	Don't know	Yes	No	No		No	No	No	Yes	No	Yes		No
Mbeya	Mbeya CC	269/2024	Married/living with partner		Completed secondary	Farming		Yes	Positive											No	1	Never	No	No	No	No	Yes	No	No		No	No	No	Yes	No	Yes		No
Mbeya	Mbeya CC	270/2024	Married/living with partner		Completed primary	Farming		Yes	Negative											No	1	Sometimes	No	Yes	No	No	Yes	No	No		No	No	No	Yes	No	Yes		No
Mbeya	Mbeya CC	271/2024	Married/living with partner		Completed secondary	Self-employed/business		Yes	Negative											No	1	Never	No	No	No	No	Yes	No	No		No	No	No	Yes	No	Yes		No
Mbeya	Mbeya CC	273/2024	Married/living with partner		Completed secondary	Farming		Yes	Negative											No	1	Never	No	No	No	No	Yes	No	No		No	No	No	Yes	No	Yes		No
Mbeya	Mbeya CC	275/2024	Married/living with partner		Completed primary	Farming		Yes	Negative											No	1	Never	No	No	Yes	Yes	Yes	No	No		No	No	No	Yes	No	Yes		No
Mbeya	Mbeya CC	272/2024	Single/never been married		Completed secondary	Farming		Yes	Negative											No	2	Sometimes	No	Yes	No	Yes	Yes	No	No		No	No	No	Yes	No	No		No
Mbeya	Mbeya CC	274/2024	Single/never been married		Completed primary	Farming		Yes	Negative											No	1	Never	No	No	No	No	Yes	No	No		No	No	No	Yes	No	Yes		No
Mbeya	Mbeya CC	276/2024	Married/living with partner		Completed secondary	Farming		Yes	Negative											No	1	Never	No	Yes	No	Yes	Yes	No	No		No	No	No	Yes	No	Yes		No
Mbeya	Mbeya CC	277/2024	Married/living with partner		Completed primary	Farming		Yes	Negative											No	1	Never	No	No	No	No	Yes	No	No		No	No	No	Yes	No	Yes		No
Mbeya	Mbeya CC	278/2024	Single/never been married		Completed primary	Farming		Yes	Negative											No	1	Never	No	No	No	No	Yes	No	No		No	No	No	Yes	No	Yes		No
Mbeya	Mbeya CC	280/2024	Married/living with partner		Completed primary	Farming		Yes	Positive											No	1	Never	No	Yes	No	Yes	Yes	No	No		No	No	No	Yes	No	Yes		No
Mbeya	Mbeya CC	281/2024	Married/living with partner		Completed primary	Farming		Yes	Negative											No	1	Never	No	No	No	Don't know	Yes	No	No		No	No	No	Yes	No	Yes		No
Mbeya	Mbeya CC	282/2024	Married/living with partner		Completed secondary	Self-employed/business		Yes	Negative											No	1	Never	No	No	No	Yes	Yes	No	No		No	No	No	Yes	No	Yes		No
Mbeya	Mbeya CC	283/2024	Single/never been married		Completed secondary	Self-employed/business		Yes	Negative											No	1	Sometimes	No	No	No	No	Yes	No	No		No	No	No	Yes	No	Yes		No
Mbeya	Mbeya CC	284/2024	Married/living with partner		Completed primary	Farming		Yes	Negative											No	1	Never	No	No	No	No	Yes	No	No		No	No	No	Yes	No	Yes		No
Mbeya	Mbeya CC	285/2024	Married/living with partner		Completed secondary	Self-employed/business		Yes	Negative											No	1	Never	No	No	Yes	Yes	Yes	No	No		No	No	No	Yes	No	Yes		No
Mbeya	Mbeya CC	286/2024	Married/living with partner		Completed primary	Farming		Yes	Negative											No	1	Never	No	No	No	Yes	Yes	No	No		No	No	No	Yes	No	Yes		No
Mbeya	Mbeya CC	1915/2023	Married/living with partner		Completed secondary	Self-employed/business		Yes	Negative											No	1	Never	No	No	Yes	Yes	Yes	No	No		No	No	No	Yes	No	No		No
Mbeya	Mbeya CC	056/2024	Married/living with partner		Completed primary	Farming		Yes	Negative											No	1	Never	No	No	No	Yes	Yes	No	No		No	No	Yes	Yes	Yes	Yes		No
Mbeya	Mbeya CC	476/2023	Married/living with partner		Completed primary	Farming		Yes	Negative											No	1	Never	No	No	No	No	Yes	No	No		No	No	No	Yes	No	Yes		No
Mbeya	Mbeya CC	287/2024	Married/living with partner		Completed primary	Self-employed/business		Yes	Negative											No	1	Never	No	No	No	No	Yes	No	No		No	No	No	Yes	No	Yes		No
Mbeya	Mbeya CC	288/2024	Married/living with partner		Completed primary	Farming		Yes	Negative											No	1	Never	No	No	No	Yes	Yes	No	No		No	No	No	Yes	No	No		No
Mbeya	Mbeya CC	289/2024	Married/living with partner		Completed secondary	Farming		Yes	Negative											No	1	Never	No	No	Yes	No	Yes	No	No		No	No	No	Yes	No	Yes		No
Mbeya	Mbeya CC	290/2024	Married/living with partner		Completed secondary	Self-employed/business		Yes	Negative											No	1	Never	No	No	No	No	Yes	No	No		No	No	No	Yes	No	No		No
Mbeya	Mbeya CC	291/2024	Married/living with partner		Completed primary	Farming		Yes	Negative											No	1	Never	No	No	No	Yes	Yes	No	No		No	No	No	Yes	No	Yes		No
Mbeya	Mbeya CC	292/2024	Married/living with partner		Completed secondary	Self-employed/business		Yes	Negative											No	1	Never	No	No	No	No	Yes	No	No		No	No	No	Yes	No	Yes		No
Mbeya	Mbeya CC	293/2024	Married/living with partner		Completed secondary	Self-employed/business		Yes	Negative											No	1	Never	No	No	No	Yes	Yes	No	No		No	No	No	Yes	No	Yes		No
Mbeya	Mbeya CC	294/2024	Married/living with partner		Completed secondary	Self-employed/business		Yes	Negative											No	1	Never	No	Yes	No	Yes	Yes	No	No		No	No	No	Yes	No	Yes		No
Mbeya	Mbeya CC	295/2024	Married/living with partner		Completed primary	Farming		Yes	Negative											No	1	Never	No	No	No	Yes	Yes	No	No		No	No	No	Yes	No	No		No
Mbeya	Mbeya CC	296/2024	Single/never been married		Completed primary	Farming		Yes	Negative											No	2	Never	No	No	No	Yes	Yes	No	No		No	No	No	Yes	No	No		No
Mbeya	Mbeya CC	297/2024	Married/living with partner		Completed primary	Farming		Yes	Negative											No	2	Sometimes	No	No	Yes	No	Yes	No	No		No	No	No	Yes	No	Yes		No
Mbeya	Mbeya CC	298/2024	Married/living with partner		Completed primary	Farming		Yes	Negative											No	1	Never	No	No	No	No	Yes	No	No		No	No	No	Yes	No	Yes		No
Mbeya	Mbeya CC	299/2024	Married/living with partner		Completed secondary	Farming		Yes	Negative											No	1	Never	No	No	No	No	Yes	No	No		No	No	No	Yes	No	Yes		No
Mbeya	Mbeya CC	300/2024	Single/never been married		Completed secondary	Self-employed/business		Yes	Negative											No	1	Never	No	No	No	No	No	No	No		No	No	No	No	No	Yes		No
Mbeya	Mbeya CC	301/2024	Married/living with partner		Completed secondary	Farming		Yes	Negative											No	1	Never	No	No	No	No	Yes	No	No		No	No	No	Yes	No	Yes		No
Mbeya	Mbeya CC	302/2024	Single/never been married		Completed primary	Farming		Yes	Negative											No	1	Never	No	No	No	Yes	Yes	No	No		No	No	No	Yes	No	Yes		No
Mbeya	Mbeya CC	303/2024	Married/living with partner		Completed primary	Self-employed/business		Yes	Negative											No	1	Never	No	No	No	No	Yes	No	No		No	No	No	Yes	No	Yes		No
Mbeya	Mbeya CC	304/2024	Married/living with partner		Completed primary	Farming		Yes	Negative											No	1	Never	No	No	No	No	Yes	No	No		No	No	No	Yes	No	Yes		No
Mbeya	Mbeya CC	305/2024	Single/never been married		Completed primary	Farming		Yes	Negative											No	2	Sometimes	No	Yes	No	No	No	No	No		No	No	No	Yes	No	Yes		No
Mbeya	Mbeya CC	306/2024	Married/living with partner		Completed secondary	Self-employed/business		Yes	Negative											No	1	Never	No	No	No	No	Yes	No	No		No	No	No	Yes	No	Yes		No
Mbeya	Mbeya CC	307/2024	Married/living with partner		Completed primary	Self-employed/business		Yes	Negative											No	1	Never	No	No	No	No	Yes	No	No		No	No	No	Yes	No	Yes		No
Mbeya	Mbeya CC	308/2024	Married/living with partner		Completed secondary	Self-employed/business		Yes	Negative											No	1	Never	No	Yes	No	No	Yes	No	No		No	No	No	Yes	No	Yes		No
Mbeya	Mbeya CC	308/2024	Married/living with partner		Completed primary	Other	Carpenter	Yes	Negative											No	1	Never	No	No	No	No	No	No	No		No	No	No	No	No	Yes		No
Mbeya	Mbeya CC	310/2024	Married/living with partner		Completed primary	Self-employed/business		Yes	Negative											No	1	Never	No	No	No	No	No	No	No		No	No	No	Yes	No	No		No
Mbeya	Mbeya CC	311/2024	Married/living with partner		Completed primary	Farming		Yes	Negative											No	1	Sometimes	No	No	No	No	Yes	No	No		No	No	No	Yes	No	No		No
Mbeya	Mbeya CC	312/2024	Married/living with partner		Completed secondary	Self-employed/business		Yes	Negative											Don’t know/remember	1	Never	No	No	No	No	No	No	Don't know		No	No	No	No	No	No		No
Mbeya	Mbeya CC	313/2024	Married/living with partner		Completed primary	Farming		Yes	Negative											No	1	Never	No	No	No	No	No	No	Don't know		No	No	No	No	No	No		No
Mbeya	Mbeya CC	314/2024	Married/living with partner		Completed primary	Self-employed/business		Yes	Negative											No	1	Never	No	No	No	No	No	No	No		No	No	No	No	No	No		No
Mbeya	Mbeya CC	315/2024	Married/living with partner		Completed primary	Farming		Yes	Negative											No	1	Never	No	Yes	No	No	No	No	Don't know		No	No	No	No	No	No		No
Mbeya	Mbeya CC	316/2024	Married/living with partner		Completed professional/technical school	Farming		Yes	Negative											No	1	Never	No	No	No	No	Yes	No	No		No	No	No	Yes	No	No		Yes	Yes	Yes	Yes	No	Yes	No
Mbeya	Mbeya CC	317/2024	Married/living with partner		Completed secondary	Self-employed/business		Yes	Negative											Don’t know/remember	1	Never	No	No	No	No	Yes	No	No		No	No	No	No	No	Yes		No
Mbeya	Mbeya CC	318/2024	Married/living with partner		Completed primary	Farming		Yes	Negative											No	1	Never	No	No	No	No	Yes	No	No		No	No	No	Yes	No	Yes		No
Mbeya	Mbeya CC	319/2024	Married/living with partner		Completed primary	Farming		Yes	Negative											No	1	Never	No	No	No	No	Yes	No	No		No	No	No	Yes	No	Yes		No
Mbeya	Mbeya CC	320/2024	Single/never been married		Completed secondary	Self-employed/business		Yes	Negative											No	1	Never	No	No	No	No	Yes	No	No		No	No	No	Yes	No	Yes		No
Mbeya	Mbeya CC	321/2024	Married/living with partner		Completed primary	Farming		Yes	Negative											No	1	Sometimes	No	Yes	No	No	Yes	No	No		No	No	No	Yes	No	Yes		No
Mbeya	Mbeya CC	322/2024	Married/living with partner		Completed primary	Farming		Yes	Negative											No	1	Never	No	No	No	No	Yes	No	No		No	No	No	Yes	No	No		No
Mbeya	Mbeya CC	323/2024	Married/living with partner		Completed primary	Farming		Yes	Negative											Don’t know/remember	1	Sometimes	No	No	No	No	No	No	Don't know		No	No	No	No	No	No		No
Mbeya	Mbeya CC	325/2024	Married/living with partner		Completed secondary	Self-employed/business		Yes	Negative											No	1	Never	No	No	No	No	No	No	No		No	No	No	No	No	No		No
Mbeya	Mbeya CC	324/2024	Married/living with partner		Completed secondary	Farming		Yes	Negative											No	1	Sometimes	No	No	No	No	No	No	No		No	No	No	No	No	No		No
Mbeya	Mbeya CC	326/2024	Married/living with partner		Completed primary	Farming		Yes	Negative											No	1	Never	No	Yes	No	No	Yes	No	No		No	No	No	Yes	No	Yes		No
Mbeya	Mbeya CC	327/2024	Married/living with partner		Completed secondary	Self-employed/business		Yes	Negative											No	1	Sometimes	No	No	No	No	Yes	No	No		No	No	No	Yes	No	Yes		No
Mbeya	Mbeya CC	328/2024	Married/living with partner		Completed primary	Farming		Yes	Negative											No	1	Never	No	No	No	No	Yes	No	No		No	No	No	Yes	No	Yes		No
Mbeya	Mbeya CC	329/2024	Married/living with partner		Completed primary	Farming		Yes	Negative											No	1	Never	No	No	No	No	Yes	No	No		No	No	No	Yes	No	Yes		No
Mbeya	Mbeya CC	330/2024	Married/living with partner		Completed primary	Farming		Yes	Negative											No	1	Never	No	No	No	No	Yes	No	No		No	No	No	Yes	No	Yes		No
Mbeya	Mbeya CC	331/2024	Married/living with partner		Completed primary	Self-employed/business		Yes	Negative											No	1	Never	No	No	No	No	Yes	No	No		No	No	No	Yes	No	Yes		No
Mbeya	Mbeya CC	332/2024	Married/living with partner		Completed primary	Self-employed/business		Yes	Negative											No	1	Never	No	No	No	Yes	Yes	No	No		No	No	No	Yes	No	Yes		No
Mbeya	Mbeya CC	333/2024	Married/living with partner		Completed primary	Farming		Yes	Negative											No	1	Sometimes	No	No	No	No	Yes	No	No		No	No	No	Yes	No	No		No
Mbeya	Mbeya CC	334/2024	Married/living with partner		Completed professional/technical school	Self-employed/business		Yes	Positive											No	1	Never	No	No	Yes	No	Yes	No	No		No	No	No	Yes	No	No		Yes	Yes	No	No	No	Yes	No
Mbeya	Mbeya CC	335/2024	Married/living with partner		Completed secondary	Farming		Yes	Negative											No	1	Never	No	No	No	No	Yes	No	No		No	No	No	Yes	No	Yes		No
Mbeya	Mbeya CC	336/2024	Married/living with partner		Completed primary	Farming		Yes	Negative											No	1	Never	No	No	No	No	Yes	No	No		No	No	No	Yes	No	Yes		No
Mbeya	Mbeya CC	337/2024	Married/living with partner		Completed secondary	Self-employed/business		Yes	Negative											No	1	Never	No	No	No	No	Yes	No	No		No	No	No	Yes	No	Yes		No
Mbeya	Mbeya CC	338/2024	Married/living with partner		Completed secondary	Farming		Yes	Negative											No	1	Sometimes	No	No	No	No	Yes	No	No		No	No	No	Yes	No	No		No
Mbeya	Mbeya CC	339/2024	Married/living with partner		Completed secondary	Farming		Yes	Negative											No	1	Sometimes	No	No	No	No	Yes	No	No		No	No	No	Yes	No	Yes		No
Mbeya	Mbeya CC	340/2024	Married/living with partner		Completed primary	Self-employed/business		Yes	Negative											No	1	Never	No	No	No	No	Yes	No	No		No	No	No	Yes	No	No		No
Mbeya	Mbeya CC	341/2024	Married/living with partner		Completed secondary	Self-employed/business		Yes	Negative											No	1	Never	No	No	No	No	Yes	No	No		No	No	No	Yes	No	No		No
Mbeya	Mbeya CC	342/2024	Married/living with partner		Completed secondary	Self-employed/business		Yes	Negative											No	1	Never	No	No	No	No	Yes	No	No		No	No	No	Yes	No	Yes		No
Mbeya	Mbeya CC	343/2024	Married/living with partner		Completed secondary	Farming		Yes	Negative											No	1	Sometimes	No	No	Yes	No	Yes	No	No		No	No	No	Yes	No	Yes		No
Mbeya	Mbeya CC	113/2024	Single/never been married		Completed primary	Self-employed/business		Yes	Negative											No	2	Sometimes	No	No	No	No	Yes	No	No		No	No	No	Yes	No	No		No
Mbeya	Mbeya CC	114/2024	Married/living with partner		Completed secondary	Self-employed/business		Yes	Negative											No	1	Never	No	No	No	No	Yes	No	No		No	No	No	Yes	No	Yes		No
Mbeya	Mbeya CC	115/2024	Married/living with partner		Completed professional/technical school	Self-employed/business		Yes	Negative											No	1	Never	No	No	No	No	Yes	No	No		No	No	No	Yes	No	Yes		No
Mbeya	Mbeya CC	116/2024	Married/living with partner		Completed secondary	Self-employed/business		Yes	Negative											No	1	Sometimes	No	No	No	No	Yes	No	No		No	No	No	Yes	No	No		No
Mbeya	Mbeya CC	119/2024	Married/living with partner		Completed secondary	Self-employed/business		Yes	Negative											No	1	Never	No	Yes	No	Yes	Yes	No	No		No	No	No	Yes	No	Yes		No
Mbeya	Mbeya CC	117/2024	Married/living with partner		Completed primary	Self-employed/business		Yes	Negative											No	1	Never	No	Yes	No	No	Yes	No	No		No	No	No	Yes	No	No		No
Mbeya	Mbeya CC	351/2024	Married/living with partner		Completed primary	Farming		Yes	Negative											No	1	Never	No	No	Yes	No	Yes	No	No		No	No	No	Yes	No	No		No
Mbeya	Mbeya CC	352/2024	Married/living with partner		Completed secondary	Farming		Yes	Negative											No	1	Never	No	No	Yes	No	Yes	No	No		No	No	No	Yes	No	Yes		No
Mbeya	Mbeya CC	353/2024	Married/living with partner		Completed primary	Farming		Yes	Negative											No	1	Never	No	No	Yes	No	Yes	No	No		No	No	No	Yes	No	No		No
Mbeya	Mbeya CC	354/2024	Married/living with partner		Completed secondary	Self-employed/business		Yes	Negative											No	1	Sometimes	No	No	No	No	Yes	No	No		No	No	No	Yes	No	Yes		No
Mbeya	Mbeya CC	355/2024	Married/living with partner		Completed primary	Self-employed/business		Yes	Negative											No	1	Never	No	No	No	No	Yes	No	No		No	No	No	No	No	No		No
Mbeya	Mbeya CC	356/2024	Married/living with partner		Completed secondary	Self-employed/business		Yes	Negative											No	1	Never	No	No	No	No	Yes	No	No		No	No	No	Yes	No	Yes		No
Mbeya	Mbeya CC	357/2024	Married/living with partner		Completed primary	Farming		Yes	Negative											No	1	Never	No	No	No	No	Yes	No	No		No	No	No	Yes	No	Yes		No
Mbeya	Mbeya CC	358/2024	Married/living with partner		Completed primary	Farming		Yes	Negative											No	1	Never	No	No	No	No	Yes	No	No		No	No	No	No	No	Yes		No
Mbeya	Mbeya CC	359/2024	Married/living with partner		Completed secondary	Self-employed/business		Yes	Negative											No	1	Never	No	No	No	No	Yes	No	No		No	No	No	Yes	No	Yes		No
Mbeya	Mbeya CC	360/2024	Married/living with partner		Completed secondary	Farming		Yes	Negative											No	1	Never	No	No	No	No	Yes	No	No		No	No	No	Yes	No	No		No
Mbeya	Mbeya CC	361/2024	Married/living with partner		Completed secondary	Farming		Yes	Negative											No	1	Never	No	No	No	No	Yes	No	No		No	No	No	Yes	No	No		No
Mbeya	Mbeya CC	362/2024	Married/living with partner		Completed primary	Farming		Yes	Negative											No	1	Never	No	No	Yes	No	Yes	No	No		No	No	No	Yes	No	Yes		No
Mbeya	Mbeya CC	363/2024	Married/living with partner		Completed primary	Farming		Yes	Negative											No	1	Never	No	No	No	No	Yes	No	No		No	No	No	Yes	No	Yes		No
Mbeya	Mbeya CC	364/2024	Married/living with partner		Completed secondary	Self-employed/business		Yes	Negative											No	1	Never	No	No	Yes	No	Yes	No	No		No	No	No	Yes	No	Yes		No
Mbeya	Mbeya CC	365/2024	Married/living with partner		Completed primary	Self-employed/business		Yes	Negative											No	1	Never	No	Yes	Yes	No	Yes	No	No		No	No	No	Yes	No	No		No
Mbeya	Mbeya CC	366/2024	Married/living with partner		Completed secondary	Farming		Yes	Positive											No	1	Never	No	No	No	No	No	No	No		No	No	Yes	Yes	No	Yes		No
Mbeya	Mbeya CC	367/2024	Married/living with partner		Completed secondary	Farming		Yes	Negative											No	1	Never	No	No	Yes	No	Yes	No	No		No	No	No	Yes	No	Yes		No
Mbeya	Mbeya CC	368/2024	Single/never been married		Completed secondary	Self-employed/business		Yes	Negative											No	2	Sometimes	No	No	Yes	No	Yes	No	No		No	No	No	Yes	No	Yes		No
Mbeya	Mbeya CC	369/2024	Married/living with partner		Completed primary	Farming		Yes	Negative											No	1	Never	No	No	No	No	Yes	No	No		No	No	No	Yes	No	Yes		No
Mbeya	Mbeya CC	370/2024	Married/living with partner		Completed primary	Farming		Yes	Negative											No	1	Never	No	No	No	No	Yes	No	No		No	No	No	Yes	No	Yes		No
Mbeya	Mbeya CC	371/2024	Married/living with partner		Completed secondary	Self-employed/business		Yes	Negative											No	1	Never	No	No	No	No	Yes	No	No		No	No	No	Yes	No	Yes		No
Mbeya	Mbeya CC	372/2024	Married/living with partner		Completed primary	Self-employed/business		Yes	Negative											No	1	Never	No	No	No	No	Yes	No	No		No	No	No	Yes	No	No		No
Mbeya	Mbeya CC	373/2024	Married/living with partner		Completed secondary	Farming		Yes	Negative											No	2	Sometimes	No	No	Yes	No	Yes	No	No		No	No	No	Yes	No	No		No
Mbeya	Mbeya CC	374/2024	Single/never been married		Completed primary	Farming		Yes	Negative											No	1	Never	No	No	No	Don't know	Yes	No	No		No	No	No	Yes	No	No		No
Mbeya	Mbeya CC	375/2024	Married/living with partner		Completed primary	Farming		Yes	Negative											No	1	Never	No	No	No	No	Yes	No	No		No	No	No	Yes	No	Yes		No
Mbeya	Mbeya CC	376/2024	Married/living with partner		Completed secondary	Farming		Yes	Negative											No	1	Sometimes	No	No	Yes	No	Yes	No	No		No	No	No	No	No	Yes		No
Mbeya	Mbeya CC	377/2024	Single/never been married		Completed professional/technical school	Student		Yes	Negative											No	1	Sometimes	No	No	No	No	Yes	No	No		No	No	No	Yes	No	Yes		No
Mbeya	Mbeya CC	378/2024	Married/living with partner		Completed secondary	Farming		Yes	Negative											No	1	Never	No	No	No	No	Yes	No	No		No	No	No	Yes	No	Yes		No
Mbeya	Mbeya CC	379/2024	Married/living with partner		Completed secondary	Farming		Yes	Negative											No	1	Never	No	No	No	No	Yes	No	No		No	No	No	Yes	No	Yes		No
Mbeya	Mbeya CC	380/2024	Married/living with partner		Completed professional/technical school	Farming		Yes	Negative											No	1	Never	No	No	No	No	Yes	No	No		No	No	No	Yes	No	Yes		No
Mbeya	Mbeya CC	381/2024	Married/living with partner		Completed primary	Farming		Yes	Negative											No	1	Never	No	No	No	No	Yes	No	No		No	No	No	Yes	No	Yes		No
Mbeya	Mbeya CC	382/2024	Married/living with partner		Completed secondary	Farming		Yes	Negative											No	1	Never	No	No	No	No	Yes	No	No		No	No	No	Yes	No	Yes		No
Mbeya	Mbeya CC	383/2024	Married/living with partner		Completed secondary	Farming		Yes	Negative											No	1	Never	No	No	No	No	Yes	No	No		No	No	No	Yes	No	Yes		No
Mbeya	Mbeya CC	384/2024	Married/living with partner		Completed primary	Farming		Yes	Negative											No	1	Never	No	No	No	No	No	No	No		No	No	No	Yes	No	Yes		No
Mbeya	Mbeya CC	385/2024	Married/living with partner		Completed primary	Farming		Yes	Negative											No	1	Sometimes	No	No	No	No	Yes	No	No		No	No	No	Yes	No	Yes		No
Mbeya	Mbeya CC	386/2024	Married/living with partner		Completed primary	Farming		Yes	Negative											No	1	Never	No	Yes	No	No	Yes	No	No		No	No	No	Yes	No	Yes		No
Mbeya	Mbeya CC	387/2024	Married/living with partner		Completed primary	Farming		Yes	Negative											No	1	Never	No	No	Yes	No	No	No	No		No	No	No	Yes	No	No		No
Mbeya	Mbeya CC	388/2024	Married/living with partner		Completed secondary	Self-employed/business		Yes	Negative											No	1	Never	No	No	Yes	No	Yes	No	No		No	No	No	Yes	No	No		No
Mbeya	Mbeya CC	389/2024	Married/living with partner		Completed secondary	Farming		Yes	Negative											No	1	Never	No	No	No	No	Yes	No	No		No	No	No	Yes	No	Yes		No
Mbeya	Mbeya CC	390/2024	Married/living with partner		Completed primary	Farming		Yes	Negative											No	1	Never	No	No	No	No	Yes	No	No		No	No	No	Yes	No	Yes		No
Mbeya	Mbeya CC	391/2024	Married/living with partner		Completed primary	Self-employed/business		Yes	Negative											No	1	Never	No	No	Yes	No	Yes	No	No		No	No	No	Yes	No	Yes		No
Mbeya	Mbeya CC	392/2024	Married/living with partner		Completed secondary	Self-employed/business		Yes	Negative											No	1	Never	No	Yes	No	No	Yes	No	No		No	No	No	Yes	No	Yes		No
Mbeya	Mbeya CC	393/2024	Married/living with partner		Completed primary	Farming		Yes	Negative											No	1	Never	No	No	No	No	Yes	No	No		No	No	No	Yes	No	No		No
Mbeya	Mbeya CC	394/2024	Married/living with partner		Completed secondary	Farming		Yes	Negative											No	1	Never	No	No	No	No	Yes	No	No		No	No	No	Yes	No	Yes		No
Mbeya	Mbeya CC	395/2024	Married/living with partner		Completed secondary	Self-employed/business		Yes	Positive											No	1	Never	No	No	No	No	Yes	No	No		No	No	No	Yes	No	Yes		No
Mbeya	Mbeya CC	396/2024	Married/living with partner		Completed primary	Self-employed/business		Yes	Negative											No	1	Never	No	No	No	No	Yes	No	No		No	No	No	Yes	No	Yes		No
Mbeya	Mbeya CC	397/2024	Married/living with partner		Completed professional/technical school	Self-employed/business		Yes	Negative											No	1	Never	No	No	No	No	Yes	No	No		No	No	No	Yes	No	Yes		No
Mbeya	Mbeya CC	398/2024	Married/living with partner		Completed primary	Farming		Yes	Negative											No	1	Never	No	Yes	Yes	No	Yes	No	No		No	No	No	Yes	No	Yes		No
Mbeya	Mbeya CC	399/2024	Married/living with partner		Completed primary	Farming		Yes	Negative											No	1	Never	No	No	No	No	Yes	No	No		No	No	No	Yes	No	Yes		No
Mbeya	Mbeya CC	400/2024	Other	Student	Completed primary	Student		Yes	Negative											No	1	Never	No	No	No	No	Yes	No	No		No	No	No	Yes	No	No		No
Mbeya	Mbeya CC	401/2024	Married/living with partner		Completed primary	Farming		Yes	Negative											No	1	Sometimes	No	Yes	Yes	No	Yes	No	No		No	No	No	Yes	No	Yes		No
Mbeya	Mbeya CC	402/2024	Married/living with partner		Completed primary	Farming		Yes	Negative											No	1	Never	No	No	No	Don't know	Yes	No	No		No	No	No	Yes	No	Yes		No
Mbeya	Mbeya CC	403/2024	Single/never been married		Completed secondary	Farming		Yes	Negative											No	1	Never	No	No	No	No	Yes	No	No		No	No	No	Yes	No	Yes		No
Mbeya	Mbeya CC	404/2024	Married/living with partner		Completed primary	Farming		Yes	Negative											No	1	Never	No	No	Yes	No	Yes	No	No		No	No	No	Yes	No	Yes		No
Mbeya	Mbeya CC	405/2024	Married/living with partner		Completed primary	Farming		Yes	Negative											No	1	Never	No	Yes	No	No	Yes	No	No		No	No	No	Yes	No	Yes		No
Mbeya	Mbeya CC	406/2024	Married/living with partner		Completed primary	Farming		Yes	Negative											No	1	Sometimes	No	No	No	No	Yes	No	No		No	No	No	Yes	No	Yes		No
Mbeya	Mbeya CC	407/2024	Married/living with partner		Completed professional/technical school	Self-employed/business		Yes	Negative											No	1	Sometimes	No	No	No	No	Yes	No	No		No	No	No	Yes	No	Yes		No
Mbeya	Mbeya CC	408/2024	Married/living with partner		Completed primary	Farming		Yes	Negative											No	1	Never	No	No	No	No	Yes	No	No		No	No	No	Yes	No	Yes		No
Mbeya	Mbeya CC	409/2024	Married/living with partner		Completed professional/technical school	Self-employed/business		Yes	Negative											No	1	Never	No	No	No	No	Yes	No	No		No	No	No	Yes	No	Yes		No
Mbeya	Mbeya CC	410/2024	Married/living with partner		Completed secondary	Farming		Yes	Negative											No	1	Never	No	No	No	No	Yes	No	No		No	No	No	Yes	No	Yes		No
Mbeya	Mbeya CC	411/2024	Married/living with partner		Completed secondary	Employed		Yes	Negative											No	1	Sometimes	No	No	No	No	Yes	No	No		No	No	No	Yes	No	Yes		Yes	Yes	No	Yes	No	No	No
Mbeya	Mbeya CC	412/2024	Married/living with partner		Completed secondary	Self-employed/business		Yes	Negative											No	1	Never	No	No	No	No	Yes	No	No		No	No	No	Yes	No	Yes		No
Mbeya	Mbeya CC	413/2024	Married/living with partner		Completed secondary	Farming		Yes	Negative											No	1	Never	No	No	No	No	Yes	No	No		No	No	No	Yes	No	Yes		No
Mbeya	Mbeya CC	414/2024	Married/living with partner		Completed secondary	Farming		Yes	Negative											No	1	Never	No	No	No	No	Yes	No	No		No	No	No	Yes	No	Yes		No
Mbeya	Mbeya CC	415/2024	Married/living with partner		Completed primary	Farming		Yes	Negative											No	1	Never	No	No	No	No	Yes	No	No		No	No	No	Yes	No	Yes		No
Mbeya	Mbeya CC	416/2024	Married/living with partner		Completed primary	Self-employed/business		Yes	Negative											No	1	Never	No	No	No	No	Yes	No	No		No	No	No	Yes	No	Yes		No
Mbeya	Mbeya CC	417/2024	Married/living with partner		No formal schooling	Farming		Yes	Negative											No	1	Never	No	No	No	No	No	No	Don't know		No	No	No	Yes	No	No		No
Mbeya	Mbeya CC	418/2024	Married/living with partner		Completed primary	Farming		Yes	Negative											No	1	Never	No	No	No	No	Yes	No	No		No	No	No	Yes	No	Yes		No
Mbeya	Mbeya CC	419/2024	Married/living with partner		Completed secondary	Self-employed/business		Yes	Negative											No	1	Never	No	No	No	Yes	Yes	No	No		No	No	No	Yes	No	Yes		No
Mbeya	Mbeya CC	420/2024	Married/living with partner		Completed professional/technical school	Self-employed/business		Yes	Negative											No	1	Sometimes	No	No	No	No	Yes	No	No		No	No	No	Yes	No	Yes		Yes	Yes	No	Yes	No	No	No
Mbeya	Mbeya CC	421/2024	Married/living with partner		Completed secondary	Farming		Yes	Negative											No	1	Never	No	No	No	No	Yes	No	No		No	No	No	Yes	No	Yes		No
Mbeya	Mbeya CC	422/2024	Married/living with partner		Completed secondary	Farming		Yes	Negative											No	1	Never	No	No	No	No	Yes	No	No		No	No	No	Yes	No	Yes		No
Mbeya	Mbeya CC	423/2024	Married/living with partner		Completed secondary	Self-employed/business		Yes	Negative											No	1	Never	No	No	No	No	Yes	No	No		No	No	No	Yes	No	Yes		No
Mbeya	Mbeya CC	424/2024	Married/living with partner		Completed primary	Farming		Yes	Negative											No	1	Never	No	Yes	No	Yes	Yes	No	No		No	No	No	Yes	No	Yes		No
Mbeya	Mbeya CC	425/2024	Married/living with partner		Completed primary	Farming		Yes	Negative											No	2	Sometimes	No	No	No	No	Yes	No	No		No	No	No	Yes	No	No		No
Mbeya	Mbeya CC	426/2024	Married/living with partner		Completed primary	Farming		Yes	Negative											No	1	Never	No	No	No	No	Yes	No	No		No	No	No	Yes	No	Yes		No
Mbeya	Mbeya CC	427/2024	Married/living with partner		Completed primary	Self-employed/business		Yes	Negative											No	1	Never	No	No	Yes	No	Yes	No	No		No	No	No	Yes	No	Yes		No
Mbeya	Mbeya CC	428/2024	Married/living with partner		Completed primary	Farming		Yes	Negative											No	1	Never	No	No	Yes	No	Yes	No	No		No	No	No	Yes	No	Yes		No
Mbeya	Mbeya CC	429/2024	Married/living with partner		Completed primary	Farming		Yes	Negative											No	1	Never	No	No	No	No	Yes	No	No		No	No	No	Yes	No	Yes		No
Mbeya	Mbeya CC	430/2024	Married/living with partner		Completed secondary	Farming		Yes	Negative											No	1	Sometimes	No	No	Yes	No	Yes	No	No		No	No	No	Yes	No	Yes		No
Mbeya	Mbeya CC	083/2024	Married/living with partner		Completed primary	Farming		Yes	Negative											No	1	Never	No	No	No	No	Yes	No	No		No	No	No	Yes	No	Yes		No
Mbeya	Mbeya CC	010/2024	Married/living with partner		Completed primary	Self-employed/business		Yes	Negative											No	1	Never	No	No	No	No	Yes	No	No		No	No	No	Yes	No	Yes		No
Mbeya	Mbeya CC	003/2024	Married/living with partner		Completed primary	Farming		Yes	Negative											No	1	Never	No	No	Yes	No	Yes	No	No		No	No	No	Yes	No	Yes		No
Mbeya	Mbeya CC	434/2024	Married/living with partner		Completed primary	Self-employed/business		Yes	Negative											No	1	Never	No	No	No	No	Yes	No	No		No	No	No	Yes	No	Yes		No
Mbeya	Mbeya CC	435/2024	Married/living with partner		Completed secondary	Farming		Yes	Negative											No	1	Never	No	No	No	No	Yes	No	No		No	No	No	Yes	No	Yes		No
Mbeya	Mbeya CC	436/2024	Married/living with partner		Completed secondary	Self-employed/business		Yes	Negative											No	1	Never	No	No	Yes	No	Yes	No	No		No	No	No	Yes	No	Yes		No
Mbeya	Mbeya CC	437/2024	Married/living with partner		Completed secondary	Self-employed/business		Yes	Negative											No	1	Never	No	No	No	No	Yes	No	No		No	No	No	No	No	Yes		No
Mbeya	Mbeya CC	438/2024	Married/living with partner		Completed primary	Farming		Yes	Negative											No	1	Sometimes	No	No	No	No	Yes	No	No		No	No	No	Yes	No	No		No
Mbeya	Mbeya CC	439/2024	Married/living with partner		Completed primary	Farming		Yes	Negative											No	1	Sometimes	No	Yes	No	No	Yes	No	No		No	No	No	Yes	No	Yes		No
Mbeya	Mbeya CC	440/2024	Married/living with partner		Completed secondary	Self-employed/business		Yes	Negative											No	1	Never	No	No	No	No	Yes	No	No		No	No	No	Yes	No	Yes		No
Mbeya	Mbeya CC	441/2024	Married/living with partner		Completed primary	Farming		Yes	Negative											No	1	Sometimes	No	No	No	No	Yes	No	No		No	No	No	Yes	No	Yes		No
Mbeya	Mbeya CC	442/2024	Married/living with partner		Completed secondary	Farming		Yes	Negative											No	1	Never	No	No	Yes	No	Yes	No	No		No	No	No	Yes	No	Yes		No
Mbeya	Mbeya CC	443/2024	Married/living with partner		Completed primary	Farming		Yes	Negative											No	2	Sometimes	No	No	No	No	Yes	No	No		No	No	No	Yes	No	Yes		No
Mbeya	Mbeya CC	444/2024	Married/living with partner		Completed primary	Farming		Yes	Negative											No	1	Never	No	No	Yes	No	Yes	No	No		No	No	No	Yes	No	Yes		No
Mbeya	Mbeya CC	445/2024	Married/living with partner		Completed primary	Farming		Yes	Negative											No	1	Never	No	No	No	No	Yes	No	No		No	No	No	Yes	No	Yes		No
Mbeya	Mbeya CC	446/2024	Married/living with partner		Completed secondary	Self-employed/business		Yes	Negative											No	1	Never	No	No	No	No	Yes	No	No		No	No	No	Yes	No	Yes		No
Mbeya	Mbeya CC	447/2024	Married/living with partner		No formal schooling	Self-employed/business		Yes	Negative											No	1	Never	No	No	Yes	No	Yes	No	No		No	No	No	Yes	No	Yes		No
Mbeya	Mbeya CC	448/2024	Single/never been married		Completed primary	Self-employed/business		Yes	Negative											No	1	Sometimes	No	No	No	No	Yes	No	No		No	No	No	Yes	No	Yes		No
Mbeya	Mbeya CC	449/2024	Married/living with partner		Completed secondary	Self-employed/business		Yes	Negative											No	1	Never	No	No	No	No	Yes	No	No		No	No	No	Yes	No	Yes		No
Mbeya	Mbeya CC	450/2024	Single/never been married		Completed secondary	Farming		Yes	Negative											No	2	Sometimes	No	No	Yes	No	Yes	No	No		No	No	No	Yes	No	Yes		No
Mbeya	Mbeya CC	451/2024	Married/living with partner		Completed secondary	Self-employed/business		Yes	Negative											No	1	Never	No	No	No	No	Yes	No	No		No	No	No	Yes	No	No		No
Mbeya	Mbeya CC	452/2024	Married/living with partner		Completed secondary	Self-employed/business		Yes	Negative											No	1	Sometimes	No	No	No	No	Yes	No	No		No	No	No	Yes	No	Yes		No
Mbeya	Mbeya CC	453/2024	Married/living with partner		Completed secondary	Self-employed/business		Yes	Negative											No	1	Never	No	No	No	No	Yes	No	No		No	No	No	Yes	No	Yes		No
Mbeya	Mbeya CC	454/2024	Single/never been married		Completed secondary	Self-employed/business		Yes	Negative											No	1	Sometimes	No	No	No	No	Yes	No	No		No	No	No	Yes	No	No		No
Mbeya	Mbeya CC	455/2024	Single/never been married		Completed secondary	Self-employed/business		Yes	Negative											No	1	Never	No	No	No	No	Yes	No	No		No	No	No	Yes	No	Yes		No
Mbeya	Mbeya CC	456/2024	Married/living with partner		Completed secondary	Self-employed/business		Yes	Negative											No	1	Never	No	No	No	No	Yes	No	No		No	No	No	Yes	No	Yes		No
Mbeya	Mbeya CC	457/2024	Married/living with partner		Completed secondary	Self-employed/business		Yes	Negative											No	1	Never	No	No	No	No	No	No	No		No	No	No	No	No	Yes		No
Mbeya	Mbeya CC	458/2024	Married/living with partner		Completed secondary	Farming		Yes	Negative											No	1	Never	No	No	No	No	No	No	No		No	No	No	No	No	No		No
Mbeya	Mbeya CC	459/2024	Married/living with partner		Completed primary	Farming		Yes	Negative											No	1	Never	No	No	No	No	No	No	Don't know		No	No	No	No	No	No		No
Mbeya	Mbeya CC	460/2024	Married/living with partner		Completed secondary	Self-employed/business		Yes	Negative											No	1	Sometimes	No	No	No	No	No	No	Don't know		No	No	No	No	No	No		No
Mbeya	Mbeya CC	461/2024	Married/living with partner		Completed secondary	Self-employed/business		Yes	Negative											No	1	Never	No	No	No	No	No	No	No		No	No	No	No	No	No		No
Mbeya	Mbeya CC	462/2024	Married/living with partner		Completed secondary	Self-employed/business		Yes	Negative											No	1	Sometimes	No	No	No	No	No	No	No		No	No	No	No	No	No		No
Mbeya	Mbeya CC	464/2024	Single/never been married		Completed secondary	Farming		Yes	Negative											No	1	Never	No	No	No	No	No	No	No		No	No	No	No	No	No		No
Mbeya	Mbeya CC	465/2024	Married/living with partner		Completed secondary	Farming		Yes	Negative											No	1	Sometimes	No	No	No	No	No	No	Don't know		No	No	No	No	No	No		No
Mbeya	Mbeya CC	466/2024	Married/living with partner		Completed secondary	Self-employed/business		Yes	Negative											No	1	Never	No	No	No	No	No	No	No		No	No	No	No	No	No		No
Mbeya	Mbeya CC	461/2024	Married/living with partner		Completed secondary	Farming		Yes	Negative											No	1	Sometimes	No	No	Yes	No	Yes	No	No		No	No	No	Yes	No	Yes		No
Mbeya	Mbeya CC	467/2024	Married/living with partner		Completed secondary	Self-employed/business		Yes	Negative											No	1	Never	No	No	No	No	Yes	No	No		No	No	No	No	No	Yes		No
Mbeya	Mbeya CC	468/2024	Married/living with partner		Completed secondary	Self-employed/business		Yes	Negative											No	1	Never	No	No	No	Yes	Yes	No	No		No	No	No	Yes	No	Yes		No
Mbeya	Mbeya CC	470/2024	Married/living with partner		Completed secondary	Self-employed/business		Yes	Negative											No	1	Never	No	No	Yes	No	Yes	No	No		No	No	No	Yes	No	Yes		No
Mbeya	Mbeya CC	471/2024	Married/living with partner		Completed secondary	Farming		Yes	Negative											No	1	Never	No	No	No	No	No	No	Don't know		No	No	No	Yes	No	No		No
Mbeya	Mbeya CC	472/2024	Married/living with partner		Completed primary	Self-employed/business		Yes	Negative											No	1	Never	No	No	No	No	Yes	No	No		No	No	No	Yes	No	Yes		No
Mbeya	Mbeya CC	473/2024	Single/never been married		Completed secondary	Self-employed/business		Yes	Negative											No	1	Sometimes	No	No	Yes	No	Yes	No	No		No	No	No	Yes	No	Yes		No
Mbeya	Mbeya CC	469/2024	Single/never been married		Completed primary	Student		Yes	Negative											No	1	Never	No	No	No	No	Yes	No	No		No	No	No	Yes	No	Yes		No
Mbeya	Mbeya CC	474/2024	Married/living with partner		Completed secondary	Self-employed/business		Yes	Negative											No	1	Never	No	No	No	No	Yes	No	No		No	No	No	No	No	Yes		No
Mbeya	Mbeya CC	475/2024	Married/living with partner		Completed primary	Farming		Yes	Negative											No	1	Sometimes	No	No	No	No	Yes	No	No		No	No	No	Yes	No	Yes		No
Mbeya	Mbeya CC	476/2024	Married/living with partner		Completed primary	Farming		Yes	Negative											No	1	Sometimes	No	No	No	No	Yes	No	No		No	No	No	Yes	No	No		No
Mbeya	Mbeya CC	477/2024	Married/living with partner		Completed professional/technical school	Self-employed/business		Yes	Negative											No	1	Sometimes	No	Yes	Yes	No	Yes	No	No		No	No	No	Yes	No	No		No
Mbeya	Mbeya CC	478/2024	Married/living with partner		Completed secondary	Self-employed/business		Yes	Negative											No	1	Never	No	No	Yes	No	Yes	No	No		No	No	No	Yes	No	Yes		No
Mbeya	Mbeya CC	479/2024	Married/living with partner		Completed secondary	Self-employed/business		Yes	Negative											No	1	Sometimes	No	Yes	No	No	Yes	No	No		No	No	No	Yes	No	Yes		No
Mbeya	Mbeya CC	480/2024	Married/living with partner		Completed primary	Farming		Yes	Negative											No	1	Never	No	No	No	Yes	Yes	No	No		No	No	No	Yes	No	Yes		No
Mbeya	Mbeya CC	481/2024	Married/living with partner		Completed primary	Farming		Yes	Negative											No	1	Never	No	Yes	Yes	No	Yes	No	No		No	No	No	No	No	Yes		No
Mbeya	Mbeya CC	482/2024	Married/living with partner		Completed secondary	Self-employed/business		Yes	Negative											No	1	Sometimes	No	Yes	No	No	Yes	No	No		No	No	No	Yes	No	Yes		Yes	Yes	Yes	Yes	No	No	No
Mbeya	Mbeya CC	483/2024	Married/living with partner		Completed secondary	Self-employed/business		Yes	Negative											No	1	Sometimes	No	Yes	No	No	Yes	No	No		No	No	No	Yes	No	Yes		No
Mbeya	Mbeya CC	484/2024	Married/living with partner		Completed secondary	Self-employed/business		Yes	Negative											No	1	Sometimes	No	No	No	No	Yes	No	No		No	No	No	Yes	No	Yes		No
Mbeya	Mbeya CC	485/2024	Married/living with partner		Completed secondary	Self-employed/business		Yes	Negative											No	1	Never	No	No	No	No	Yes	No	No		No	No	No	Yes	No	Yes		No
Mbeya	Mbeya CC	486/2024	Married/living with partner		Completed secondary	Self-employed/business		Yes	Negative											No	1	Sometimes	No	Yes	No	No	Yes	No	No		No	No	No	Yes	No	Yes		No
Mbeya	Mbeya CC	487/2024	Married/living with partner		Completed primary	Farming		Yes	Negative											No	1	Sometimes	No	No	No	No	Yes	No	No		No	No	No	Yes	No	Yes		No
Mbeya	Mbeya CC	488/2024	Married/living with partner		Completed secondary	Self-employed/business		Yes	Negative											No	1	Sometimes	No	No	No	No	Yes	No	No		No	No	No	Yes	No	Yes		No
Mbeya	Mbeya CC	489/2024	Married/living with partner		Completed primary	Farming		Yes	Negative											No	1	Sometimes	No	No	No	No	Yes	No	No		No	No	No	Yes	No	No		No
Mbeya	Mbeya CC	490/2024	Married/living with partner		Completed primary	Farming		Yes	Negative											No	1	Sometimes	No	No	No	No	Yes	No	No		No	No	No	Yes	No	Yes		No
Mbeya	Mbeya CC	491/2024	Married/living with partner		Completed secondary	Self-employed/business		Yes	Negative											No	1	Never	No	No	No	No	Yes	No	No		No	No	No	Yes	No	No		No
Mbeya	Mbeya CC	492/2024	Married/living with partner		Completed primary	Farming		Yes	Negative											No	1	Sometimes	No	Yes	No	No	Yes	No	No		No	No	No	Yes	No	Yes		No
Mbeya	Mbeya CC	493/2024	Married/living with partner		Completed secondary	Self-employed/business		Yes	Negative											No	1	Never	No	No	No	No	Yes	No	No		No	No	No	Yes	No	Yes		No
Mbeya	Mbeya CC	495/2024	Married/living with partner		Completed primary	Farming		Yes	Negative											No	1	Never	No	No	No	No	Yes	No	No		No	No	No	Yes	No	Yes		No
Mbeya	Mbeya CC	496/2024	Married/living with partner		Completed primary	Self-employed/business		Yes	Negative											No	1	Never	No	No	No	No	Yes	No	No		No	No	No	Yes	No	Yes		No
Mbeya	Mbeya CC	497/2024	Married/living with partner		Completed primary	Farming		Yes	Negative											No	1	Sometimes	No	No	No	No	Yes	No	No		No	No	No	Yes	No	Yes		No
Mbeya	Mbeya CC	498/2024	Married/living with partner		Completed primary	Farming		Yes	Negative											No	1	Never	No	Yes	No	Yes	Yes	No	No		No	No	No	Yes	No	No		No
Mbeya	Mbeya CC	499/2024	Married/living with partner		Completed primary	Self-employed/business		Yes	Negative											No	1	Never	No	No	No	No	Yes	No	No		No	No	No	Yes	No	Yes		No
Mbeya	Mbeya CC	500/2024	Married/living with partner		Completed secondary	Farming		Yes	Negative											Don’t know/remember	1	Sometimes	No	No	Yes	No	Yes	No	No		No	No	No	Yes	No	Yes		Yes	Yes	Yes	Yes	No	No	No
Mbeya	Mbeya CC	501/2024	Married/living with partner		Completed secondary	Farming		Yes	Negative											No	1	Never	No	No	No	No	Yes	No	No		No	No	No	Yes	No	Yes		No
Mbeya	Mbeya CC	502/2024	Married/living with partner		Completed primary	Farming		Yes	Negative											No	1	Never	No	No	No	No	Yes	No	No		No	No	No	Yes	No	Yes		No
Mbeya	Mbeya CC	503/2024	Married/living with partner		Completed primary	Farming		Yes	Negative											No	1	Never	No	No	No	No	Yes	No	No		No	No	No	Yes	No	Yes		No
Mbeya	Mbeya CC	504/2024	Single/never been married		Completed primary	Farming		Yes	Negative											No	1	Never	No	No	No	No	Yes	No	No		No	No	No	Yes	No	Yes		No
Mbeya	Mbeya CC	505/2024	Married/living with partner		Completed professional/technical school	Self-employed/business		Yes	Negative											No	1	Sometimes	No	No	No	No	Yes	No	No		No	No	No	Yes	No	Yes		No
Mbeya	Mbeya CC	506/2024	Married/living with partner		Completed secondary	Self-employed/business		Yes	Negative											No	1	Never	No	No	No	No	No	No	No		No	No	No	Yes	No	Yes		No
Mbeya	Mbeya CC	507/2024	Married/living with partner		Completed primary	Farming		Yes	Negative											No	1	Never	No	No	No	No	Yes	No	No		No	No	No	Yes	No	No		No
Mbeya	Mbeya CC	508/2024	Married/living with partner		Completed primary	Self-employed/business		Yes	Negative											No	1	Never	No	No	No	No	Yes	No	No		No	No	No	Yes	No	Yes		No
Mbeya	Mbeya CC	509/2024	Married/living with partner		Completed secondary	Self-employed/business		Yes	Negative											No	1	Sometimes	No	No	No	No	Yes	No	No		No	No	No	Yes	No	Yes		No
Mbeya	Mbeya CC	510/2024	Married/living with partner		Completed secondary	Self-employed/business		Yes	Negative											No	1	Never	No	No	No	No	Yes	No	No		No	No	No	Yes	No	Yes		No
Mbeya	Mbeya CC	511/2024	Married/living with partner		Completed primary	Student		Yes	Negative											No	1	Never	No	No	No	No	No	No	No		No	No	No	Yes	No	Yes		No
Mbeya	Mbeya CC	512/2024	Married/living with partner		Completed primary	Self-employed/business		Yes	Negative											No	1	Never	No	No	No	No	Yes	No	No		No	No	No	Yes	No	Yes		No
Mbeya	Mbeya CC	513/2024	Married/living with partner		Completed secondary	Farming		Yes	Negative											No	1	Sometimes	No	No	No	No	Yes	No	No		No	No	No	No	No	Yes		No
Mbeya	Mbeya CC	514/2024	Married/living with partner		Completed secondary	Self-employed/business		Yes	Negative											No	1	Never	No	No	No	No	Yes	No	No		No	No	No	Yes	No	Yes		No
Mbeya	Mbeya CC	515/2024	Married/living with partner		Completed professional/technical school	Student		Yes	Negative											No	1	Sometimes	No	No	No	No	Yes	No	No		No	No	No	Yes	No	No		No
Mbeya	Mbeya CC	516/2024	Married/living with partner		Completed secondary	Farming		Yes	Negative											No	1	Never	No	No	No	No	Yes	No	No		No	No	No	Yes	No	Yes		No
Mbeya	Mbeya CC	517/2024	Married/living with partner		Completed primary	Farming		Yes	Negative											No	1	Never	No	No	No	No	Yes	No	No		No	No	No	Yes	No	Yes		No
Mbeya	Mbeya CC	518/2024	Married/living with partner		Completed secondary	Self-employed/business		Yes	Negative											No	1	Never	No	Yes	No	No	Yes	No	No		No	No	No	Yes	No	Yes		No
Mbeya	Mbeya CC	519/2024	Married/living with partner		Completed primary	Self-employed/business		Yes	Negative											No	1	Never	No	Yes	No	No	Yes	No	No		No	No	No	Yes	No	Yes		No
Mbeya	Mbeya CC	520/2024	Married/living with partner		Completed secondary	Self-employed/business		Yes	Negative											No	1	Never	No	No	No	No	Yes	No	No		No	No	No	Yes	No	Yes		No
Mbeya	Mbeya CC	521/2024	Married/living with partner		Completed primary	Farming		Yes	Negative											No	1	Never	No	No	No	No	Yes	No	No		No	No	No	Yes	No	Yes		No
Mbeya	Mbeya CC	522/2024	Married/living with partner		Completed primary	Farming		Yes	Negative											No	1	Never	No	No	No	No	Yes	No	No		No	No	No	Yes	No	Yes		No
Mbeya	Mbeya CC	523/2024	Married/living with partner		Completed primary	Self-employed/business		Yes	Negative											No	1	Never	No	No	No	No	Yes	No	No		No	No	No	Yes	No	Yes		No
Mbeya	Mbeya CC	524/2024	Married/living with partner		Completed primary	Self-employed/business		Yes	Negative											No	1	Sometimes	No	No	No	No	Yes	No	No		No	No	No	Yes	No	Yes		No
Mbeya	Mbeya CC	525/2024	Married/living with partner		Completed secondary	Self-employed/business		Yes	Negative											No	1	Never	No	No	No	No	Yes	No	No		No	No	No	Yes	No	Yes		No
Mbeya	Mbeya CC	526/2024	Married/living with partner		Completed secondary	Self-employed/business		Yes	Negative											No	1	Never	No	No	No	No	Yes	No	No		No	No	No	Yes	No	Yes		No
Mbeya	Mbeya CC	527/2024	Married/living with partner		Completed secondary	Self-employed/business		Yes	Negative											No	1	Never	No	No	No	No	Yes	No	No		No	No	No	Yes	No	Yes		No
Mbeya	Mbeya CC	528/2024	Married/living with partner		Completed primary	Self-employed/business		Yes	Negative											No	1	Sometimes	No	No	Yes	No	Yes	No	No		No	No	No	Yes	No	Yes		No
Mbeya	Mbeya CC	529/2024	Married/living with partner		Completed secondary	Farming		Yes	Negative											No	1	Never	No	Yes	No	No	Yes	No	No		No	No	No	Yes	No	Yes		No
Mbeya	Mbeya CC	530/2024	Married/living with partner		Completed primary	Self-employed/business		Yes	Negative											No	1	Never	No	Yes	No	No	Yes	No	No		No	No	No	Yes	No	Yes		No
Mbeya	Mbeya CC	531/2024	Married/living with partner		Completed primary	Farming		Yes	Negative											No	1	Never	No	No	No	No	Yes	No	No		No	No	No	Yes	No	Yes		No
Mbeya	Mbeya CC	532/2024	Married/living with partner		Completed secondary	Farming		Yes	Negative											No	1	Never	No	No	No	No	Yes	No	No		No	No	No	Yes	No	No		No
Mbeya	Mbeya CC	533/2024	Married/living with partner		Completed primary	Self-employed/business		Yes	Negative											No	1	Never	No	No	No	No	Yes	No	No		No	No	No	Yes	No	Yes		No
Mbeya	Mbeya CC	534/2024	Married/living with partner		Completed secondary	Farming		Yes	Negative											No	1	Never	No	No	No	No	Yes	No	No		No	No	No	Yes	No	Yes		No
Mbeya	Mbeya CC	1910/2023	Married/living with partner		Completed secondary	Farming		Yes	Negative											No	1	Sometimes	No	Yes	No	No	Yes	No	No		No	No	No	Yes	No	No		No
Mbeya	Mbeya CC	865/2024	Married/living with partner		Completed primary	Farming		Yes	Negative											No	1	Never	No	No	Yes	Yes	Yes	No	No		No	No	No	Yes	No	Yes		No
Mbeya	Mbeya CC	866/2024	Married/living with partner		Completed secondary	Farming		Yes	Negative											No	1	Never	No	No	No	No	Yes	No	No		No	No	No	Yes	No	Yes		No
Mbeya	Mbeya CC	868/2024	Married/living with partner		Completed primary	Self-employed/business		Yes	Negative											No	1	Sometimes	No	Yes	Yes	No	Yes	No	No		No	No	No	Yes	No	Yes		No
Mbeya	Mbeya CC	869/2024	Married/living with partner		Completed secondary	Farming		Yes	Negative											No	1	Never	No	No	Yes	No	Yes	No	No		No	No	No	Yes	No	Yes		No
Mbeya	Mbeya CC	867/2024	Married/living with partner		Completed primary	Farming		Yes	Negative											No	1	Never	No	No	No	No	Yes	No	No		No	No	No	Yes	No	No		No
Mbeya	Mbeya CC	870/2024	Married/living with partner		Completed secondary	Self-employed/business		Yes	Negative											No	1	Never	No	No	Yes	No	No	No	No		No	No	No	Yes	No	Yes		No
Mbeya	Mbeya CC	871/2024	Married/living with partner		Completed secondary	Farming		Yes	Negative											No	1	Never	No	No	No	No	No	No	No		No	No	No	Yes	Yes	Yes		No
Mbeya	Mbeya CC	872/2024	Married/living with partner		Completed secondary	Farming		Yes	Negative											No	1	Never	No	Yes	No	No	Yes	No	No		No	No	No	Yes	No	No		No
Mbeya	Mbeya CC	873/2024	Married/living with partner		Completed secondary	Self-employed/business		Yes	Negative											No	1	Sometimes	No	No	No	No	Yes	No	No		No	No	No	Yes	No	Yes		No
Mbeya	Mbeya CC	874/2024	Married/living with partner		Completed secondary	Farming		Yes	Negative											No	1	Never	No	No	No	No	No	No	No		No	No	No	Yes	No	Yes		No
Mbeya	Mbeya CC	875/2024	Married/living with partner		Completed primary	Farming		Yes	Negative											No	1	Never	No	No	No	No	Yes	No	No		No	No	No	Yes	No	Yes		No
Mbeya	Mbeya CC	876/2024	Married/living with partner		Completed primary	Self-employed/business		Yes	Negative											No	1	Never	No	No	No	No	Yes	No	No		No	No	No	Yes	No	No		No
Mbeya	Mbeya CC	877/2024	Married/living with partner		Completed secondary	Farming		Yes	Negative											No	1	Sometimes	No	No	No	No	Yes	No	No		No	No	No	Yes	No	Yes		No
Mbeya	Mbeya CC	878/2024	Married/living with partner		Completed primary	Farming		Yes	Negative											No	1	Never	No	No	Yes	No	Yes	No	No		No	No	No	Yes	No	Yes		No
Mbeya	Mbeya CC	879/2024	Married/living with partner		Completed primary	Farming		Yes	Negative											No	1	Never	No	Yes	Yes	No	Yes	No	No		No	No	No	Yes	No	No		No
Mbeya	Mbeya CC	880/2024	Married/living with partner		Completed secondary	Self-employed/business		Yes	Negative											No	1	Never	No	No	No	No	Yes	No	No		No	No	No	Yes	No	Yes		No
Mbeya	Mbeya CC	881/2024	Married/living with partner		Completed secondary	Self-employed/business		Yes	Negative											No	1	Never	No	No	No	No	Yes	No	No		No	No	No	Yes	No	Yes		No
Mbeya	Mbeya CC	882/2024	Married/living with partner		Completed secondary	Farming		Yes	Negative											No	2	Sometimes	No	No	Yes	No	Yes	No	No		No	No	No	Yes	No	Yes		No
Mbeya	Mbeya CC	883/2024	Married/living with partner		Completed secondary	Self-employed/business		Yes	Negative											No	1	Never	No	No	No	No	No	No	No		No	No	No	Yes	No	Yes		No
Mbeya	Mbeya CC	884/2024	Married/living with partner		Completed secondary	Student		Yes	Negative											No	1	Never	No	No	No	No	Yes	No	No		No	No	No	Yes	No	Yes		No
Mbeya	Mbeya CC	885/2024	Married/living with partner		Completed primary	Farming		Yes	Negative											No	1	Never	No	Yes	Yes	No	No	No	No		No	No	No	Yes	No	No		No
Mbeya	Mbeya CC	887/2024	Married/living with partner		Completed primary	Self-employed/business		Yes	Negative											No	1	Never	No	No	No	No	Yes	No	No		No	No	No	Yes	No	Yes		No
Mbeya	Mbeya CC	887/2024	Married/living with partner		Completed primary	Farming		Yes	Negative											No	1	Sometimes	No	Yes	No	No	Yes	No	No		No	No	No	Yes	No	No		No
Mbeya	Mbeya CC	888/2024	Married/living with partner		Completed secondary	Farming		Yes	Negative											No	1	Never	No	No	No	No	Yes	No	No		No	No	No	Yes	No	No		No
Mbeya	Mbeya CC	889/2024	Married/living with partner		Completed professional/technical school	Self-employed/business		Yes	Negative											No	1	Never	No	No	No	No	No	No	No		No	No	No	Yes	No	No		No
Mbeya	Mbeya CC	890/2024	Single/never been married		Completed primary	Self-employed/business		Yes	Negative											No	1	Never	No	No	Yes	No	Yes	No	No		No	No	No	Yes	No	Yes		No
Mbeya	Mbeya CC	891/2024	Married/living with partner		Completed professional/technical school	Farming		Yes	Negative											No	1	Sometimes	No	No	No	No	Yes	No	No		No	No	No	Yes	No	Yes		Yes	Yes	Yes	Yes	No	No	No
Mbeya	Mbeya CC	892/2024	Married/living with partner		Completed primary	Farming		Yes	Negative											No	1	Never	No	No	No	No	Yes	No	Don't know		No	No	No	Yes	No	Yes		No
Mbeya	Mbeya CC	893/2024	Married/living with partner		Completed primary	Farming		Yes	Negative											No	1	Never	No	No	No	No	Yes	No	No		No	No	No	Yes	No	Yes		No
Mbeya	Mbeya CC	894/2024	Married/living with partner		Completed secondary	Employed		Yes	Negative											No	1	Sometimes	No	No	No	No	Yes	No	No		No	No	No	Yes	No	No		No
Mbeya	Mbeya CC	895/2024	Single/never been married		Completed primary	Farming		Yes	Negative											No	1	Never	No	No	No	No	No	No	No		No	No	No	Yes	No	Yes		No
Mbeya	Mbeya CC	896/2024	Married/living with partner		Completed secondary	Farming		Yes	Negative											No	1	Sometimes	No	No	Yes	No	Yes	No	No		No	No	No	Yes	No	No		No
Mbeya	Mbeya CC	897/2024	Married/living with partner		Completed primary	Farming		Yes	Negative											No	1	Never	No	No	No	No	Yes	No	No		No	No	No	Yes	No	No		No
Mbeya	Mbeya CC	898/2024	Married/living with partner		Completed secondary	Self-employed/business		Yes	Negative											No	13	Sometimes	No	No	No	No	Yes	No	No		No	No	No	Yes	No	No		No
Mbeya	Mbeya CC	899/2024	Married/living with partner		Completed primary	Farming		Yes	Negative											No	1	Never	No	No	No	No	Yes	No	No		No	No	No	Yes	No	Yes		No
Mbeya	Mbeya CC	900/2024	Married/living with partner		Completed secondary	Self-employed/business		Yes	Negative											No	2	Never	No	No	No	No	Yes	No	No		No	No	No	Yes	No	No		No
Mbeya	Mbeya CC	901/2024	Married/living with partner		Completed primary	Farming		Yes	Negative											No	1	Never	No	No	No	No	Yes	No	No		No	No	No	Yes	No	Yes		No
Mbeya	Mbeya CC	902/2024	Married/living with partner		Completed secondary	Self-employed/business		Yes	Negative											No	1	Sometimes	No	No	No	No	Yes	No	No		No	No	No	Yes	No	Yes		No
Mbeya	Mbeya CC	903/2024	Married/living with partner		Completed secondary	Farming		Yes	Positive											No	1	Sometimes	No	No	No	No	Yes	No	No		No	No	No	Yes	No	No		No
Mbeya	Mbeya CC	904/2024	Married/living with partner		Completed primary	Self-employed/business		Yes	Negative											No	1	Never	No	No	No	No	Yes	No	No		No	No	No	Yes	No	Yes		No
Mbeya	Mbeya CC	905/2024	Married/living with partner		Completed primary	Farming		Yes	Negative											No	1	Never	No	No	Yes	No	No	No	No		No	No	No	Yes	No	Yes		No
Mbeya	Mbeya CC	906/2024	Married/living with partner		Completed primary	Farming		Yes	Negative											No	1	Never	No	No	No	No	No	No	No		No	No	No	Yes	No	No		No
Mbeya	Mbeya CC	907/2024	Married/living with partner		Completed secondary	Farming		Yes	Negative											No	1	Never	No	No	No	No	Yes	No	No		No	No	No	Yes	No	Yes		No
Mbeya	Mbeya CC	402/2024	Single/never been married		Completed secondary	Farming		Yes	Negative											No	1	Sometimes	No	No	Yes	No	Yes	No	No		No	No	No	Yes	No	Yes		No
Mbeya	Mbeya CC	753/2024	Married/living with partner		Completed primary	Farming		Yes	Negative											No	1	Never	No	No	No	No	Yes	No	No		No	No	No	Yes	No	Yes		No
Mbeya	Mbeya CC	754/2024	Married/living with partner		Completed professional/technical school	Self-employed/business		Yes	Negative											No	1	Sometimes	No	Yes	No	No	Yes	No	No		No	No	No	Yes	No	Yes		Yes	Yes	Yes	No	No	No	No
Mbeya	Mbeya CC	755/2024	Married/living with partner		Completed primary	Farming		Yes	Negative											No	1	Never	No	No	No	No	No	No	No		No	No	No	Yes	No	No		No
Mbeya	Mbeya CC	756/2024	Married/living with partner		Completed secondary	Self-employed/business		Yes	Negative											No	1	Sometimes	No	No	No	No	Yes	No	No		No	No	No	Yes	No	No		No
Mbeya	Mbeya CC	757/2024	Married/living with partner		Completed secondary	Self-employed/business		Yes	Negative											No	1	Never	No	No	No	No	No	No	Don't know		No	No	No	Yes	Yes	Yes		No
Mbeya	Mbeya CC	914/2024	Married/living with partner		Completed secondary	Farming		Yes	Negative											No	1	Never	No	No	No	No	Yes	No	No		No	No	No	Yes	No	Yes		No
Mbeya	Mbeya CC	915/2024	Married/living with partner		Completed secondary	Self-employed/business		Yes	Negative											No	1	Never	No	No	No	No	Yes	No	No		No	No	No	Yes	No	No		No
Mbeya	Mbeya CC	916/2024	Married/living with partner		Completed professional/technical school	Self-employed/business		Yes	Negative											No	1	Never	No	No	No	No	Yes	No	No		No	No	No	Yes	No	Yes		No
Mbeya	Mbeya CC	917/2024	Married/living with partner		Completed secondary	Self-employed/business		Yes	Negative											No	1	Sometimes	No	Yes	No	No	Yes	No	No		No	No	No	Yes	No	Yes		No
Mbeya	Mbeya CC	918/2024	Married/living with partner		Completed secondary	Self-employed/business		Yes	Negative											No	1	Never	No	No	No	No	Yes	No	No		No	No	No	Yes	No	No		No
Mbeya	Mbeya CC	919/2024	Married/living with partner		Completed primary	Farming		Yes	Negative											No	1	Never	No	No	No	No	No	No	No		No	No	No	Yes	No	No		No
Mbeya	Mbeya CC	920/2024	Married/living with partner		Completed primary	Farming		Yes	Negative											No	1	Sometimes	No	No	No	No	Yes	No	No		No	No	No	Yes	No	Yes		No
Mbeya	Mbeya CC	921/2024	Married/living with partner		Completed secondary	Self-employed/business		Yes	Negative											No	1	Never	No	No	No	No	Yes	No	No		No	No	No	Yes	No	Yes		No
Mbeya	Mbeya CC	922/2024	Married/living with partner		Completed secondary	Self-employed/business		Yes	Negative											No	1	Never	No	No	No	No	Yes	No	No		No	No	No	Yes	No	Yes		No
Mbeya	Mbeya CC	923/2024	Single/never been married		Completed primary	Self-employed/business		Yes	Negative											No	1	Sometimes	No	No	No	No	Yes	No	No		No	No	No	Yes	No	No		No
Mbeya	Mbeya CC	924/2024	Married/living with partner		Completed primary	Farming		Yes	Negative											No	1	Never	No	No	No	No	Yes	No	No		No	No	No	Yes	No	No		No
Mbeya	Mbeya CC	925/2024	Married/living with partner		Completed primary	Farming		Yes	Negative											No	1	Sometimes	No	No	No	No	Yes	No	No		No	No	No	Yes	No	No		No
Mbeya	Mbeya CC	926/2024	Married/living with partner		Completed secondary	Farming		Yes	Negative											No	1	Never	No	No	No	No	Yes	No	No		No	No	No	Yes	No	No		No
Mbeya	Mbeya CC	927/2024	Married/living with partner		Completed primary	Self-employed/business		Yes	Negative											No	1	Never	No	Yes	Yes	No	Yes	No	No		No	No	No	Yes	No	Yes		No
Mbeya	Mbeya CC	928/2024	Married/living with partner		Completed secondary	Self-employed/business		Yes	Negative											No	1	Never	No	Yes	No	No	Yes	No	No		No	No	No	Yes	No	No		No
Mbeya	Mbeya CC	929/2024	Married/living with partner		Completed professional/technical school	Employed		Yes	Negative											No	1	Sometimes	No	Yes	No	No	Yes	No	No		No	No	No	Yes	No	No		Yes	No	Yes	No	Yes	No	No
Mbeya	Mbeya CC	930/2024	Married/living with partner		Completed secondary	Self-employed/business		Yes	Negative											No	1	Never	No	No	No	No	Yes	No	No		No	No	No	Yes	No	Yes		No
Mbeya	Mbeya CC	931/2024	Married/living with partner		Completed secondary	Farming		Yes	Negative											No	1	Never	No	No	Yes	No	Yes	No	No		No	No	No	Yes	No	No		No
Mbeya	Mbeya CC	932/2024	Married/living with partner		Completed secondary	Farming		Yes	Negative											No	1	Never	No	No	No	No	Yes	No	No		No	No	No	Yes	No	No		No
Mbeya	Mbeya CC	933/2024	Married/living with partner		Completed secondary	Self-employed/business		Yes	Negative											No	1	Sometimes	No	No	Yes	No	Yes	No	No		No	No	No	Yes	No	No		No
Mbeya	Mbeya CC	934/2024	Single/never been married		Completed professional/technical school	Self-employed/business		Yes	Negative											No	1	Sometimes	No	No	No	No	Yes	No	No		No	No	No	Yes	No	Yes		Yes	Yes	No	Yes	No	No	No
Mbeya	Mbeya CC	935/2024	Married/living with partner		Completed primary	Farming		Yes	Negative											No	1	Never	No	Yes	No	No	Yes	No	No		No	No	No	Yes	No	No		No
Mbeya	Mbeya CC	936/2024	Married/living with partner		Completed primary	Farming		Yes	Negative											No	1	Sometimes	No	No	No	No	Yes	No	No		No	No	No	Yes	No	No		No
Mbeya	Mbeya CC	937/2024	Married/living with partner		Completed professional/technical school	Self-employed/business		Yes	Negative											No	1	Sometimes	No	No	No	No	Yes	No	No		No	No	No	Yes	No	No		Yes	Yes	Yes	Yes	No	No	No
Mbeya	Mbeya CC	938/2024	Married/living with partner		Completed primary	Self-employed/business		Yes	Negative											No	1	Never	No	No	No	No	Yes	No	No		No	No	No	Yes	No	No		No
Mbeya	Mbeya CC	939/2024	Married/living with partner		Completed secondary	Self-employed/business		Yes	Negative											No	1	Never	No	No	No	No	Yes	No	No		No	No	No	Yes	No	Yes		No
Mbeya	Mbeya CC	940/2024	Married/living with partner		Completed secondary	Self-employed/business		Yes	Negative											No	1	Never	No	No	No	No	Yes	No	No		No	No	No	Yes	No	Yes		No
Mbeya	Mbeya CC	941/2024	Married/living with partner		Completed primary	Self-employed/business		Yes	Negative											No	1	Sometimes	No	No	No	No	Yes	No	No		No	No	No	Yes	No	No		No
Mbeya	Mbeya CC	942/2024	Married/living with partner		Completed primary	Farming		Yes	Negative											No	1	Never	No	No	No	No	No	No	No		No	No	No	Yes	No	Yes		No
Mbeya	Mbeya CC	943/2024	Married/living with partner		Completed professional/technical school	Farming		Yes	Negative											No	1	Sometimes	No	No	No	No	Yes	No	No		No	No	No	Yes	No	No		No
Mbeya	Mbeya CC	944/2024	Married/living with partner		Completed secondary	Farming		Yes	Negative											No	1	Sometimes	No	No	No	No	Yes	No	No		No	No	No	Yes	No	Yes		No
Mbeya	Mbeya CC	945/2024	Married/living with partner		Completed secondary	Self-employed/business		Yes	Negative											No	1	Never	No	No	No	No	Yes	No	No		No	No	No	Yes	No	Yes		No
Mbeya	Mbeya CC	946/2024	Married/living with partner		Completed primary	Self-employed/business		Yes	Negative											No	1	Sometimes	No	No	No	No	Yes	No	No		No	No	No	Yes	No	No		No
Mbeya	Mbeya CC	947/2024	Married/living with partner		Completed secondary	Self-employed/business		Yes	Negative											No	1	Never	No	No	No	No	No	No	No		No	No	No	Yes	No	Yes		No
Mbeya	Mbeya CC	948/2024	Married/living with partner		Completed primary	Farming		Yes	Negative											No	1	Never	No	No	No	No	Yes	No	No		No	No	No	Yes	No	No		No
Mbeya	Mbeya CC	949/2024	Single/never been married		Completed primary	Farming		Yes	Negative											No	1	Never	No	No	No	Don't know	No	No	No		No	No	No	Yes	No	No		No
Mbeya	Mbeya CC	950/2024	Married/living with partner		Completed primary	Self-employed/business		Yes	Negative											No	1	Never	No	No	No	No	Yes	No	No		No	No	No	Yes	No	No		No
Mbeya	Mbeya CC	951/2024	Married/living with partner		Completed primary	Farming		Yes	Negative											No	1	Never	No	Yes	Yes	No	Yes	No	No		No	No	No	Yes	No	No		No
Mbeya	Mbeya CC	952/2024	Single/never been married		Completed secondary	Farming		Yes	Negative											No	1	Never	No	No	No	No	No	No	No		No	No	No	Yes	No	Yes		No
Mbeya	Mbeya CC	954/2024	Married/living with partner		Completed primary	Farming		Yes	Negative											No	1	Sometimes	No	No	No	No	Yes	No	No		No	No	No	Yes	No	No		No
Mbeya	Mbeya CC	955/2024	Married/living with partner		Completed primary	Farming		Yes	Negative											No	1	Never	No	No	Yes	No	No	No	No		No	No	No	Yes	No	Yes		No
Mbeya	Mbeya CC	953/2024	Married/living with partner		Completed secondary	Farming		Yes	Negative											No	1	Sometimes	No	No	No	No	Yes	No	No		No	No	No	Yes	No	No		No
Mbeya	Mbeya CC	856/2024	Married/living with partner		Completed primary	Farming		Yes	Negative											No	1	Never	No	No	No	No	Yes	No	No		No	No	No	Yes	No	No		No
Mbeya	Mbeya CC	957/2024	Single/never been married		Completed primary	Farming		Yes	Negative											No	1	Never	No	No	No	No	No	No	No		No	No	No	Yes	No	No		No
Mbeya	Mbeya CC	958/2024	Married/living with partner		Completed primary	Farming		Yes	Negative											No	1	Sometimes	No	No	No	No	Yes	No	No		No	No	No	Yes	No	Yes		No
Mbeya	Mbeya CC	959/2024	Married/living with partner		Completed primary	Farming		Yes	Negative											No	1	Never	No	Yes	No	No	Yes	No	No		No	No	No	Yes	No	Yes		No
Mbeya	Mbeya CC	960/2024	Married/living with partner		Completed primary	Farming		Yes	Negative											No	1	Never	No	Yes	Yes	No	Yes	No	No		No	No	No	Yes	No	No		No
Mbeya	Mbeya CC	961/2024	Married/living with partner		Completed primary	Farming		Yes	Negative											No	1	Never	No	No	No	No	No	No	No		No	No	No	Yes	No	No		No
Mbeya	Mbeya CC	962/2024	Married/living with partner		Completed primary	Farming		Yes	Negative											No	1	Never	No	No	No	No	No	No	No		No	No	No	Yes	No	No		No
Mbeya	Mbeya CC	963/2024	Married/living with partner		Completed secondary	Farming		Yes	Negative											No	1	Sometimes	No	No	No	No	No	No	No		No	No	No	Yes	No	Yes		No
Mbeya	Mbeya CC	964/2024	Married/living with partner		Completed primary	Self-employed/business		Yes	Negative											No	1	Never	No	Yes	No	No	Yes	No	No		No	No	No	Yes	No	No		No
Mbeya	Mbeya CC	965/2024	Married/living with partner		Completed secondary	Farming		Yes	Negative											No	1	Sometimes	No	No	No	No	No	No	No		No	No	No	Yes	No	Yes		No
Mbeya	Mbeya CC	966/2024	Married/living with partner		Completed secondary	Farming		Yes	Negative											No	1	Never	No	No	No	No	Yes	No	No		No	No	No	Yes	No	Yes		No
Mbeya	Mbeya CC	967/2024	Married/living with partner		Completed primary	Farming		Yes	Negative											No	1	Sometimes	No	No	No	No	Yes	No	No		No	No	No	Yes	No	Yes		No
Mbeya	Mbeya CC	968/2024	Single/never been married		Completed primary	Farming		Yes	Negative											No	1	Never	No	No	No	No	No	No	No		No	No	No	Yes	No	Yes		No
Mbeya	Mbeya CC	969/2024	Married/living with partner		Completed secondary	Self-employed/business		Yes	Negative											No	1	Sometimes	No	No	No	No	Yes	No	No		No	No	No	Yes	No	Yes		No
Mbeya	Mbeya CC	970/2024	Married/living with partner		Completed primary	Farming		Yes	Negative											No	1	Never	No	No	No	No	Yes	No	No		No	No	No	Yes	No	No		No
Mbeya	Mbeya CC	971/2024	Married/living with partner		Completed primary	Farming		Yes	Negative											No	1	Never	No	No	No	No	Yes	No	No		No	No	No	Yes	No	No		No
Mbeya	Mbeya CC	972/2024	Married/living with partner		Completed primary	Farming		Yes	Negative											No	1	Never	No	No	No	No	Yes	No	No		No	No	No	Yes	No	No		No
Mbeya	Mbeya CC	973/2024	Married/living with partner		Completed secondary	Self-employed/business		Yes	Negative											No	1	Sometimes	No	Yes	No	No	Yes	No	No		No	No	No	Yes	No	No		No
Mbeya	Mbeya CC	974/2024	Married/living with partner		Completed secondary	Farming		Yes	Negative											No	1	Never	No	No	No	No	Yes	No	No		No	No	No	Yes	No	No		No
Mbeya	Mbeya CC	975/2024	Married/living with partner		Completed secondary	Self-employed/business		Yes	Negative											No	1	Sometimes	No	Yes	Yes	No	Yes	No	No		No	No	No	Yes	No	No		No
Mbeya	Mbeya CC	976/2024	Married/living with partner		Completed secondary	Farming		Yes	Negative											No	1	Never	No	No	Yes	No	Yes	No	No		No	No	No	Yes	No	No		No
Mbeya	Mbeya CC	977/2024	Married/living with partner		Completed secondary	Self-employed/business		Yes	Negative											No	1	Never	No	No	No	No	Yes	No	No		No	No	No	No	No	Yes		No
Mbeya	Mbeya CC	978/2024	Married/living with partner		Completed primary	Farming		Yes	Negative											No	1	Sometimes	No	No	No	No	Yes	No	No		No	No	No	Yes	No	No		No
Mbeya	Mbeya CC	979/2024	Married/living with partner		Completed primary	Self-employed/business		Yes	Negative											No	1	Sometimes	No	Yes	No	No	Yes	No	No		No	No	No	Yes	No	No		No
Mbeya	Mbeya CC	980/2024	Married/living with partner		Completed secondary	Self-employed/business		Yes	Negative											No	1	Never	No	No	No	No	Yes	No	No		No	No	No	Yes	No	Yes		No
Mbeya	Mbeya CC	981/2024	Married/living with partner		Completed primary	Self-employed/business		Yes	Negative											No	2	Sometimes	No	Yes	No	No	Yes	No	No		No	No	No	Yes	No	No		No
Mbeya	Mbeya CC	982/2024	Married/living with partner		Completed primary	Farming		Yes	Negative											No	1	Never	No	No	No	No	Yes	No	No		No	No	No	Yes	No	Yes		No
Mbeya	Mbeya CC	983/2024	Single/never been married		Completed primary	Farming		Yes	Negative											No	2	Sometimes	No	No	No	No	Yes	No	No		No	No	No	Yes	No	No		No
Mbeya	Mbeya CC	984/2024	Married/living with partner		Completed primary	Farming		Yes	Negative											No	1	Never	No	No	No	No	Yes	No	No		No	No	No	Yes	No	Yes		No
Mbeya	Mbeya CC	985/2024	Married/living with partner		Completed primary	Self-employed/business		Yes	Negative											No	1	Never	No	No	No	No	Yes	No	No		No	No	No	Yes	No	No		No
Mbeya	Mbeya CC	986/2024	Married/living with partner		Completed primary	Farming		Yes	Negative											No	1	Never	No	Yes	No	No	Yes	No	No		No	No	No	Yes	No	Yes		No
Mbeya	Mbeya CC	987/2024	Married/living with partner		Completed secondary	Self-employed/business		Yes	Negative											No	1	Never	No	No	No	Don't know	Yes	No	No		No	No	No	Yes	No	No		No
Mbeya	Mbeya CC	988/2024	Married/living with partner		Completed primary	Self-employed/business		Yes	Negative											No	1	Never	No	No	No	No	Yes	No	No		No	No	No	Yes	Yes	Yes		No
Mbeya	Mbeya CC	989/2024	Single/never been married		Completed primary	Farming		Yes	Negative											No	1	Never	No	No	No	No	No	No	No		No	No	No	Yes	Yes	Yes		No
Mbeya	Mbeya CC	990/2024	Married/living with partner		Completed primary	Farming		Yes	Negative											No	1	Never	No	No	No	No	Yes	No	No		No	No	No	Yes	No	Yes		No
Mbeya	Mbeya CC	991/2024	Married/living with partner		Completed secondary	Self-employed/business		Yes	Negative											No	1	Never	No	Yes	No	No	Yes	No	No		No	No	No	Yes	No	No		No
Mbeya	Mbeya CC	992/2024	Married/living with partner		Completed primary	Farming		Yes	Negative											No	1	Never	No	No	No	No	Yes	No	No		No	No	No	Yes	No	No		No
Mbeya	Mbeya CC	993/2024	Single/never been married		Completed primary	Farming		Yes	Negative											No	1	Sometimes	No	No	No	No	Yes	No	No		No	No	No	Yes	No	No		No
Mbeya	Mbeya CC	994/2024	Married/living with partner		Completed secondary	Self-employed/business		Yes	Negative											No	1	Never	No	No	No	No	Yes	No	No		No	No	No	Yes	No	No		No
Mbeya	Mbeya CC	995/2024	Married/living with partner		Completed secondary	Self-employed/business		Yes	Negative											No	1	Sometimes	No	No	No	No	Yes	No	No		No	No	No	Yes	No	No		No
Mbeya	Mbeya CC	996/2024	Married/living with partner		Completed primary	Farming		Yes	Negative											No	1	Never	No	No	No	No	Yes	No	No		No	No	No	Yes	No	No		No
Mbeya	Mbeya CC	997/2024	Married/living with partner		Completed primary	Farming		Yes	Negative											No	1	Never	No	No	No	No	Yes	No	No		No	No	No	Yes	No	No		No
Mbeya	Mbeya CC	998/2024	Married/living with partner		Completed secondary	Self-employed/business		Yes	Negative											No	1	Never	No	No	No	No	Yes	No	No		No	No	No	Yes	No	No		No
Mbeya	Mbeya CC	999/2024	Married/living with partner		Completed secondary	Farming		Yes	Negative											No	1	Never	No	No	No	No	Yes	No	Yes		No	No	No	Yes	No	No		No
Mbeya	Mbeya CC	1000/2024	Single/never been married		Completed secondary	Self-employed/business		Yes	Negative											No	1	Sometimes	No	No	No	No	Yes	No	No		No	No	No	Yes	No	No		No
Mbeya	Mbeya CC	1001/2024	Married/living with partner		Completed secondary	Self-employed/business		Yes	Negative											No	1	Never	No	No	No	No	Yes	No	No		No	No	No	Yes	No	No		No
Mbeya	Mbeya CC	1002/2024	Single/never been married		Completed primary	Self-employed/business		Yes	Negative											No	1	Never	No	Yes	No	No	Yes	No	No		No	No	No	Yes	No	No		No
Mbeya	Mbeya CC	1003/2024	Married/living with partner		Completed primary	Farming		Yes	Negative											No	1	Never	No	No	No	No	Yes	No	No		No	No	No	Yes	No	No		No
Mbeya	Mbeya CC	1004/2024	Married/living with partner		Completed primary	Self-employed/business		Yes	Positive											No	1	Sometimes	No	No	No	No	Yes	No	No		No	No	No	Yes	No	Yes		No
Mbeya	Mbeya CC	1005/2024	Married/living with partner		Completed primary	Farming		Yes	Negative											No	1	Never	No	No	No	No	Yes	No	No		No	No	No	Yes	No	No		No
Mbeya	Mbeya CC	1006/2024	Married/living with partner		Completed secondary	Self-employed/business		Yes	Negative											No	1	Never	No	No	No	No	Yes	No	No		No	No	No	Yes	No	Yes		No
Mbeya	Mbeya CC	1007/2024	Married/living with partner		Completed secondary	Farming		Yes	Negative											No	1	Never	No	No	No	No	Yes	No	No		No	No	No	Yes	No	No		No
Mbeya	Mbeya CC	1008/2024	Married/living with partner		Completed primary	Farming		Yes	Negative											No	1	Never	No	No	No	No	Yes	No	No		No	No	No	Yes	No	No		No
Mbeya	Mbeya CC	1009/2024	Married/living with partner		Completed primary	Farming		Yes	Negative											No	1	Never	No	No	No	No	No	No	No		No	No	No	Yes	No	No		No
Mbeya	Mbeya CC	1010/2024	Married/living with partner		Completed secondary	Self-employed/business		Yes	Negative											No	1	Never	No	No	No	No	Yes	No	No		No	No	No	Yes	No	Yes		No
Mbeya	Mbeya CC	1011/2024	Married/living with partner		Completed primary	Farming		Yes	Negative											No	1	Never	No	Yes	Yes	No	No	No	No		No	No	No	Yes	No	Yes		No
Mbeya	Mbeya CC	1012/2024	Married/living with partner		Completed primary	Self-employed/business		Yes	Negative											No	1	Never	No	No	No	No	Yes	No	No		No	No	No	Yes	No	No		No
Mbeya	Mbeya CC	1013/2024	Married/living with partner		Completed primary	Farming		Yes	Negative											No	1	Never	No	No	No	No	No	No	No		No	No	No	Yes	No	No		No
Mbeya	Mbeya CC	1014/2024	Married/living with partner		Completed primary	Farming		Yes	Negative											No	1	Never	No	No	No	No	Yes	No	No		No	No	No	Yes	No	No		No
Mbeya	Mbeya CC	1915/2024	Married/living with partner		Completed primary	Farming		Yes	Negative											No	1	Never	No	No	No	No	No	No	No		No	No	No	Yes	No	Yes		No
Mbeya	Mbeya CC	1016/2024	Married/living with partner		Completed secondary	Self-employed/business		Yes	Negative											No	1	Never	No	No	Yes	No	Yes	No	No		No	No	No	Yes	No	No		No
Mbeya	Mbeya CC	1017/2024	Single/never been married		Completed secondary	Self-employed/business		Yes	Negative											No	1	Sometimes	No	No	No	No	Yes	No	No		No	No	No	Yes	No	No		No
Mbeya	Mbeya CC	1018/2024	Married/living with partner		Completed primary	Self-employed/business		Yes	Negative											No	1	Never	No	Yes	No	No	Yes	No	Don't know		No	No	No	Yes	No	Yes		No
Mbeya	Mbeya CC	782/2024	Married/living with partner		Completed secondary	Self-employed/business		Yes	Negative											No	1	Never	No	No	No	No	Yes	No	No		No	No	No	Yes	No	No		No
Mbeya	Mbeya CC	1019/2024	Other	Student	Completed professional/technical school	Student		Yes	Negative											No	1	Sometimes	No	No	No	No	Yes	No	No		No	No	No	Yes	No	No		No
Mbeya	Mbeya CC	1020/2024	Married/living with partner		Completed primary	Farming		Yes	Negative											No	1	Never	No	No	Yes	No	Yes	No	No		No	No	No	Yes	Yes	Yes		No
Mbeya	Mbeya CC	1021/2024	Single/never been married		Completed primary	Self-employed/business		Yes	Negative											No	1	Never	No	No	No	No	No	No	No		No	No	No	Yes	No	No		No
Mbeya	Mbeya CC	1022/2024	Married/living with partner		Completed primary	Self-employed/business		Yes	Negative											No	1	Never	No	No	No	No	Yes	No	No		No	No	No	Yes	No	No		No
Mbeya	Mbeya CC	1023/2024	Married/living with partner		Completed primary	Self-employed/business		Yes	Negative											No	1	Sometimes	No	No	No	No	Yes	No	No		No	No	No	Yes	No	No		No
Mbeya	Mbeya CC	1024/2024	Married/living with partner		Completed primary	Self-employed/business		Yes	Negative											No	1	Sometimes	No	No	No	No	Yes	No	No		No	No	No	Yes	No	Yes		No
Mbeya	Mbeya CC	724/2024	Married/living with partner		Completed primary	Farming		Yes	Negative											No	1	Never	No	No	No	No	Yes	No	No		No	No	No	Yes	No	No		No
Mbeya	Mbeya CC	1025/2024	Single/never been married		Completed professional/technical school	Self-employed/business		Yes	Negative											No	1	Never	No	No	No	No	Yes	No	No		No	No	No	Yes	No	No		No
Mbeya	Mbeya CC	1026/2024	Married/living with partner		Completed primary	Self-employed/business		Yes	Negative											No	1	Never	No	No	No	No	Yes	No	No		No	No	No	Yes	No	No		No
Mbeya	Mbeya CC	1027/2024	Married/living with partner		Completed secondary	Farming		Yes	Negative											No	1	Never	No	No	No	No	Yes	No	No		No	No	No	Yes	No	No		No
Mbeya	Mbeya CC	1028/2024	Married/living with partner		Completed primary	Farming		Yes	Negative											No	1	Never	No	No	No	No	No	No	No		No	No	No	Yes	No	Yes		No
Mbeya	Mbeya CC	1029/2024	Married/living with partner		Completed primary	Farming		Yes	Negative											No	1	Sometimes	No	Yes	No	No	Yes	No	No		No	No	No	Yes	No	No		No
Mbeya	Mbeya CC	1030/2024	Married/living with partner		Completed primary	Farming		Yes	Negative											No	1	Never	No	No	No	No	Yes	No	No		No	No	No	Yes	No	Yes		No
Mbeya	Mbeya CC	1031/2024	Married/living with partner		No formal schooling	Farming		Yes	Negative											No	1	Never	No	No	No	No	No	No	No		No	No	No	Yes	No	No		No
Mbeya	Mbeya CC	1032/2024	Married/living with partner		Completed primary	Farming		Yes	Negative											No	1	Never	No	No	No	No	Yes	No	No		No	No	No	Yes	No	No		No
Mbeya	Mbeya CC	1033/2024	Married/living with partner		Completed primary	Farming		Yes	Negative											No	1	Sometimes	No	No	No	No	Yes	No	No		No	No	No	Yes	No	No		No
Mbeya	Mbeya CC	1034/2024	Married/living with partner		Completed secondary	Self-employed/business		Yes	Negative											No	1	Never	No	No	No	No	Yes	No	No		No	No	No	Yes	No	Yes		No
Mbeya	Mbeya CC	1035/2024	Married/living with partner		Completed primary	Farming		Yes	Negative											No	1	Never	No	No	No	No	Yes	No	No		No	No	No	Yes	No	No		No
Mbeya	Mbeya CC	1036/2024	Married/living with partner		Completed primary	Farming		Yes	Negative											No	1	Never	No	No	No	No	Yes	No	No		No	No	No	Yes	No	No		No
Mbeya	Mbeya CC	1037/2024	Married/living with partner		Completed primary	Farming		Yes	Negative											No	1	Never	No	No	No	No	Yes	No	No		No	No	No	Yes	No	No		No
Mbeya	Mbeya CC	1038/2024	Married/living with partner		Completed primary	Self-employed/business		Yes	Negative											No	1	Never	No	No	No	No	Yes	No	No		No	No	No	Yes	No	No		No
Mbeya	Mbeya CC	1039/2024	Single/never been married		Completed primary	Farming		Yes	Negative											No	1	Never	No	No	No	No	Yes	No	No		No	No	No	Yes	No	No		No
Mbeya	Mbeya CC	1040/2024	Married/living with partner		Completed professional/technical school	Farming		Yes	Negative											No	2	Sometimes	No	No	No	No	Yes	No	No		No	No	No	Yes	No	Yes		No
Mbeya	Mbeya CC	1041/2024	Married/living with partner		Completed primary	Farming		Yes	Negative											No	1	Never	No	No	No	No	Yes	No	No		No	No	No	Yes	No	No		No
Mbeya	Mbeya CC	1042/2024	Married/living with partner		Completed primary	Farming		Yes	Negative											No	1	Sometimes	No	No	No	No	No	No	No		No	No	No	Yes	No	No		No
Mbeya	Mbeya CC	1043/2024	Single/never been married		Completed primary	Farming		Yes	Negative											No	1	Sometimes	No	No	No	No	Yes	No	No		No	No	No	Yes	No	Yes		No
Mbeya	Mbeya CC	1044/2024	Married/living with partner		Completed primary	Farming		Yes	Negative											No	1	Never	No	No	No	No	Yes	No	No		No	No	No	Yes	Yes	Yes		No
Mbeya	Mbeya CC	1045/2024	Married/living with partner		Completed secondary	Self-employed/business		Yes	Negative											No	1	Never	No	No	No	No	Yes	No	No		No	No	No	Yes	No	No		No
Mbeya	Mbeya CC	1046/2024	Married/living with partner		Completed secondary	Farming		Yes	Negative											No	1	Never	No	No	No	No	Yes	No	No		No	No	No	Yes	No	No		No
Mbeya	Mbeya CC	1047/2024	Married/living with partner		Completed secondary	Self-employed/business		Yes	Negative											No	1	Never	No	No	No	No	No	No	No		No	No	No	Yes	No	Yes		No
Mbeya	Mbeya CC	1048/2024	Married/living with partner		Completed primary	Farming		Yes	Negative											No	1	Never	No	No	No	No	Yes	No	No		No	No	No	Yes	No	No		No
Mbeya	Mbeya CC	1049/2024	Married/living with partner		Completed primary	Farming		Yes	Negative											No	1	Sometimes	No	No	No	No	No	No	No		No	No	No	Yes	No	Yes		No
Mbeya	Mbeya CC	1051/2024	Married/living with partner		Completed secondary	Farming		Yes	Negative											No	1	Never	No	No	No	No	Yes	No	No		No	No	No	Yes	No	No		No
Mbeya	Mbeya CC	1051/2024	Married/living with partner		Completed primary	Farming		Yes	Negative											No	1	Sometimes	No	No	No	No	No	No	No		No	No	No	Yes	No	No		No
Mbeya	Mbeya CC	1052/2024	Married/living with partner		Completed primary	Farming		Yes	Negative											No	1	Never	No	No	No	No	No	No	No		No	No	No	Yes	No	Yes		No
Mbeya	Mbeya CC	1053/2024	Married/living with partner		Completed secondary	Farming		Yes	Negative											No	1	Sometimes	No	No	No	No	Yes	No	No		No	No	No	Yes	No	Yes		No
Mbeya	Mbeya CC	1054/2024	Married/living with partner		Completed primary	Self-employed/business		Yes	Negative											No	1	Sometimes	No	No	No	No	No	No	No		No	No	No	Yes	No	No		No
Mbeya	Mbeya CC	1055/2024	Married/living with partner		Completed professional/technical school	Self-employed/business		Yes	Negative											No	1	Never	No	No	No	No	Yes	No	No		No	No	No	Yes	No	Yes		No
Mbeya	Mbeya CC	1056/2024	Married/living with partner		Completed secondary	Farming		Yes	Negative											No	1	Sometimes	No	No	No	No	Yes	No	No		No	No	No	Yes	No	No		No
Mbeya	Mbeya CC	1057/2024	Married/living with partner		Completed primary	Self-employed/business		Yes	Negative											No	1	Never	No	No	No	No	Yes	No	No		No	No	No	Yes	No	Yes		No
Mbeya	Mbeya CC	1058/2024	Married/living with partner		Completed primary	Self-employed/business		Yes	Negative											No	1	Never	No	No	No	No	Yes	No	No		No	No	No	Yes	No	No		No
Mbeya	Mbeya CC	1059/2024	Married/living with partner		Completed primary	Farming		Yes	Negative											No	1	Never	No	No	No	No	Yes	No	No		No	No	No	Yes	Yes	Yes		No
Mbeya	Mbeya CC	1060/2024	Married/living with partner		Completed secondary	Self-employed/business		Yes	Negative											No	1	Sometimes	No	No	No	No	Yes	No	No		No	No	No	Yes	No	Yes		No
Mbeya	Mbeya CC	1061/2024	Married/living with partner		Completed professional/technical school	Employed		Yes	Negative											No	1	Sometimes	No	No	No	No	Yes	No	No		No	No	No	Yes	No	No		No
Mbeya	Mbeya CC	1062/2024	Married/living with partner		Completed secondary	Self-employed/business		Yes	Negative											No	1	Never	No	No	No	No	Yes	No	No		No	No	No	Yes	No	No		No
Mbeya	Mbeya CC	1063/2024	Married/living with partner		Completed secondary	Self-employed/business		Yes	Negative											No	1	Never	No	No	No	No	Yes	No	No		No	No	No	Yes	Yes	Yes		No
Mbeya	Mbeya CC	1064/2024	Married/living with partner		Completed secondary	Farming		Yes	Negative											No	1	Never	No	No	No	No	Yes	No	No		No	No	No	Yes	No	Yes		No
Mbeya	Mbeya CC	1065/2024	Married/living with partner		Completed secondary	Self-employed/business		Yes	Negative											No	1	Never	No	No	No	No	Yes	No	No		No	No	No	Yes	No	No		No
Mbeya	Mbeya CC	1066/2024	Married/living with partner		Completed professional/technical school	Self-employed/business		Yes	Negative											No	1	Sometimes	No	No	No	No	Yes	No	No		No	No	No	Yes	No	Yes		No
Mbeya	Mbeya CC	1067/2024	Married/living with partner		Completed primary	Farming		Yes	Negative											No	1	Sometimes	No	No	No	No	Yes	No	No		No	No	No	Yes	No	No		No
Mbeya	Mbeya CC	1968/2024	Married/living with partner		Completed secondary	Farming		Yes	Negative											No	1	Sometimes	No	No	No	No	Yes	No	No		No	No	No	Yes	No	Yes		No
Mbeya	Mbeya CC	1069/2024	Married/living with partner		Completed primary	Farming		Yes	Negative											No	1	Never	No	No	No	No	Yes	No	No		No	No	No	Yes	No	No		No
Mbeya	Mbeya CC	1070/2024	Married/living with partner		Completed primary	Farming		Yes	Negative											No	1	Sometimes	No	No	No	No	Yes	No	No		No	No	No	Yes	No	Yes		No
Mbeya	Mbeya CC	1071/2024	Married/living with partner		Completed primary	Farming		Yes	Negative											No	1	Never	No	No	No	No	Yes	No	No		No	No	No	Yes	No	Yes		No
Mbeya	Mbeya CC	1072/2024	Married/living with partner		Completed secondary	Self-employed/business		Yes	Negative											No	1	Never	No	No	No	No	Yes	No	No		No	No	No	Yes	No	Yes		No
Mbeya	Mbeya CC	1073/2024	Married/living with partner		Completed primary	Self-employed/business		Yes	Negative											No	1	Never	No	No	No	No	Yes	No	No		No	No	No	Yes	No	Yes		No
Mbeya	Mbeya CC	1074/2024	Married/living with partner		Completed primary	Self-employed/business		Yes	Negative											No	1	Never	No	No	No	No	No	No	No		No	No	No	Yes	No	Yes		No
Mbeya	Mbeya CC	1075/2024	Married/living with partner		Completed secondary	Student		Yes	Negative											No	1	Sometimes	No	No	No	No	Yes	No	No		No	No	No	Yes	No	Yes		No
Mbeya	Mbeya CC	1076/2024	Married/living with partner		Completed secondary	Self-employed/business		Yes	Negative											No	1	Never	No	Yes	No	No	Yes	No	No		No	No	No	Yes	No	No		No
Mbeya	Mbeya CC	1077/2024	Married/living with partner		Completed primary	Farming		Yes	Negative											No	2	Sometimes	No	No	No	No	No	No	No		No	No	No	Yes	No	Yes		No
Mbeya	Mbeya CC	1078/2024	Married/living with partner		Completed primary	Farming		Yes	Negative											No	2	Never	No	No	No	No	No	No	No		No	No	No	Yes	No	Yes		No
Mbeya	Mbeya CC	1079/2024	Married/living with partner		Completed secondary	Self-employed/business		Yes	Negative											No	1	Sometimes	No	No	No	No	Yes	No	No		No	No	No	Yes	No	No		No
Mbeya	Mbeya CC	1080/2024	Married/living with partner		Completed secondary	Farming		Yes	Negative											No	1	Sometimes	No	No	No	No	Yes	No	No		No	No	No	Yes	No	No		No
Mbeya	Mbeya CC	1081/2024	Married/living with partner		Completed secondary	Farming		Yes	Negative											No	1	Never	No	No	No	No	Yes	No	No		No	No	No	Yes	No	No		No
Mbeya	Mbeya CC	1082/2024	Married/living with partner		Completed primary	Self-employed/business		Yes	Negative											No	2	Sometimes	No	Yes	No	No	Yes	No	No		No	No	No	Yes	No	No		No
Mbeya	Mbeya CC	1983/2024	Single/never been married		Completed secondary	Self-employed/business		Yes	Negative											No	1	Never	No	No	No	No	Yes	No	No		No	No	No	Yes	No	Yes		No
Mbeya	Mbeya CC	1084/2024	Married/living with partner		Completed primary	Self-employed/business		Yes	Negative											No	1	Never	No	No	No	No	Yes	No	No		No	No	No	Yes	Yes	Yes		No
Mbeya	Mbeya CC	1085/2024	Married/living with partner		Completed secondary	Farming		Yes	Negative											No	1	Never	No	No	No	No	Yes	No	No		No	No	No	Yes	No	No		No
Mbeya	Mbeya CC	1086/2024	Married/living with partner		Completed primary	Farming		Yes	Negative											No	1	Never	No	No	No	No	No	No	No		No	No	No	Yes	No	Yes		No
Mbeya	Mbeya CC	1087/2024	Married/living with partner		Completed secondary	Farming		Yes	Negative											No	1	Never	No	No	No	No	Yes	No	No		No	No	No	Yes	No	No		No
Mbeya	Mbeya CC	1088/2024	Married/living with partner		Completed secondary	Farming		Yes	Negative											No	1	Sometimes	No	Yes	Yes	No	Yes	No	No		No	No	No	Yes	Yes	No		No
Mbeya	Mbeya CC	1089/2024	Married/living with partner		Completed primary	Farming		Yes	Negative											No	1	Never	No	No	No	No	Yes	No	No		No	No	No	Yes	No	No		No
Mbeya	Mbeya CC	1090/2024	Married/living with partner		Completed secondary	Farming		Yes	Negative											No	1	Never	No	No	No	No	Yes	No	No		No	No	No	Yes	No	Yes		No
Mbeya	Mbeya CC	1091/2024	Married/living with partner		Completed professional/technical school	Self-employed/business		Yes	Negative											No	1	Sometimes	No	No	No	No	Yes	No	No		No	No	No	Yes	No	No		No
Mbeya	Mbeya CC	1092/2024	Single/never been married		Completed professional/technical school	Student		Yes	Negative											No	1	Sometimes	No	No	No	No	No	No	No		No	No	No	Yes	No	Yes		No
Mbeya	Mbeya CC	1093/2024	Married/living with partner		Completed primary	Farming		Yes	Negative											No	1	Never	No	No	No	No	No	No	No		No	No	No	Yes	No	No		No
Mbeya	Mbeya CC	1094/2024	Single/never been married		Completed secondary	Student		Yes	Negative											No	1	Never	No	No	No	No	No	No	No		No	No	No	Yes	No	Yes		No
Mbeya	Mbeya CC	1095/2024	Married/living with partner		Completed professional/technical school	Employed		Yes	Negative											No	1	Sometimes	No	No	No	No	Yes	No	No		No	No	No	Yes	No	No		No
Mbeya	Mbeya CC	1096/2024	Married/living with partner		Completed secondary	Self-employed/business		Yes	Positive											No	1	Never	No	Yes	No	No	Yes	No	No		No	No	No	Yes	No	Yes		No
Mbeya	Mbeya CC	1097/2024	Married/living with partner		Completed primary	Farming		Yes	Negative											No	1	Never	No	No	No	No	Yes	No	No		No	No	No	Yes	No	Yes		No
Mbeya	Mbeya CC	1098/2024	Married/living with partner		Completed secondary	Self-employed/business		Yes	Negative											No	1	Never	No	No	No	No	Yes	No	No		No	No	No	Yes	No	No		No
Mbeya	Mbeya CC	1099/2024	Married/living with partner		Completed primary	Farming		Yes	Negative											No	1	Never	No	No	No	No	No	No	No		No	No	No	Yes	No	No		No
Mbeya	Mbeya CC	1100/2024	Married/living with partner		Completed secondary	Self-employed/business		Yes	Negative											No	1	Never	No	No	No	No	Yes	No	No		No	No	No	Yes	No	Yes		No
Mbeya	Mbeya CC	1101/2024	Married/living with partner		Completed professional/technical school	Self-employed/business		Yes	Negative											No	1	Sometimes	No	No	No	No	Yes	No	No		No	No	No	Yes	No	Yes		No
Mbeya	Mbeya CC	1102/2024	Married/living with partner		No formal schooling	Farming		Yes	Negative											No	1	Never	No	No	No	No	No	No	No		No	No	No	Yes	No	No		No
Mbeya	Mbeya CC	1103/2024	Single/never been married		Completed primary	Self-employed/business		Yes	Negative											No	1	Sometimes	No	No	No	No	Yes	No	No		No	No	No	Yes	No	Yes		No
Mbeya	Mbeya CC	1104/2024	Married/living with partner		Completed primary	Self-employed/business		Yes	Negative											No	1	Never	No	No	No	No	Yes	No	No		No	No	No	Yes	No	No		No
Mbeya	Mbeya CC	1105/2024	Married/living with partner		Completed primary	Farming		Yes	Negative											No	1	Never	No	No	No	No	Yes	No	No		No	No	No	Yes	No	No		No
Mbeya	Mbeya CC	1106/2024	Married/living with partner		Completed primary	Farming		Yes	Negative											No	1	Never	No	No	No	No	Yes	No	No		No	No	No	Yes	No	No		No
Mbeya	Mbeya CC	1107/2024	Married/living with partner		Completed primary	Self-employed/business		Yes	Negative											No	1	Never	No	No	No	No	Yes	No	No		No	No	No	Yes	No	No		No
Mbeya	Mbeya CC	1108/2024	Married/living with partner		Completed primary	Self-employed/business		Yes	Negative											No	1	Never	No	No	No	No	Yes	No	No		No	No	No	Yes	No	No		No
Mbeya	Mbeya CC	1109/2024	Married/living with partner		Completed primary	Self-employed/business		Yes	Negative											No	1	Never	No	No	No	No	No	No	No		No	No	No	Yes	No	No		No
Mbeya	Mbeya CC	1110/2024	Married/living with partner		Completed primary	Farming		Yes	Negative											No	1	Sometimes	No	No	No	No	Yes	No	No		No	No	No	Yes	No	No		No
Mbeya	Mbeya CC	1111/2024	Married/living with partner		Completed primary	Farming		Yes	Negative											No	1	Sometimes	No	No	No	No	Yes	No	No		No	No	No	Yes	No	No		No
Mbeya	Mbeya CC	1112/2024	Married/living with partner		Completed primary	Farming		Yes	Negative											No	1	Sometimes	No	No	No	No	Yes	No	No		No	No	No	Yes	No	Yes		No
Mbeya	Mbeya CC	1113/2024	Married/living with partner		Completed secondary	Farming		Yes	Positive											No	1	Never	No	Yes	No	No	Yes	No	No		No	No	No	Yes	No	No		No
Mbeya	Mbeya CC	1114/2024	Married/living with partner		Completed primary	Farming		Yes	Negative											No	1	Never	No	No	No	No	Yes	No	No		No	No	No	Yes	No	No		No
Mbeya	Mbeya CC	1115/2024	Married/living with partner		Completed primary	Farming		Yes	Negative											No	1	Sometimes	No	Yes	No	No	Yes	No	No		No	No	No	Yes	No	Yes		No
Mbeya	Mbeya CC	1116/2024	Married/living with partner		Completed primary	Farming		Yes	Negative											No	1	Sometimes	No	No	No	No	Yes	No	No		No	No	No	Yes	No	No		No
Mbeya	Mbeya CC	1117/2024	Married/living with partner		Completed primary	Farming		Yes	Negative											No	1	Never	No	No	No	No	Yes	No	No		No	No	No	Yes	No	Yes		No
Mbeya	Mbeya CC	1118/2024	Married/living with partner		Completed primary	Farming		Yes	Negative											No	1	Never	No	No	No	No	Yes	No	No		No	No	No	Yes	No	No		No
Mbeya	Mbeya CC	1119/2024	Married/living with partner		Completed primary	Farming		Yes	Negative											No	1	Sometimes	No	No	No	No	Yes	No	No		No	No	No	Yes	No	No		No
Mbeya	Mbeya CC	1120/2024	Married/living with partner		Completed primary	Farming		Yes	Negative											No	1	Never	No	Yes	No	No	Yes	No	No		No	No	No	Yes	No	Yes		No
Mbeya	Mbeya CC	1121/2024	Single/never been married		Completed primary	Farming		Yes	Negative											No	1	Never	No	No	No	No	Yes	No	No		No	No	No	Yes	No	Yes		No
Mbeya	Mbeya CC	881/2024	Married/living with partner		Completed professional/technical school	Farming		Yes	Negative											No	1	Sometimes	No	No	Yes	No	Yes	No	No		No	No	No	Yes	No	Yes		Yes	Yes	No	Yes	No	No	No
Mbeya	Mbeya CC	882/2024	Married/living with partner		Completed secondary	Farming		Yes	Negative											No	1	Never	No	No	No	No	Yes	No	No		No	No	No	Yes	No	Yes		No
Mbeya	Mbeya CC	883/2024	Married/living with partner		Completed primary	Farming		Yes	Negative											No	1	Never	No	Yes	Yes	No	Yes	No	No		No	No	No	Yes	No	Yes		No
Mbeya	Mbeya CC	941/2024	Married/living with partner		Completed secondary	Self-employed/business		Yes	Negative											No	1	Never	No	No	Yes	No	Yes	No	No		No	No	No	Yes	Yes	Yes		No
Mbeya	Mbeya CC	942/2024	Married/living with partner		Completed primary	Self-employed/business		Yes	Negative											No	1	Sometimes	No	No	Yes	No	Yes	No	No		No	No	No	Yes	No	Yes		No
Mbeya	Mbeya CC	1127/2024	Married/living with partner		Completed primary	Farming		Yes	Positive											No	1	Never	No	No	No	No	Yes	No	No		No	No	No	Yes	No	Yes		No
Mbeya	Mbeya CC	944/2024	Married/living with partner		Completed primary	Farming		Yes	Negative											No	1	Never	No	No	No	No	Yes	No	No		No	No	No	Yes	No	Yes		No
Mbeya	Mbeya CC	945/2024	Married/living with partner		Completed professional/technical school	Self-employed/business		Yes	Negative											No	1	Sometimes	No	No	Yes	No	Yes	No	No		No	No	No	Yes	No	No		No
Mbeya	Mbeya CC	946/2024	Single/never been married		Completed primary	Farming		Yes	Negative											No	1	Never	No	No	No	No	Yes	No	No		No	No	No	Yes	No	Yes		No
Mbeya	Mbeya CC	948/2024	Married/living with partner		Completed primary	Self-employed/business		Yes	Negative											No	1	Sometimes	No	No	No	No	Yes	No	No		No	No	No	Yes	No	No		No
Mbeya	Mbeya CC	1132/2024	Married/living with partner		Completed primary	Self-employed/business		Yes	Positive											No	1	Never	No	No	No	No	Yes	No	No		No	No	No	Yes	Yes	Yes		No
Mbeya	Mbeya CC	953/2024	Married/living with partner		Completed secondary	Self-employed/business		Yes	Negative											No	1	Sometimes	No	No	Yes	No	Yes	No	No		No	No	No	Yes	No	No		No
Mbeya	Mbeya CC	954/2024	Married/living with partner		Completed primary	Farming		Yes	Negative											No	1	Never	No	No	No	No	Yes	No	No		No	No	No	Yes	No	No		No
Mbeya	Mbeya CC	981/2024	Married/living with partner		Completed secondary	Self-employed/business		Yes	Negative											No	1	Never	No	No	Yes	No	No	No	No		No	No	No	Yes	No	No		No
Mbeya	Mbeya CC	982/2024	Married/living with partner		Completed primary	Farming		Yes	Negative											No	1	Sometimes	No	No	No	No	Yes	No	No		No	No	No	Yes	Yes	Yes		No
Mbeya	Mbeya CC	1137/2024	Married/living with partner		Completed primary	Farming		Yes	Negative											No	1	Never	No	No	Yes	No	Yes	No	No		No	No	No	Yes	No	Yes		No
Mbeya	Mbeya CC	1138/2024	Married/living with partner		Completed secondary	Self-employed/business		Yes	Negative											No	1	Sometimes	No	No	No	No	Yes	No	No		No	No	No	Yes	No	Yes		No
Mbeya	Mbeya CC	1139/2024	Married/living with partner		Completed primary	Self-employed/business		Yes	Negative											No	1	Never	No	No	Yes	No	Yes	No	No		No	No	No	Yes	No	Yes		No
Mbeya	Mbeya CC	1140/2024	Married/living with partner		Completed primary	Farming		Yes	Negative											No	1	Never	No	No	No	No	No	No	No		No	No	No	Yes	No	Yes		No
Mbeya	Mbeya CC	1141/2024	Married/living with partner		Completed primary	Farming		Yes	Negative											No	1	Never	No	No	Yes	No	Yes	No	No		No	No	No	Yes	No	Yes		No
Mbeya	Mbeya CC	1142/2024	Married/living with partner		Completed secondary	Self-employed/business		Yes	Negative											No	1	Never	No	No	No	No	Yes	No	No		No	No	No	Yes	No	No		No
Mbeya	Mbeya CC	1143/2024	Married/living with partner		Completed primary	Farming		Yes	Negative											No	1	Never	No	No	Yes	No	Yes	No	No		No	No	No	Yes	No	No		No
Mbeya	Mbeya CC	1144/2024	Married/living with partner		Completed primary	Self-employed/business		Yes	Negative											No	1	Sometimes	No	Yes	No	No	Yes	No	No		No	No	No	Yes	No	No		No
Mbeya	Mbeya CC	1145/2024	Married/living with partner		Completed secondary	Self-employed/business		Yes	Negative											No	1	Never	No	No	Yes	No	Yes	No	No		No	No	No	Yes	No	No		No
Mbeya	Mbeya CC	1146/2024	Married/living with partner		Completed secondary	Self-employed/business		Yes	Negative											No	2	Sometimes	No	No	No	No	Yes	No	No		No	No	No	Yes	No	Yes		No
Mbeya	Mbeya CC	1147/2024	Married/living with partner		Completed secondary	Self-employed/business		Yes	Negative											No	1	Never	No	No	No	No	Yes	No	No		No	No	No	Yes	No	No		No
Mbeya	Mbeya CC	1148/2024	Married/living with partner		Completed primary	Farming		Yes	Negative											No	1	Never	No	No	No	No	Yes	No	No		No	No	No	Yes	No	No		No
Mbeya	Mbeya CC	1249/2024	Married/living with partner		Completed secondary	Self-employed/business		Yes	Negative											No	1	Never	No	No	No	No	Yes	No	No		No	No	No	Yes	No	Yes		No
Mbeya	Mbeya CC	1150/2024	Single/never been married		Completed secondary	Self-employed/business		Yes	Negative											No	2	Sometimes	No	No	No	No	No	No	No		No	No	No	Yes	No	No		No
Mbeya	Mbeya CC	1151/2024	Single/never been married		Completed primary	Self-employed/business		Yes	Negative											No	1	Never	No	No	Yes	No	Yes	No	No		No	No	No	Yes	No	No		No
Mbeya	Mbeya CC	1152/2024	Single/never been married		Completed primary	Self-employed/business		Yes	Negative											No	2	Never	No	No	No	No	Yes	No	No		No	No	No	Yes	No	Yes		No
Mbeya	Mbeya CC	1153/2024	Married/living with partner		Completed secondary	Farming		Yes	Negative											No	1	Never	No	No	Yes	No	Yes	No	No		No	No	No	Yes	No	Yes		No
Mbeya	Mbeya CC	1154/2024	Married/living with partner		Completed primary	Farming		Yes	Negative											No	1	Never	No	Yes	No	No	Yes	No	No		No	No	No	Yes	No	No		No
Mbeya	Mbeya CC	1155/2024	Single/never been married		Completed professional/technical school	Self-employed/business		Yes	Negative											No	1	Sometimes	No	No	No	No	Yes	No	No		No	No	No	Yes	No	No		Yes	Yes	Yes	No	No	No	No
Mbeya	Mbeya CC	1156/2024	Married/living with partner		Completed primary	Farming		Yes	Negative											No	1	Never	No	No	No	No	No	No	No		No	No	No	Yes	Yes	Yes		No
Mbeya	Mbeya CC	1157/2024	Married/living with partner		Completed secondary	Self-employed/business		Yes	Negative											No	1	Never	No	No	No	No	Yes	No	No		No	No	No	Yes	No	Yes		No
Mbeya	Mbeya CC	1158/2024	Married/living with partner		Completed secondary	Self-employed/business		Yes	Negative											No	1	Never	No	No	No	No	Yes	No	No		No	No	No	Yes	No	Yes		No
Mbeya	Mbeya CC	1159/2024	Married/living with partner		Completed secondary	Self-employed/business		Yes	Negative											No	1	Never	No	No	No	No	Yes	No	No		No	No	No	Yes	No	Yes		No
Mbeya	Mbeya CC	1160/2024	Married/living with partner		Completed secondary	Self-employed/business		Yes	Negative											No	1	Never	No	Yes	No	No	Yes	Yes	No		No	No	No	Yes	No	Yes		No
Mbeya	Mbeya CC	1161/2024	Married/living with partner		Completed primary	Farming		Yes	Negative											No	1	Never	No	Yes	No	No	Yes	No	No		No	No	No	Yes	No	No		No
Mbeya	Mbeya CC	1162/2024	Married/living with partner		Completed primary	Farming		Yes	Negative											No	1	Never	No	No	No	No	Yes	No	No		No	No	No	Yes	No	Yes		No
Mbeya	Mbeya CC	1163/2024	Married/living with partner		Completed secondary	Farming		Yes	Negative											No	1	Sometimes	No	Yes	No	No	Yes	No	No		No	No	No	Yes	No	No		No
Mbeya	Mbeya CC	1164/2024	Single/never been married		Completed professional/technical school	Self-employed/business		Yes	Negative											No	1	Never	No	No	No	No	Yes	No	Yes		No	No	No	Yes	No	Yes		No
Mbeya	Mbeya CC	1165/2024	Single/never been married		Completed primary	Farming		Yes	Negative											No	1	Sometimes	No	No	No	No	Yes	No	No		No	No	No	Yes	No	Yes		No
Mbeya	Mbeya CC	1166/2024	Married/living with partner		Completed primary	Farming		Yes	Negative											No	1	Never	No	No	No	No	No	No	No		No	No	No	Yes	Yes	Yes		No
Mbeya	Mbeya CC	1167/2024	Married/living with partner		Completed primary	Self-employed/business		Yes	Negative											No	1	Never	No	No	Yes	No	Yes	No	No		No	No	No	Yes	No	Yes		No
Mbeya	Mbeya CC	1168/2024	Married/living with partner		Completed primary	Farming		Yes	Negative											No	1	Never	No	No	Yes	No	Yes	No	No		No	No	No	Yes	No	No		No
Mbeya	Mbeya CC	1169/2024	Married/living with partner		Completed primary	Farming		Yes	Negative											No	1	Never	Don't know/remember	No	Yes	No	No	No	No		No	No	No	Yes	Yes	Yes		No
Mbeya	Mbeya CC	1170/2024	Married/living with partner		Completed primary	Farming		Yes	Negative											No	1	Never	No	No	No	No	Yes	No	No		No	No	No	Yes	No	Yes		No
Mbeya	Mbeya CC	1171/2024	Single/never been married		Completed secondary	Student		Yes	Negative											No	1	Never	No	No	No	No	No	No	Don't know		No	No	No	Yes	Yes	Yes		No
Mbeya	Mbeya CC	1172/2024	Single/never been married		Completed secondary	Farming		Yes	Negative											No	2	Sometimes	No	No	Yes	No	Yes	No	No		No	No	No	Yes	No	Yes		No
Mbeya	Mbeya CC	1173/2024	Single/never been married		Completed primary	Self-employed/business		Yes	Negative											No	1	Sometimes	No	No	No	No	Yes	No	No		No	No	No	Yes	No	Yes		No
Mbeya	Mbeya CC	1174/2024	Married/living with partner		Completed primary	Farming		Yes	Negative											No	1	Never	No	Yes	Yes	No	Yes	No	No		No	No	No	Yes	No	Yes		No
Mbeya	Mbeya CC	1175/2024	Married/living with partner		Completed secondary	Self-employed/business		Yes	Negative											No	1	Never	No	No	No	No	Yes	No	No		No	No	No	Yes	Yes	Yes		No
Mbeya	Mbeya CC	1176/2024	Single/never been married		Completed primary	Farming		Yes	Negative											No	2	Never	No	Yes	No	No	No	No	No		No	No	No	Yes	No	Yes		No
Mbeya	Mbeya CC	1177/2024	Married/living with partner		Completed secondary	Self-employed/business		Yes	Negative											No	1	Never	No	No	No	No	Yes	No	No		No	No	No	Yes	Yes	Yes		No
Mbeya	Mbeya CC	1178/2024	Married/living with partner		Completed primary	Farming		Yes	Negative											No	1	Never	No	No	Yes	No	Yes	No	No		No	No	No	Yes	No	Yes		No
Mbeya	Mbeya CC	1179/2024	Married/living with partner		Completed primary	Farming		Yes	Negative											No	1	Never	No	No	No	No	Yes	No	No		No	No	No	Yes	No	Yes		No
Mbeya	Mbeya CC	1180/2024	Married/living with partner		Completed primary	Self-employed/business		Yes	Negative											No	1	Never	No	No	No	No	Yes	No	No		No	No	No	Yes	No	No		No
Mbeya	Mbeya CC	1181/2024	Married/living with partner		Completed primary	Farming		Yes	Negative											No	1	Never	No	No	No	No	Yes	No	No		No	No	No	Yes	No	Yes		No
Mbeya	Mbeya CC	1182/2024	Married/living with partner		Completed secondary	Farming		Yes	Negative											No	1	Sometimes	No	No	No	No	Yes	No	No		No	No	No	Yes	No	Yes		No
Mbeya	Mbeya CC	1183/2024	Married/living with partner		Completed primary	Farming		Yes	Negative											No	1	Never	No	Yes	No	No	Yes	No	No		No	No	No	Yes	Yes	Yes		No
Mbeya	Mbeya CC	1184/2024	Single/never been married		Completed secondary	Farming		Yes	Negative											No	1	Never	No	No	No	No	No	No	No		No	No	No	Yes	No	Yes		No
Mbeya	Mbeya CC	1185/2024	Married/living with partner		Completed primary	Self-employed/business		Yes	Negative											No	1	Never	No	No	No	No	Yes	No	No		No	No	No	Yes	No	No		No
Mbeya	Mbeya CC	1186/2024	Married/living with partner		Completed primary	Farming		Yes	Negative											No	1	Never	No	No	No	No	Yes	No	No		No	No	No	Yes	No	No		No
Mbeya	Mbeya CC	1187/2024	Married/living with partner		Completed professional/technical school	Employed		Yes	Negative											No	1	Sometimes	No	No	No	No	Yes	No	No		No	No	No	Yes	No	No		Yes	Yes	Yes	Yes	No	No	No
Mbeya	Mbeya CC	1188/2024	Married/living with partner		Completed secondary	Self-employed/business		Yes	Negative											No	1	Never	No	No	No	No	Yes	No	No		No	No	No	Yes	No	Yes		No
Mbeya	Mbeya CC	1189/2024	Married/living with partner		Completed secondary	Farming		Yes	Negative											No	1	Never	No	No	No	No	Yes	No	No		No	No	No	Yes	No	Yes		No
Mbeya	Mbeya CC	1190/2024	Married/living with partner		Completed secondary	Self-employed/business		Yes	Negative											No	1	Never	No	No	No	No	Yes	No	No		No	No	No	Yes	No	Yes		No
Mbeya	Mbeya CC	1191/2024	Married/living with partner		Completed primary	Self-employed/business		Yes	Negative											No	1	Never	No	No	No	No	No	No	No		No	No	No	Yes	No	No		No
Mbeya	Mbeya CC	1192/2024	Married/living with partner		Completed primary	Farming		Yes	Negative											No	1	Sometimes	No	No	No	No	Yes	No	No		No	No	No	Yes	No	Yes		No
Mbeya	Mbeya CC	1193/2024	Married/living with partner		Completed primary	Farming		Yes	Negative											No	1	Never	No	No	Yes	No	Yes	No	No		No	No	No	Yes	No	Yes		No
Mbeya	Mbeya CC	1194/2024	Single/never been married		Completed primary	Self-employed/business		Yes	Negative											No	1	Sometimes	No	No	No	No	No	No	No		No	No	No	Yes	No	Yes		No
Mbeya	Mbeya CC	1195/2024	Married/living with partner		Completed primary	Farming		Yes	Negative											No	1	Never	No	No	No	No	Yes	No	No		No	No	No	Yes	No	Yes		No
Mbeya	Mbeya CC	1196/2024	Married/living with partner		Completed secondary	Self-employed/business		Yes	Negative											No	1	Never	No	Yes	No	No	Yes	No	No		No	No	No	Yes	No	Yes		No
Mbeya	Mbeya CC	1198/2024	Married/living with partner		Completed secondary	Self-employed/business		Yes	Negative											No	1	Never	No	No	No	No	Yes	No	No		No	No	No	Yes	No	Yes		No
Mbeya	Mbeya CC	1199/2024	Married/living with partner		Completed primary	Farming		Yes	Negative											No	1	Never	No	No	No	Don't know	Yes	No	No		No	No	No	Yes	No	Yes		No
Mbeya	Mbeya CC	1200/2024	Married/living with partner		Completed secondary	Self-employed/business		Yes	Negative											No	1	Never	No	No	No	Yes	Yes	No	No		No	No	No	Yes	No	No		No
Mbeya	Mbeya CC	1201/2024	Married/living with partner		Completed primary	Farming		Yes	Negative											No	1	Never	No	No	Yes	No	Yes	No	No		No	No	No	Yes	No	Yes		No
Mbeya	Mbeya CC	1202/2024	Married/living with partner		Completed primary	Farming		Yes	Negative											No	1	Never	No	No	No	No	No	No	No		No	No	No	Yes	Yes	Yes		No
Mbeya	Mbeya CC	1197/2024	Married/living with partner		Completed primary	Farming		Yes	Negative											No	1	Never	No	No	No	No	Yes	No	No		No	No	No	Yes	No	Yes		No
Mbeya	Mbeya CC	1203/2024	Married/living with partner		Completed primary	Farming		Yes	Negative											No	1	Never	No	No	No	No	Yes	No	No		No	No	No	Yes	No	Yes		No
Mbeya	Mbeya CC	1204/2024	Married/living with partner		Completed primary	Farming		Yes	Negative											No	1	Never	No	No	No	No	Yes	No	No		No	No	No	Yes	No	Yes		No
Mbeya	Mbeya CC	1205/2024	Married/living with partner		Completed primary	Farming		Yes	Negative											No	1	Never	No	No	No	No	No	No	No		No	No	No	Yes	No	Yes		No
Mbeya	Mbeya CC	1206/2024	Married/living with partner		Completed secondary	Farming		Yes	Negative											No	1	Never	No	No	No	No	Yes	No	No		No	No	No	Yes	No	No		No
Mbeya	Mbeya CC	1207/2024	Married/living with partner		Completed primary	Farming		Yes	Negative											No	1	Sometimes	No	No	No	No	Yes	No	No		No	No	No	Yes	No	Yes		No
Mbeya	Mbeya CC	1208/2024	Married/living with partner		Completed secondary	Self-employed/business		Yes	Negative											No	1	Sometimes	No	No	No	No	Yes	No	No		No	No	No	Yes	No	No		No
Mbeya	Mbeya CC	1209/2024	Married/living with partner		Completed primary	Farming		Yes	Negative											No	1	Never	No	No	No	No	No	No	No		No	No	No	Yes	No	Yes		No
Mbeya	Mbeya CC	1210/2024	Married/living with partner		Completed primary	Farming		Yes	Negative											No	1	Never	No	No	No	No	Yes	No	No		No	No	No	Yes	No	No		No
Mbeya	Mbeya CC	1211/2024	Married/living with partner		Completed secondary	Self-employed/business		Yes	Negative											No	1	Never	No	No	No	No	Yes	No	No		No	No	No	Yes	No	No		No
Mbeya	Mbeya CC	1212/2024	Married/living with partner		Completed secondary	Farming		Yes	Negative											No	1	Never	No	No	No	No	Yes	No	No		No	No	No	Yes	No	Yes		No
Mbeya	Mbeya CC	1213/2024	Married/living with partner		Completed primary	Farming		Yes	Negative											No	1	Never	No	No	No	No	Yes	No	No		No	No	No	Yes	No	No		No
Mbeya	Mbeya CC	1214/2024	Married/living with partner		Completed primary	Farming		Yes	Negative											No	1	Never	No	No	No	No	Yes	No	No		No	No	No	Yes	No	Yes		No
Mbeya	Mbeya CC	1215/2024	Married/living with partner		Completed secondary	Self-employed/business		Yes	Negative											No	1	Sometimes	No	No	No	No	Yes	No	No		No	No	No	Yes	No	Yes		No
Mbeya	Mbeya CC	1216/2024	Married/living with partner		Completed primary	Farming		Yes	Negative											No	1	Never	No	No	No	No	Yes	No	No		No	No	No	Yes	No	No		No
Mbeya	Mbeya CC	1217/2024	Married/living with partner		Completed primary	Farming		Yes	Negative											No	1	Sometimes	No	No	No	No	Yes	No	No		No	No	No	Yes	No	Yes		No
Mbeya	Mbeya CC	1218/2024	Married/living with partner		Completed secondary	Farming		Yes	Negative											No	1	Never	No	No	No	No	Yes	No	No		No	No	No	Yes	No	Yes		No
Mbeya	Mbeya CC	1219/2024	Married/living with partner		Completed secondary	Farming		Yes	Negative											No	1	Never	No	No	No	No	Yes	No	No		No	No	No	Yes	No	Yes		No
Mbeya	Mbeya CC	1220/2024	Married/living with partner		Completed secondary	Farming		Yes	Negative											No	1	Never	No	No	No	No	Yes	No	No		No	No	No	Yes	No	Yes		No
Mbeya	Mbeya CC	1221/2024	Single/never been married		Completed secondary	Self-employed/business		Yes	Negative											No	1	Sometimes	No	No	No	No	Yes	No	No		No	No	No	Yes	No	Yes		No
Mbeya	Mbeya CC	1222/2024	Single/never been married		Completed secondary	Farming		Yes	Negative											No	1	Sometimes	No	No	No	No	No	No	No		No	No	No	Yes	No	Yes		No
Mbeya	Mbeya CC	1223/2024	Married/living with partner		Completed secondary	Self-employed/business		Yes	Negative											No	1	Never	No	No	No	No	Yes	No	No		No	No	No	Yes	No	Yes		No
Mbeya	Mbeya CC	1224/2024	Married/living with partner		Completed primary	Farming		Yes	Negative											No	1	Never	No	No	No	No	Yes	No	No		No	No	No	Yes	No	Yes		No
Mbeya	Mbeya CC	1225/2024	Married/living with partner		Completed secondary	Farming		Yes	Negative											No	1	Never	No	No	No	No	Yes	No	No		No	No	No	Yes	No	Yes		No
Mbeya	Mbeya CC	1226/2024	Married/living with partner		Completed secondary	Self-employed/business		Yes	Negative											No	1	Never	No	No	No	No	Yes	No	No		No	No	No	Yes	No	Yes		No
Mbeya	Mbeya CC	1227/2024	Married/living with partner		Completed secondary	Self-employed/business		Yes	Negative											No	1	Never	No	No	Yes	No	Yes	No	No		No	No	No	Yes	No	Yes		No
Mbeya	Mbeya CC	1228/2024	Married/living with partner		Completed secondary	Self-employed/business		Yes	Negative											No	1	Sometimes	No	No	No	No	Yes	No	No		No	No	No	Yes	No	Yes		No
Mbeya	Mbeya CC	1229/2024	Married/living with partner		Completed secondary	Farming		Yes	Negative											No	1	Never	No	No	No	No	Yes	No	No		No	No	No	Yes	No	Yes		No
Mbeya	Mbeya CC	1230/2024	Married/living with partner		Completed primary	Self-employed/business		Yes	Negative											No	1	Sometimes	No	No	No	No	Yes	No	No		No	No	No	Yes	No	Yes		No
Mbeya	Mbeya CC	1231/2024	Married/living with partner		Completed primary	Farming		Yes	Negative											No	1	Never	No	No	No	No	Yes	No	No		No	No	No	Yes	No	Yes		No
Mbeya	Mbeya CC	1232/2024	Married/living with partner		Completed secondary	Self-employed/business		Yes	Negative											No	1	Sometimes	No	No	No	No	Yes	No	No		No	No	No	Yes	No	Yes		No
Mbeya	Mbeya CC	1233/2024	Married/living with partner		Completed secondary	Self-employed/business		Yes	Negative											No	1	Sometimes	No	No	No	No	Yes	No	No		No	No	No	Yes	No	Yes		No
Mbeya	Mbeya CC	1234/2024	Married/living with partner		Completed secondary	Farming		Yes	Negative											No	1	Never	No	No	No	No	Yes	No	No		No	No	No	Yes	No	Yes		No
Mbeya	Mbeya CC	1235/2024	Married/living with partner		Completed primary	Farming		Yes	Negative											No	1	Sometimes	No	No	No	No	Yes	No	No		No	No	No	Yes	No	Yes		No
Mbeya	Mbeya CC	1236/2024	Married/living with partner		Completed primary	Farming		Yes	Negative											No	1	Sometimes	No	No	No	No	No	No	No		No	No	No	Yes	No	Yes		No
Mbeya	Mbeya CC	1237/2024	Married/living with partner		Completed primary	Self-employed/business		Yes	Negative											No	1	Never	No	No	No	No	Yes	No	No		No	No	No	Yes	No	Yes		No
Mbeya	Mbeya CC	1238/2024	Single/never been married		Completed primary	Farming		Yes	Negative											No	1	Never	No	No	No	No	No	No	No		No	No	No	Yes	No	Yes		No
Mbeya	Mbeya CC	1239/2024	Married/living with partner		Completed primary	Self-employed/business		Yes	Negative											No	1	Never	No	No	No	No	Yes	No	No		No	No	No	Yes	No	Yes		No
Mbeya	Mbeya CC	1240/2024	Married/living with partner		Completed professional/technical school	Self-employed/business		Yes	Negative											No	1	Sometimes	No	No	No	No	Yes	No	No		No	No	No	Yes	No	Yes		No
Mbeya	Mbeya CC	1241/2024	Married/living with partner		Completed professional/technical school	Employed		Yes	Negative											No	1	Never	No	No	No	No	No	No	No		No	No	No	Yes	No	Yes		No
Mbeya	Mbeya CC	1242/2024	Married/living with partner		Completed professional/technical school	Self-employed/business		Yes	Negative											No	1	Never	No	No	No	No	Yes	No	No		No	No	No	Yes	No	Yes		No
Mbeya	Mbeya CC	1243/2024	Married/living with partner		Completed secondary	Farming		Yes	Negative											No	1	Never	No	No	No	No	Yes	No	No		No	No	No	Yes	No	Yes		No
Mbeya	Mbeya CC	1244/2024	Married/living with partner		Completed primary	Self-employed/business		Yes	Negative											No	1	Never	No	No	No	No	Yes	No	No		No	No	No	Yes	No	Yes		No
Mbeya	Mbeya CC	1245/2024	Married/living with partner		Completed secondary	Self-employed/business		Yes	Negative											No	1	Never	No	Yes	No	No	Yes	No	No		No	No	No	Yes	No	Yes		No
Mbeya	Mbeya CC	1246/2024	Married/living with partner		Completed primary	Farming		Yes	Negative											No	1	Never	No	No	No	No	Yes	No	No		No	No	No	Yes	No	Yes		No
Mbeya	Mbeya CC	1247/2024	Married/living with partner		Completed primary	Farming		Yes	Negative											No	1	Never	No	No	No	No	Yes	No	No		No	No	No	Yes	No	Yes		No
Mbeya	Mbeya CC	1248/2024	Married/living with partner		Completed primary	Farming		Yes	Negative											No	1	Sometimes	No	No	No	No	No	No	No		No	No	No	Yes	No	Yes		No
Mbeya	Mbeya CC	1249/2024	Married/living with partner		Completed secondary	Self-employed/business		Yes	Negative											No	1	Never	No	No	No	No	Yes	No	No		No	No	No	Yes	No	Yes		No
Mbeya	Mbeya CC	1250/2024	Married/living with partner		Completed secondary	Farming		Yes	Positive											No	1	Never	No	No	No	No	Yes	No	No		No	No	No	Yes	No	Yes		No
Mbeya	Mbeya CC	1251/2024	Married/living with partner		Completed primary	Farming		Yes	Negative											No	1	Never	No	No	Yes	No	Yes	No	No		No	No	No	Yes	No	Yes		No
Mbeya	Mbeya CC	1252/2024	Married/living with partner		Completed primary	Self-employed/business		Yes	Negative											No	1	Never	No	No	No	No	Yes	No	No		No	No	No	Yes	No	Yes		No
Mbeya	Mbeya CC	1253/2024	Married/living with partner		Completed secondary	Self-employed/business		Yes	Negative											No	1	Never	No	No	No	No	Yes	No	No		No	No	No	Yes	No	Yes		No
Mbeya	Mbeya CC	1254/2024	Married/living with partner		Completed primary	Self-employed/business		Yes	Negative											No	1	Never	No	No	No	No	Yes	No	No		No	No	No	Yes	No	Yes		No
Mbeya	Mbeya CC	1255/2024	Married/living with partner		Completed secondary	Farming		Yes	Negative											No	1	Never	No	No	No	No	Yes	No	No		No	No	No	Yes	No	Yes		No
Mbeya	Mbeya CC	873/2024	Married/living with partner		Completed primary	Farming		Yes	Negative											No	1	Never	No	No	Yes	No	No	No	No		No	No	No	Yes	Yes	Yes		No
Mbeya	Mbeya CC	874/2024	Married/living with partner		Completed primary	Farming		Yes	Negative											No	1	Never	No	No	No	No	No	No	No		No	No	No	Yes	No	Yes		No
Mbeya	Mbeya CC	874/2024	Married/living with partner		Completed secondary	Self-employed/business		Yes	Negative											No	1	Never	No	No	No	No	Yes	No	No		No	No	No	Yes	No	Yes		No
Mbeya	Mbeya CC	876/2024	Married/living with partner		Completed primary	Self-employed/business		Yes	Negative											No	1	Never	No	No	No	No	Yes	No	No		No	No	No	Yes	No	Yes		No
Mbeya	Mbeya CC	877/2024	Married/living with partner		Completed secondary	Farming		Yes	Negative											No	1	Never	No	No	No	No	Yes	No	No		No	No	No	Yes	No	Yes		No
Mbeya	Mbeya CC	878/2024	Married/living with partner		Completed secondary	Self-employed/business		Yes	Negative											No	1	Sometimes	No	No	No	No	No	No	No		No	No	No	Yes	No	Yes		No
Mbeya	Mbeya CC	879/2024	Married/living with partner		Completed secondary	Farming		Yes	Negative											No	1	Never	No	No	No	No	Yes	No	No		No	No	No	Yes	No	Yes		No
Mbeya	Mbeya CC	880/2024	Married/living with partner		Completed secondary	Self-employed/business		Yes	Negative											No	1	Sometimes	No	No	Yes	No	Yes	No	No		No	No	No	Yes	No	Yes		No
Mbeya	Mbeya CC	881/2024	Married/living with partner		Completed primary	Farming		Yes	Negative											No	1	Never	No	No	No	No	Yes	No	No		No	No	No	Yes	Yes	Yes		No
Mbeya	Mbeya CC	882/2024	Single/never been married		Completed secondary	Self-employed/business		Yes	Negative											No	1	Never	No	No	No	No	Yes	No	No		No	No	No	Yes	No	Yes		No
Mbeya	Mbeya CC	883/2024	Married/living with partner		Completed primary	Self-employed/business		Yes	Negative											No	1	Never	No	No	No	No	Yes	No	No		No	No	No	Yes	No	Yes		No
Mbeya	Mbeya CC	941/2024	Married/living with partner		Completed primary	Farming		Yes	Negative											No	1	Never	No	No	No	No	Yes	No	No		No	No	No	Yes	No	Yes		No
Mbeya	Mbeya CC	942/2024	Married/living with partner		Completed primary	Farming		Yes	Negative											No	1	Never	No	No	No	No	Yes	No	No		No	No	No	Yes	Yes	Yes		No
Mbeya	Mbeya CC	943/2024	Married/living with partner		Completed primary	Self-employed/business		Yes	Negative											No	1	Never	No	No	Yes	No	No	No	No		No	No	No	Yes	No	Yes		No
Mbeya	Mbeya CC	944/2024	Married/living with partner		Completed secondary	Self-employed/business		Yes	Negative											No	1	Sometimes	No	No	No	No	Yes	No	No		No	No	No	Yes	No	Yes		No
Mbeya	Mbeya CC	945/2024	Married/living with partner		Completed primary	Self-employed/business		Yes	Negative											No	1	Never	No	No	Yes	No	Yes	No	No		No	No	No	Yes	No	Yes		No
Mbeya	Mbeya CC	946/2024	Married/living with partner		Completed primary	Farming		Yes	Negative											No	1	Sometimes	No	No	No	No	Yes	No	No		No	No	No	Yes	No	Yes		No
Mbeya	Mbeya CC	948/2024	Married/living with partner		Completed primary	Farming		Yes	Negative											No	1	Never	No	No	No	No	Yes	No	No		No	No	No	Yes	No	Yes		No
Mbeya	Mbeya CC	949/2024	Divorced/ separated		Completed primary	Farming		Yes	Negative											No	1	Never	No	No	No	No	No	No	No		No	No	No	Yes	No	Yes		No
Mbeya	Rungwe DC	070/2024	Married/living with partner		Completed primary	Unemployed		No	Negative	Don’t know	0	0	0	0	0	0	1	0		No	2	Always	No	No	No	Yes	No	No	No		No	Yes	No	No	No	Yes		No
Mbeya	Rungwe DC	531/2023	Married/living with partner		Completed primary	Farming		Yes	Negative											Yes	1	Never	No	No	Yes	Yes	Yes	Yes	No		No	Yes	Yes	Yes	Yes	Yes		No
Mbeya	Rungwe DC	071/2024	Married/living with partner		Completed primary	Farming		Yes	Negative											Yes	1	Never	No	No	No	Yes	Yes	Yes	No		No	Yes	No	No	Yes	Yes		No
Mbeya	Rungwe DC	493/2023	Married/living with partner		Don't know/remember	Farming		Yes	Negative											No	1	Always	No	No	No	Yes	Yes	No	Don't know		No	No	Yes	No	Yes	Yes		No
Mbeya	Rungwe DC	010/2023	Married/living with partner		Completed tertiary education	Farming		Yes	Negative											Yes	1	Always	No	No	No	Yes	Yes	No	No		Yes	Yes	Yes	No	Yes	Yes		Yes	No	Yes	Yes	Yes	No	No
Mbeya	Rungwe DC	072/2024	Married/living with partner		Completed primary	Unemployed		Yes	Negative											Yes	1	Always	No	No	Yes	Yes	Yes	Yes	No		Yes	Yes	Yes	No	Yes	Yes		No
Mbeya	Rungwe DC	012/2024	Married/living with partner		Completed primary	Unemployed		Yes	Negative											Yes	1	Always	No	No	Yes	Yes	Yes	No	No		No	No	No	No	Yes	Yes		No
Mbeya	Rungwe DC	535/2023	Married/living with partner		Completed primary	Farming		Yes	Negative											Yes	1	Never	No	Yes	No	Yes	Yes	No	No		No	No	No	No	Yes	Yes		No
Mbeya	Rungwe DC	499/2023	Married/living with partner		Completed secondary	Farming		Yes	Negative											Yes	1	Never	No	No	Yes	No	Yes	No	No		No	No	No	No	No	No		No
Mbeya	Rungwe DC	073/2024	Married/living with partner		Completed secondary	Farming		Yes	Negative											No	1	Always	No	No	Yes	Yes	Yes	No	No		No	Yes	Yes	No	No	Yes		No
Mbeya	Rungwe DC	017/2024	Married/living with partner		Completed primary	Unemployed		Yes	Negative											No	1	Always	No	No	No	Yes	Yes	No	No		Yes	Yes	No	No	Yes	Yes		No
Mbeya	Rungwe DC	075/2024	Married/living with partner		Completed primary	Farming		Yes	Negative											Yes	2	Sometimes	No	Yes	No	Yes	Yes	No	No		No	Yes	No	No	Yes	Yes		No
Mbeya	Rungwe DC	076/2024	Married/living with partner		Completed primary	Farming		Yes	Negative											No	1	Never	Yes	Yes	No	Yes	Yes	No	No		No	Yes	No	No	Yes	Yes		No
Mbeya	Rungwe DC	021/2024	Married/living with partner		Completed primary	Unemployed		Yes	Negative											No	1	Never	No	No	No	Yes	Yes	No	No		No	Yes	Yes	No	No	Yes		No
Mbeya	Rungwe DC	544/2023	Married/living with partner		Completed primary	Farming		Yes	Negative											No	1	Never	No	No	Yes	Yes	Yes	No	No		Yes	Yes	Yes	Yes	Yes	Yes		No
Mbeya	Rungwe DC	437/2023	Married/living with partner		Completed primary	Farming		Yes	Negative											No	1	Never	No	No	No	Yes	Yes	No	Don't know		Yes	Yes	Yes	Yes	Yes	Yes		No
Mbeya	Rungwe DC	533/2023	Married/living with partner		Completed primary	Farming		Yes	Negative											Yes	1	Sometimes	No	Yes	No	Yes	Yes	No	No		No	No	No	No	No	No		No
Mbeya	Rungwe DC	534/2023	Married/living with partner		Completed secondary	Self-employed/business		Yes	Negative											Yes	1	Always	No	No	No	Yes	Yes	No	No		Yes	Yes	Yes	No	Yes	Yes		No
Mbeya	Rungwe DC	031/2024	Married/living with partner		Completed secondary	Farming		Yes	Negative											Yes	1	Never	No	No	Yes	Yes	Yes	No	No		No	Yes	Yes	No	No	Yes		No
Mbeya	Rungwe DC	539/2023	Divorced/ separated		Completed primary	Self-employed/business		Yes	Negative											Yes	1	Always	No	No	No	No	Yes	No	No		No	No	No	No	No	No		No
Mbeya	Rungwe DC	487/2023	Married/living with partner		Completed primary	Farming		Yes	Negative											Yes	1	Never	No	No	No	Yes	No	No	No		No	No	No	No	No	No		No
Mbeya	Rungwe DC	067/2024	Married/living with partner		Completed primary	Employed		Yes	Negative											Yes	1	Never	No	Yes	No	No	Yes	No	No		No	No	No	No	No	No		No
Mbeya	Rungwe DC	028/2024	Married/living with partner		Completed secondary	Unemployed		Yes	Negative											Yes	1	Always	Yes	No	No	Yes	Yes	No	No		No	Yes	No	No	Yes	Yes		No
Mbeya	Rungwe DC	027/2024	Divorced/ separated		Completed secondary	Farming		Yes	Negative											Yes	2	Sometimes	No	Yes	No	No	Yes	No	No		No	No	No	No	No	No		No
Mbeya	Rungwe DC	606/2023	Married/living with partner		Completed primary	Farming		Yes	Negative											Yes	1	Sometimes	No	No	No	Yes	No	No	No		No	Yes	No	No	No	Yes		No
Mbeya	Rungwe DC	024/2024	Divorced/ separated		Completed professional/technical school	Employed		Yes	Negative											Yes	2	Sometimes	No	No	No	No	Yes	No	No		No	No	No	No	No	No		No
Mbeya	Rungwe DC	498/2023	Married/living with partner		Completed secondary	Employed		Yes	Negative											Yes	1	Never	No	No	No	Yes	Yes	No	Yes		No	Yes	No	No	No	Yes		No
Mbeya	Rungwe DC	025/2024	Divorced/ separated		Completed secondary	Farming		Yes	Positive											No	1	Never	No	No	No	No	Yes	No	No		No	No	No	No	No	No		No
Mbeya	Rungwe DC	411/2023	Married/living with partner		Completed primary	Farming		Yes	Negative											Yes	1	Never	No	No	Yes	Yes	Yes	No	No		No	Yes	No	No	No	Yes		No
Mbeya	Rungwe DC	359/2023	Married/living with partner		Completed secondary	Farming		Yes	Negative											No	1	Never	No	No	No	No	Yes	No	No		No	Yes	No	Yes	No	Yes		No
Mbeya	Rungwe DC	553/2023	Married/living with partner		Completed professional/technical school	Self-employed/business		Yes	Negative											Yes	1	Sometimes	No	No	No	Yes	Yes	No	Yes		No	Yes	No	No	No	No		No
Mbeya	Rungwe DC	487/2023	Divorced/ separated		Completed primary	Farming		Yes	Negative											Yes	1	Sometimes	Yes	No	No	Yes	Yes	No	No		No	No	No	No	No	No		No
Mbeya	Rungwe DC	480/2023	Married/living with partner		Completed primary	Self-employed/business		Yes	Negative											No	1	Never	No	Yes	Yes	Yes	Yes	No	Yes		No	Yes	Yes	Yes	Yes	Yes		Yes	Yes	No	Yes	No	No	No
Mbeya	Rungwe DC	028/2024	Married/living with partner		Completed primary	Self-employed/business		Yes	Negative											Yes	1	Always	No	No	Yes	No	No	No	No		No	Yes	No	No	No	Yes		No
Mbeya	Rungwe DC	501/2023	Married/living with partner		Completed primary	Employed		Yes	Negative											Yes	1	Sometimes	No	No	No	No	Yes	No	No		No	Yes	No	No	No	Yes		No
Mbeya	Rungwe DC	557/2023	Married/living with partner		Completed primary	Employed		Yes	Negative											Yes	1	Always	No	No	Yes	No	Yes	No	No		No	Yes	No	No	No	No		No
Mbeya	Rungwe DC	070/2024	Married/living with partner		Completed primary	Farming		Yes	Negative											No	1	Sometimes	Don't know/remember	No	No	No	Yes	No	No		No	Yes	No	No	Yes	Yes		No
Mbeya	Rungwe DC	071/2024	Married/living with partner		Completed primary	Farming		Yes	Negative											Yes	1	Never	No	No	No	Yes	Yes	No	No		No	Yes	No	No	Yes	Yes		No
Mbeya	Rungwe DC	450/2023	Married/living with partner		Completed primary	Farming		Yes	Negative											No	1	Sometimes	No	No	No	Yes	Yes	No	No		No	Yes	No	No	No	Yes		No
Mbeya	Rungwe DC	073/2024	Married/living with partner		Completed primary	Other	Home wife	Yes	Negative											No	1	Never	No	No	No	No	Yes	No	No		No	No	No	No	No	No		No
Mbeya	Rungwe DC	994/2024	Married/living with partner		Completed secondary	Farming		Yes	Negative											No	1	Sometimes	No	Yes	No	No	Yes	No	No		No	Yes	Yes	Yes	No	Yes		No
Mbeya	Rungwe DC	503/2023	Married/living with partner		Completed secondary	Self-employed/business		Yes	Negative											No	1	Sometimes	No	No	No	Yes	Yes	No	No		No	No	No	No	No	Yes		Yes	No	No	No	No	No	No
Mbeya	Rungwe DC	038/2024	Married/living with partner		Completed secondary	Farming		Yes	Negative											No	1	Never	No	No	No	Yes	Yes	No	No		Yes	Yes	Yes	No	No	Yes		No
Mbeya	Rungwe DC	074/2024	Single/never been married		Completed primary	Farming		Yes	Negative											No	1	Never	No	No	No	No	No	No	No		No	No	No	No	No	Yes		No
Mbeya	Rungwe DC	075/2024	Married/living with partner		Completed secondary	Farming		Yes	Negative											No	1	Never	No	Yes	No	Yes	Yes	No	Don't know		No	Yes	Yes	Yes	Yes	Yes		No
Mbeya	Rungwe DC	547/2023	Married/living with partner		Completed professional/technical school	Employed		Yes	Negative											No	1	Never	No	No	Yes	Yes	Yes	No	Don't know		No	No	Yes	Yes	No	Yes		No
Mbeya	Rungwe DC	033/2024	Married/living with partner		Completed professional/technical school	Unemployed		Yes	Negative											No	1	Never	No	No	No	Yes	Yes	No	No		No	Yes	Yes	No	No	Yes		No
Mbeya	Rungwe DC	561/2023	Married/living with partner		Completed primary	Self-employed/business		Yes	Negative											No	1	Sometimes	No	No	No	Yes	Yes	No	No		No	Yes	Yes	No	Yes	Yes		No
Mbeya	Rungwe DC	061/2024	Single/never been married		Completed primary	Self-employed/business		Yes	Negative											No	2	Sometimes	No	No	No	Yes	No	No	No		No	No	No	No	No	No		No
Mbeya	Rungwe DC	521/2023	Married/living with partner		Completed secondary	Self-employed/business		Yes	Negative											No	1	Sometimes	No	No	Yes	Yes	No	No	No		Yes	Yes	Yes	Yes	Yes	Yes		No
Mbeya	Rungwe DC	467/2023	Married/living with partner		Completed professional/technical school	Employed		Yes	Negative											No	1	Sometimes	No	No	No	Yes	Yes	No	No		Yes	Yes	Yes	No	Yes	Yes		No
Mbeya	Rungwe DC	253/2023	Married/living with partner		Completed secondary	Self-employed/business		Yes	Negative											No	1	Sometimes	No	No	No	Yes	No	No	No		Yes	Yes	Yes	Yes	Yes	Yes		No
Mbeya	Rungwe DC	354/2024	Married/living with partner		Completed primary	Farming		Yes	Negative											Yes	1	Sometimes	No	No	No	Yes	Yes	No	No		Yes	No	Yes	Yes	Yes	No		No
Mbeya	Rungwe DC	370/2023	Married/living with partner		Completed professional/technical school	Self-employed/business		Yes	Negative											No	1	Never	No	No	No	Yes	No	No	No		Yes	No	Yes	No	Yes	Yes		No
Mbeya	Rungwe DC	039/2024	Married/living with partner		Completed primary	Farming		Yes	Negative											No	1	Sometimes	No	No	No	Yes	Yes	No	No		No	Yes	Yes	No	Yes	Yes		No
Mbeya	Rungwe DC	457/2023	Married/living with partner		Completed primary	Self-employed/business		Yes	Negative											Yes	1	Never	No	No	No	Yes	Yes	No	No		Yes	Yes	Yes	No	Yes	Yes		No
Mbeya	Rungwe DC	471/2023	Married/living with partner		Completed secondary	Self-employed/business		Yes	Negative											No	1	Never	No	No	No	Yes	Yes	No	No		Yes	Yes	Yes	No	Yes	Yes		No
Mbeya	Rungwe DC	076/2024	Married/living with partner		Completed secondary	Self-employed/business		Yes	Negative											No	1	Never	No	No	Yes	Yes	Yes	No	No		No	Yes	Yes	No	No	Yes		No
Mbeya	Rungwe DC	078/2024	Married/living with partner		Completed primary	Unemployed		Yes	Negative											No	1	Never	No	No	No	Yes	Yes	No	No		No	No	Yes	Yes	Yes	Yes		No
Mbeya	Rungwe DC	504/2023	Married/living with partner		Completed primary	Unemployed		Yes	Negative											No	1	Sometimes	No	No	No	Yes	Yes	No	Don't know		No	No	Yes	Yes	No	Yes		No
Mbeya	Rungwe DC	456/2023	Married/living with partner		Completed primary	Self-employed/business		Yes	Negative											No	1	Never	No	No	No	Yes	Yes	No	No		Yes	Yes	Yes	Yes	Yes	Yes		No
Mbeya	Rungwe DC	77/2024	Married/living with partner		Completed primary	Self-employed/business		Yes	Negative											No	1	Never	No	No	No	No	Yes	No	No		Yes	Yes	Yes	Yes	Yes	Yes		No
Mbeya	Rungwe DC	414/2023	Married/living with partner		Completed primary	Self-employed/business		Yes	Negative											No	1	Never	No	No	No	Yes	Yes	No	No		Yes	Yes	Yes	Yes	Yes	Yes		No
Mbeya	Rungwe DC	045/2024	Married/living with partner		Completed primary	Unemployed		Yes	Negative											Yes	1	Sometimes	No	No	No	Yes	Yes	No	No		No	Yes	Yes	Yes	No	Yes		No
Mbeya	Rungwe DC	046/2024	Married/living with partner		Completed secondary	Unemployed		Yes	Negative											Yes	1	Sometimes	No	No	No	No	Yes	No	Don't know		Yes	Yes	Yes	Yes	Yes	Yes		No
Mbeya	Rungwe DC	390/2023	Married/living with partner		Completed secondary	Farming		Yes	Negative											No	1	Never	No	No	Yes	Yes	Yes	No	Don't know		No	Yes	Yes	Yes	Yes	Yes		No
Mbeya	Rungwe DC	520/2023	Married/living with partner		Completed secondary	Unemployed		Yes	Negative											Don’t know/remember	1	Never	No	No	Yes	Yes	Yes	No	Don't know		Yes	Yes	Yes	Yes	No	Yes		No
Mbeya	Rungwe DC	040/2024	Single/never been married		Completed primary	Farming		Yes	Negative											No	1	Never	No	No	Yes	Yes	No	No	Don't know		No	Yes	Yes	Yes	Yes	Yes		No
Mbeya	Rungwe DC	564/2023	Married/living with partner		Completed secondary	Farming		Yes	Negative											No	1	Never	No	No	No	Yes	No	No	Don't know		No	No	Yes	Yes	Yes	Yes		No
Mbeya	Rungwe DC	080/2024	Married/living with partner		Completed secondary	Farming		Yes	Negative											No	1	Never	No	No	No	Don't know	No	No	Don't know		No	Yes	Yes	Yes	Yes	Yes		No
Mbeya	Rungwe DC	558/2023	Married/living with partner		Completed primary	Farming		Yes	Negative											No	1	Never	No	No	No	Yes	No	No	Don't know		No	Yes	Yes	Yes	Yes	Yes		No
Mbeya	Rungwe DC	448/2023	Married/living with partner		Completed secondary	Farming		Yes	Negative											No	1	Never	No	No	No	Yes	Yes	No	Don't know		No	Yes	Yes	Yes	Yes	Yes		No
Mbeya	Rungwe DC	551/2023	Married/living with partner		Completed primary	Farming		Yes	Negative											No	1	Never	No	No	No	Yes	No	No	Don't know		No	Yes	Yes	Yes	Yes	Yes		No
Mbeya	Rungwe DC	051/2024	Married/living with partner		Completed primary	Farming		Yes	Negative											No	1	Never	No	No	No	Yes	Yes	No	Don't know		No	No	No	Yes	No	Yes		No
Mbeya	Rungwe DC	395/2023	Married/living with partner		Completed primary	Unemployed		Yes	Negative											No	1	Sometimes	No	No	No	Yes	Yes	No	Don't know		Yes	Yes	Yes	Yes	No	Yes		No
Mbeya	Rungwe DC	081/2024	Married/living with partner		Completed primary	Employed		Yes	Negative											Yes	1	Never	No	No	No	Yes	No	No	No		No	Yes	No	No	No	Yes		No
Mbeya	Rungwe DC	518/2023	Married/living with partner		Completed secondary	Unemployed		Yes	Negative											No	1	Sometimes	No	No	No	Yes	Yes	No	Don't know		No	Yes	Yes	Yes	No	Yes		No
Mbeya	Rungwe DC	559/2023	Married/living with partner		Completed primary	Self-employed/business		Yes	Negative											No	1	Never	No	No	Yes	Yes	Yes	No	Don't know		No	Yes	Yes	Yes	No	Yes		No
Mbeya	Rungwe DC	517/2023	Married/living with partner		Completed secondary	Unemployed		Yes	Negative											Yes	1	Sometimes	No	No	No	Yes	Yes	No	Don't know		No	Yes	Yes	Yes	Yes	Yes		No
Mbeya	Rungwe DC	056/2024	Married/living with partner		Completed secondary	Unemployed		Yes	Negative											Yes	1	Never	No	No	Yes	Yes	Yes	No	No		No	Yes	Yes	Yes	Yes	Yes		No
Mbeya	Rungwe DC	474/2023	Married/living with partner		Completed primary	Unemployed		Yes	Negative											Yes	1	Never	No	No	No	Yes	Yes	No	Don't know		No	Yes	Yes	Yes	Yes	Yes		No
Mbeya	Rungwe DC	569/2023	Married/living with partner		Completed primary	Unemployed		Yes	Negative											Yes	2	Sometimes	No	No	No	Yes	Yes	No	Don't know		No	No	Yes	Yes	Yes	Yes		No
Mbeya	Rungwe DC	048/2024	Married/living with partner		Completed secondary	Unemployed		Yes	Negative											No	1	Never	No	No	No	Yes	Yes	No	Don't know		No	Yes	Yes	Yes	Yes	Yes		No
Mbeya	Rungwe DC	516/2023	Married/living with partner		Completed primary	Farming		Yes	Negative											No	1	Never	No	No	No	Yes	Yes	No	Don't know		No	Yes	Yes	Yes	Yes	Yes		No
Mbeya	Rungwe DC	082/2024	Married/living with partner		Completed primary	Unemployed		Yes	Negative											No	2	Never	No	No	No	No	Yes	No	Don't know		No	Yes	Yes	Yes	Yes	Yes		No
Mbeya	Rungwe DC	384/2023	Married/living with partner		Completed secondary	Unemployed		Yes	Negative											No	1	Sometimes	No	No	No	Yes	Yes	No	Don't know		No	Yes	Yes	Yes	Yes	Yes		No
Mbeya	Rungwe DC	512/2023	Married/living with partner		Completed primary	Farming		Yes	Negative											No	1	Never	No	No	No	Yes	Yes	No	Don't know		No	No	Yes	Yes	Yes	Yes		No
Mbeya	Rungwe DC	452/2023	Married/living with partner		Completed primary	Unemployed		Yes	Negative											No	1	Never	No	No	No	Yes	Yes	No	Don't know		No	No	Yes	Yes	Yes	Yes		No
Mbeya	Rungwe DC	566/2023	Married/living with partner		Completed primary	Farming		Yes	Negative											No	2	Never	No	No	No	Yes	Yes	No	Don't know		No	No	Yes	Yes	Yes	Yes		No
Mbeya	Rungwe DC	477/2023	Married/living with partner		Completed primary	Farming		Yes	Negative											No	1	Never	No	No	No	Yes	Yes	No	Don't know		No	No	Yes	Yes	Yes	Yes		No
Mbeya	Rungwe DC	514/2023	Married/living with partner		Completed primary	Farming		Yes	Negative											No	1	Never	No	No	No	Yes	Yes	No	Don't know		No	No	Yes	Yes	Yes	Yes		No
Mbeya	Rungwe DC	055/2024	Married/living with partner		Completed secondary	Farming		Yes	Negative											No	1	Never	No	No	No	Yes	Yes	No	Don't know		No	No	Yes	Yes	Yes	Yes		No
Mbeya	Rungwe DC	553/2023	Married/living with partner		No formal schooling	Farming		Yes	Negative											No	1	Never	No	No	No	Yes	No	No	Don't know		No	No	Yes	Yes	Yes	Yes		No
Mbeya	Rungwe DC	443/2023	Married/living with partner		Completed secondary	Unemployed		Yes	Negative											No	1	Sometimes	No	No	No	Yes	Yes	No	Don't know		No	No	Yes	Yes	Yes	Yes		No
Mbeya	Rungwe DC	527/2023	Married/living with partner		Completed primary	Farming		Yes	Negative											Yes	1	Never	No	No	Yes	Yes	Yes	No	Don't know		No	No	Yes	Yes	Yes	Yes		No
Mbeya	Rungwe DC	082/2024	Married/living with partner		Completed primary	Farming		Yes	Negative											No	1	Never	No	No	No	No	No	No	Don't know		No	No	Yes	Yes	No	No		No
Mbeya	Rungwe DC	083/2024	Married/living with partner		Completed primary	Farming		Yes	Negative											No	1	Never	No	No	No	Yes	Yes	No	Don't know		No	No	No	Yes	Yes	Yes		No
Mbeya	Rungwe DC	084/2024	Married/living with partner		Completed secondary	Farming		Yes	Negative											No	1	Sometimes	No	No	No	Yes	Yes	No	Don't know		No	No	Yes	Yes	Yes	Yes		No
Mbeya	Rungwe DC	488/2023	Married/living with partner		Completed primary	Farming		Yes	Negative											No	1	Never	No	No	No	Yes	Yes	No	Don't know		No	No	No	Yes	No	Yes		No
Mbeya	Rungwe DC	419/2023	Married/living with partner		Completed primary	Farming		Yes	Negative											No	1	Never	No	No	No	Yes	Yes	No	Don't know		No	Yes	Yes	Yes	Yes	Yes		No
Mbeya	Rungwe DC	063/2024	Married/living with partner		Completed primary	Farming		Yes	Negative											No	1	Never	No	No	No	Yes	Yes	No	No		No	Yes	Yes	Yes	No	Yes		No
Mbeya	Rungwe DC	064/2024	Married/living with partner		Completed primary	Farming		Yes	Negative											No	1	Never	No	No	No	Yes	Yes	No	Don't know		No	Yes	Yes	Yes	No	Yes		No
Mbeya	Rungwe DC	006/2024	Married/living with partner		Completed primary	Farming		Yes	Negative											No	1	Never	No	No	No	Yes	No	No	Don't know		No	No	Yes	Yes	No	Yes		No
Mbeya	Rungwe DC	511/2023	Married/living with partner		Completed primary	Unemployed		Yes	Negative											No	2	Sometimes	No	No	No	Yes	No	No	No		Yes	Yes	Yes	Yes	Yes	Yes		No
Mbeya	Rungwe DC	084/2024	Married/living with partner		Completed primary	Self-employed/business		Yes	Negative											No	1	Always	No	No	No	Yes	Yes	No	No		No	Yes	Yes	Yes	Yes	Yes		No
Mbeya	Rungwe DC	003/2024	Married/living with partner		Completed primary	Self-employed/business		Yes	Negative											No	1	Sometimes	No	No	No	Yes	Yes	No	No		No	Yes	Yes	Yes	Yes	Yes		No
Mbeya	Rungwe DC	001/2024	Married/living with partner		Completed secondary	Farming		Yes	Negative											No	1	Never	No	No	Yes	Yes	Yes	Yes	No		Yes	Yes	No	Yes	Yes	Yes		No
Mbeya	Rungwe DC	131/2024	Married/living with partner		Completed professional/technical school	Employed		Yes	Negative											No	1	Sometimes	No	No	No	Yes	Yes	No	No		No	Yes	Yes	Yes	Yes	Yes		No
Mbeya	Rungwe DC	526/2023	Married/living with partner		Completed primary	Unemployed		Yes	Negative											No	1	Always	No	No	Yes	Yes	Yes	No	No		No	No	No	No	No	No		No
Mbeya	Rungwe DC	006/2024	Married/living with partner		Completed primary	Employed		Yes	Negative											Yes	1	Never	No	Yes	No	No	No	No	No		No	No	No	No	No	Yes		No
Mbeya	Rungwe DC	432/2023	Married/living with partner		Completed primary	Employed		Yes	Negative											No	1	Always	No	No	No	No	Yes	No	No		No	Yes	No	No	No	No		No
Mbeya	Rungwe DC	067/2024	Married/living with partner		Completed primary	Self-employed/business		Yes	Negative											No	1	Sometimes	No	No	No	Yes	Yes	No	Yes		No	Yes	No	Yes	No	Yes		No
Mbeya	Rungwe DC	092/2024	Married/living with partner		Completed primary	Farming		Yes	Negative											No	1	Sometimes	No	No	No	Yes	No	No	No		No	Yes	No	Yes	No	No		No
Mbeya	Rungwe DC	465/2023	Married/living with partner		Completed secondary	Self-employed/business		Yes	Negative											No	1	Sometimes	No	No	No	Yes	No	No	No		Yes	Yes	Yes	Yes	Yes	Yes		No
Mbeya	Rungwe DC	011/2024	Married/living with partner		Completed primary	Self-employed/business		Yes	Negative											No	1	Never	No	No	No	Yes	No	No	No		Yes	Yes	No	Yes	No	Yes		No
Mbeya	Rungwe DC	065/2024	Married/living with partner		Completed secondary	Unemployed		Yes	Negative											No	1	Sometimes	No	No	No	Yes	Yes	No	No		Yes	Yes	Yes	Yes	Yes	Yes		No
Mbeya	Rungwe DC	431/2023	Married/living with partner		Completed secondary	Self-employed/business		Yes	Negative											No	1	Sometimes	No	No	No	Yes	Yes	No	No		No	Yes	No	Yes	Yes	Yes		No
Mbeya	Rungwe DC	529/2023	Married/living with partner		Completed secondary	Self-employed/business		Yes	Negative											No	1	Never	No	No	No	Yes	Yes	No	No		No	No	No	No	No	No		No
Mbeya	Rungwe DC	093/2024	Married/living with partner		Completed primary	Self-employed/business		Yes	Negative											No	1	Sometimes	No	No	No	No	No	No	No		Yes	Yes	Yes	Yes	Yes	Yes		No
Mbeya	Rungwe DC	068/2024	Married/living with partner		Completed primary	Self-employed/business		Yes	Negative											No	1	Sometimes	No	No	Yes	Yes	Yes	No	No		Yes	Yes	Yes	Yes	Yes	Yes		No
Mbeya	Rungwe DC	062/2024	Married/living with partner		Completed secondary	Farming		Yes	Negative											No	1	Sometimes	No	No	No	Yes	Yes	No	No		Yes	No	Yes	No	Yes	No		No
Mbeya	Rungwe DC	069/2024	Married/living with partner		Completed primary	Self-employed/business		Yes	Negative											No	1	Sometimes	No	No	No	Yes	Yes	No	No		Yes	Yes	Yes	Yes	Yes	Yes		No
Mbeya	Rungwe DC	014/2024	Married/living with partner		Completed primary	Employed		Yes	Negative											No	1	Sometimes	No	No	No	Yes	No	No	No		Yes	Yes	Yes	Yes	Yes	Yes		No
Mbeya	Rungwe DC	538/2023	Married/living with partner		Completed primary	Employed		Yes	Negative											No	1	Never	No	Yes	Yes	Yes	Yes	No	No		No	Yes	No	No	Yes	Yes		No
Mbeya	Rungwe DC	510/2023	Married/living with partner		Completed primary	Farming		Yes	Negative											No	1	Never	No	No	No	Yes	Yes	No	Don't know		No	No	Yes	Yes	No	Yes		No
Mbeya	Rungwe DC	018/2024	Married/living with partner		Completed primary	Farming		Yes	Negative											No	1	Never	No	No	No	Yes	Yes	No	Don't know		No	No	Yes	Yes	No	Yes		No
Mbeya	Rungwe DC	094/2024	Married/living with partner		Completed primary	Farming		Yes	Negative											No	1	Never	No	No	No	Yes	Yes	No	Don't know		No	No	Yes	Yes	No	Yes		No
Mbeya	Rungwe DC	565/2023	Married/living with partner		Completed primary	Farming		Yes	Negative											No	1	Never	No	No	No	Yes	Yes	No	Don't know		No	No	Yes	Yes	No	Yes		No
Mbeya	Rungwe DC	076/2024	Married/living with partner		Completed primary	Self-employed/business		Yes	Negative											No	2	Sometimes	No	No	No	Yes	Yes	No	Don't know		No	No	Yes	Yes	No	Yes		No
Mbeya	Rungwe DC	836/2023	Married/living with partner		Completed primary	Farming		Yes	Negative											No	1	Never	No	No	No	Yes	Yes	No	Don't know		No	No	Yes	Yes	No	Yes		No
Mbeya	Rungwe DC	094/2024	Married/living with partner		Completed secondary	Farming		Yes	Negative											No	1	Sometimes	No	No	No	No	Yes	No	No		No	Yes	No	No	No	No		No
Mbeya	Rungwe DC	074/2024	Married/living with partner		Completed primary	Self-employed/business		Yes	Negative											No	2	Sometimes	No	No	No	Yes	No	No	No		Don't know	No	Yes	Yes	Yes	No		No
Mbeya	Rungwe DC	097/2024	Married/living with partner		Completed secondary	Self-employed/business		Yes	Negative											No	1	Sometimes	No	No	No	Yes	Yes	No	No		No	Yes	No	Yes	No	Yes		No
Mbeya	Rungwe DC	098/2024	Married/living with partner		Completed primary	Employed		Yes	Negative											No	1	Never	No	No	No	Yes	No	No	No		Yes	No	Yes	No	No	No		No
Mbeya	Rungwe DC	095/2024	Married/living with partner		Completed primary	Self-employed/business		Yes	Positive											No	1	Never	No	No	No	No	Yes	No	No		No	Yes	No	No	No	Yes		No
Mbeya	Rungwe DC	022/2024	Married/living with partner		Completed secondary	Self-employed/business		Yes	Negative											No	1	Sometimes	No	No	Yes	Yes	Yes	No	Yes		Yes	No	Yes	No	Yes	No		No
Mbeya	Rungwe DC	078/2024	Married/living with partner		Completed primary	Self-employed/business		Yes	Negative											No	1	Sometimes	No	No	No	Yes	Yes	No	No		Yes	Yes	Yes	Yes	Yes	Yes		No
Mbeya	Rungwe DC	537/2023	Married/living with partner		Completed primary	Self-employed/business		Yes	Negative											No	1	Sometimes	No	No	No	Yes	Yes	No	No		No	Yes	No	Yes	No	Yes		No
Mbeya	Rungwe DC	099/2024	Married/living with partner		Completed primary	Employed		Yes	Negative											No	1	Sometimes	No	No	No	Yes	Yes	No	No		No	Yes	No	Yes	No	Yes		No
Mbeya	Rungwe DC	100/2024	Married/living with partner		Completed primary	Self-employed/business		Yes	Negative											Yes	1	Sometimes	No	No	No	Yes	Yes	No	No		No	Yes	No	Yes	No	Yes		No
Mbeya	Rungwe DC	013/2024	Married/living with partner		Completed primary	Employed		Yes	Negative											No	1	Sometimes	No	No	No	Yes	Yes	No	No		Yes	Yes	Yes	Yes	No	No		No
Mbeya	Rungwe DC	449/2023	Married/living with partner		Completed primary	Farming		Yes	Negative											No	1	Sometimes	No	No	No	Yes	No	No	No		No	Yes	Yes	Yes	Yes	Yes		No
Mbeya	Rungwe DC	066/2024	Married/living with partner		Completed primary	Unemployed		Yes	Negative											No	1	Never	No	No	No	Yes	Yes	No	No		Yes	Yes	Yes	Yes	Yes	Yes		No
Mbeya	Rungwe DC	103/2024	Married/living with partner		Completed primary	Self-employed/business		Yes	Negative											No	1	Sometimes	No	No	No	No	Yes	No	No		No	No	Yes	Yes	Yes	Yes		No
Mbeya	Rungwe DC	103/2024	Married/living with partner		Completed secondary	Self-employed/business		Yes	Negative											No	1	Never	No	No	No	Yes	Yes	No	No		Yes	Yes	No	Yes	No	Yes		No
Mbeya	Rungwe DC	106/2024	Married/living with partner		Completed primary	Self-employed/business		Yes	Negative											No	1	Never	No	No	No	Yes	Yes	No	No		No	Yes	No	Yes	No	Yes		No
Mbeya	Rungwe DC	560/2023	Married/living with partner		Completed professional/technical school	Employed		Yes	Negative											No	1	Never	No	No	No	No	No	No	No		Yes	Yes	Yes	No	Yes	No		No
Mbeya	Rungwe DC	032/2024	Married/living with partner		Completed secondary	Self-employed/business		Yes	Negative											No	1	Never	No	No	No	Yes	No	No	No		No	Yes	No	Yes	Yes	Yes		No
Mbeya	Rungwe DC	107/2024	Married/living with partner		Completed secondary	Employed		Yes	Negative											No	1	Never	No	No	No	No	No	No	No		Yes	Yes	Yes	No	Yes	No		No
Mbeya	Rungwe DC	030/2024	Married/living with partner		Completed secondary	Farming		Yes	Negative											No	1	Never	No	No	No	No	No	No	No		Yes	Yes	Yes	Yes	No	No		No
Mbeya	Rungwe DC	026/2024	Married/living with partner		Completed primary	Self-employed/business		Yes	Negative											No	1	Never	No	No	No	No	No	No	No		Yes	Yes	Yes	Yes	Yes	Yes		No
Mbeya	Rungwe DC	108/2024	Married/living with partner		Completed primary	Employed		Yes	Negative											No	2	Sometimes	No	No	No	Yes	Yes	No	No		Yes	Yes	No	Yes	No	Yes		No
Mbeya	Rungwe DC	109/2024	Divorced/ separated		Completed professional/technical school	Employed		Yes	Negative											No	1	Never	No	No	No	No	Yes	No	No		Yes	No	Yes	No	Yes	Yes		No
Mbeya	Rungwe DC	553/2023	Married/living with partner		Completed primary	Employed		Yes	Negative											No	1	Never	No	No	Yes	No	Yes	No	No		Yes	Yes	Yes	No	Yes	Yes		No
Mbeya	Rungwe DC	549/2023	Married/living with partner		Completed primary	Unemployed		Yes	Negative											No	1	Never	No	No	No	Yes	Yes	No	No		No	Yes	Yes	No	Yes	No		No
Mbeya	Rungwe DC	110/2024	Married/living with partner		Completed secondary	Farming		Yes	Negative											No	1	Sometimes	No	No	No	Yes	Yes	No	No		Yes	Yes	Yes	Yes	Yes	Yes		No
Mbeya	Rungwe DC	111/2024	Married/living with partner		Completed secondary	Self-employed/business		Yes	Negative											No	1	Never	No	No	No	Yes	No	No	No		Yes	Yes	Yes	No	Yes	No		No
Mbeya	Rungwe DC	112/2024	Married/living with partner		Completed primary	Farming		Yes	Negative											No	1	Sometimes	No	No	No	Yes	Yes	No	No		Yes	Yes	No	Yes	No	Yes		No
Mbeya	Rungwe DC	113/2024	Married/living with partner		Completed secondary	Unemployed		Yes	Negative											No	1	Never	No	No	No	Yes	Yes	No	No		Yes	Yes	Yes	No	Yes	No		No
Mbeya	Rungwe DC	114/2024	Married/living with partner		Completed primary	Self-employed/business		Yes	Negative											No	1	Never	No	No	No	Yes	No	No	No		Yes	Yes	No	No	No	Yes		No
Mbeya	Rungwe DC	532/2024	Married/living with partner		Completed secondary	Self-employed/business		Yes	Negative											No	1	Never	No	No	No	Yes	Yes	No	No		No	No	No	No	Yes	Yes		No
Mbeya	Rungwe DC	115/2024	Married/living with partner		Completed primary	Self-employed/business		Yes	Negative											No	1	Sometimes	No	No	No	Yes	Yes	No	No		Yes	Yes	No	Yes	Yes	Yes		No
Mbeya	Rungwe DC	116/2024	Married/living with partner		Completed primary	Self-employed/business		Yes	Negative											No	1	Never	No	No	Yes	No	Yes	No	No		Yes	No	No	No	No	Yes		No
Mbeya	Rungwe DC	117/2024	Married/living with partner		Completed primary	Self-employed/business		Yes	Negative											No	1	Sometimes	No	Yes	No	Yes	Yes	No	No		Yes	Yes	No	Yes	No	Yes		No
Mbeya	Rungwe DC	490/2023	Married/living with partner		Completed secondary	Unemployed		Yes	Negative											No	1	Never	No	No	No	Yes	Yes	No	Don't know		No	No	No	Yes	No	Yes		No
Mbeya	Rungwe DC	118/2024	Married/living with partner		Completed primary	Unemployed		Yes	Negative											No	1	Never	No	No	No	Yes	Yes	No	Don't know		No	No	Yes	Yes	No	Yes		No
Mbeya	Rungwe DC	508/2023	Married/living with partner		No formal schooling	Farming		Yes	Negative											No	1	Never	No	No	No	Yes	No	No	Don't know		No	No	Yes	Yes	Yes	Yes		No
Mbeya	Rungwe DC	119/2024	Married/living with partner		Completed secondary	Farming		Yes	Negative											No	1	Never	No	No	No	Yes	No	No	Don't know		No	No	Yes	Yes	No	Yes		No
Mbeya	Rungwe DC	120/2024	Married/living with partner		Completed primary	Farming		Yes	Negative											No	1	Never	No	No	No	No	Yes	No	Don't know		No	No	No	Yes	No	Yes		No
Mbeya	Rungwe DC	550/2023	Married/living with partner		Completed primary	Farming		Yes	Negative											No	1	Never	No	No	No	Yes	Yes	No	Don't know		No	No	No	Yes	No	No		No
Mbeya	Rungwe DC	541/2023	Married/living with partner		Completed primary	Farming		Yes	Negative											No	1	Never	No	No	No	Yes	Yes	No	Don't know		No	No	Yes	No	No	No		No
Mbeya	Rungwe DC	130/2024	Married/living with partner		Completed secondary	Self-employed/business		Yes	Negative											No	1	Sometimes	No	No	No	Yes	No	No	No		No	Yes	Yes	No	Yes	Yes		No
Mbeya	Rungwe DC	519/2023	Married/living with partner		Completed primary	Farming		Yes	Negative											No	1	Sometimes	No	No	No	Yes	Yes	No	No		Yes	Yes	Yes	No	Yes	No		No
Mbeya	Rungwe DC	563/2023	Married/living with partner		Completed primary	Farming		Yes	Negative											No	1	Never	No	No	No	Yes	Yes	No	No		Yes	Yes	Yes	Yes	Yes	Yes		No
Mbeya	Rungwe DC	131/2024	Married/living with partner		Completed secondary	Self-employed/business		Yes	Negative											No	1	Never	No	No	No	Yes	No	No	No		Yes	Yes	Yes	Yes	Yes	Yes		No
Mbeya	Rungwe DC	138/2024	Married/living with partner		Completed primary	Self-employed/business		Yes	Negative											No	1	Never	No	No	No	Yes	Yes	No	Don't know		No	Yes	Yes	Yes	No	Yes		No
Mbeya	Rungwe DC	143/2024	Married/living with partner		Completed professional/technical school	Employed		Yes	Negative											No	1	Never	No	No	Yes	Yes	Yes	No	No		No	Yes	No	Yes	Yes	Yes		No
Mbeya	Rungwe DC	144/2024	Married/living with partner		Completed professional/technical school	Employed		Yes	Negative											No	1	Never	No	No	No	Yes	No	No	Yes		Yes	Yes	Yes	No	Yes	Yes		No
Mbeya	Rungwe DC	064/2024	Married/living with partner		Completed primary	Self-employed/business		Yes	Negative											No	1	Never	No	No	No	Yes	Yes	No	No		No	Yes	Yes	No	Yes	Yes		No
Mbeya	Rungwe DC	065/2024	Married/living with partner		Completed primary	Self-employed/business		Yes	Negative											No	1	Never	No	No	No	Yes	Yes	No	No		Yes	No	Yes	No	Yes	Yes		No
Mbeya	Rungwe DC	146/2024	Married/living with partner		Completed primary	Self-employed/business		Yes	Negative											No	1	Never	No	No	No	Yes	Yes	No	No		Yes	Yes	Yes	Yes	Yes	No		No
Mbeya	Rungwe DC	149/2024	Single/never been married		Completed primary	Unemployed		Yes	Negative											No	1	Never	No	No	No	No	No	No	No		Yes	No	Yes	Yes	No	Yes		No
Mbeya	Rungwe DC	150/2024	Married/living with partner		Completed primary	Farming		Yes	Negative											No	1	Never	No	No	No	No	No	No	No		Yes	No	Yes	No	Yes	Yes		No
Mbeya	Rungwe DC	151/2024	Single/never been married		Completed primary	Unemployed		Yes	Negative											No	1	Never	No	No	No	No	No	No	No		No	No	No	No	No	Yes		No
Mbeya	Rungwe DC	152/2024	Single/never been married		Completed primary	Farming		Yes	Negative											No	1	Never	No	No	No	No	No	No	No		Yes	No	No	No	No	No		No
Mbeya	Rungwe DC	153/2024	Married/living with partner		Completed primary	Farming		Yes												Yes	1	Never	No	No	No	No	No	No	No		Yes	Yes	No	No	No	Yes		No
Mbeya	Rungwe DC	154/2024	Married/living with partner		Completed secondary	Employed		Yes	Negative											Yes	1	Sometimes	No	Yes	Yes	Yes	Yes	No	Yes		No	No	No	No	No	Yes		No
Mbeya	Rungwe DC	155/2024	Married/living with partner		Completed primary	Self-employed/business		Yes	Negative											No	1	Sometimes	No	No	Yes	Yes	No	No	Yes		No	Yes	No	No	No	Yes		No
Mbeya	Rungwe DC	156/2024	Married/living with partner		Completed secondary	Self-employed/business		Yes	Negative											No	1	Sometimes	No	No	No	Yes	Yes	No	No		No	Yes	Yes	Yes	Yes	Yes		No
Mbeya	Rungwe DC	157/2024	Married/living with partner		Completed primary	Unemployed		Yes	Negative											No	1	Never	No	No	Yes	Yes	Yes	No	No		Yes	Yes	Yes	Yes	Yes	Yes		No
Mbeya	Rungwe DC	158/2024	Married/living with partner		Completed secondary	Employed		Yes	Positive											Yes	1	Never	No	No	No	No	No	No	No		Yes	Yes	Yes	No	Yes	Yes		No
Mbeya	Rungwe DC	159/2024	Married/living with partner		Completed primary	Employed		Yes	Negative											No	1	Never	No	Yes	Yes	No	Yes	No	No		No	No	Yes	No	No	No		No
Mbeya	Rungwe DC	160/2024	Single/never been married		Completed primary	Self-employed/business		Yes	Negative											No	1	Always	No	No	No	No	No	No	No		Yes	Yes	Yes	No	No	No		No
Mbeya	Rungwe DC	164/2024	Married/living with partner		Completed primary	Employed		Yes	Negative											No	1	Never	No	No	No	No	Yes	No	No		No	Yes	No	Yes	No	No		No
Mbeya	Rungwe DC	165/2024	Married/living with partner		Completed primary	Self-employed/business		Yes	Negative											No	1	Never	No	No	No	No	Yes	No	No		No	No	Yes	No	Yes	No		No
Mbeya	Rungwe DC	167/2024	Married/living with partner		Completed primary	Self-employed/business		Yes	Negative											No	1	Never	No	No	No	No	No	No	No		No	No	No	No	No	Don't know		No
Mbeya	Rungwe DC	168/2024	Married/living with partner		Completed primary	Farming		Yes	Negative											No	1	Never	Yes	No	No	Yes	Yes	No	Don't know		No	No	Yes	Yes	No	Yes		No
Mbeya	Rungwe DC	169/2024	Married/living with partner		Completed secondary	Unemployed		Yes	Negative											No	1	Never	No	No	No	Yes	Yes	No	Don't know		No	No	Yes	Yes	No	Yes		No
Mbeya	Rungwe DC	170/2024	Married/living with partner		Completed primary	Farming		Yes	Negative											No	1	Never	No	No	No	Yes	Yes	No	Don't know		No	No	Yes	Yes	No	Yes		No
Mbeya	Rungwe DC	171/2024	Married/living with partner		Completed secondary	Farming		Yes	Negative											No	1	Never	No	No	No	Yes	Yes	Yes	Don't know		No	No	No	Yes	No	Yes		No
Mbeya	Rungwe DC	174/2024	Married/living with partner		Completed primary	Self-employed/business		Yes	Negative											No	1	Never	No	No	No	No	Yes	No	No		Yes	Yes	Yes	Yes	No	No		No
Mbeya	Rungwe DC	175/2024	Married/living with partner		Completed secondary	Self-employed/business		Yes	Negative											No	1	Never	No	No	No	No	No	No	No		No	No	Yes	Yes	Yes	Yes		No
Mbeya	Rungwe DC	176/2024	Married/living with partner		Completed secondary	Self-employed/business		Yes	Negative											No	1	Never	No	No	No	No	No	No	No		Yes	Yes	Yes	No	Yes	Yes		No
Mbeya	Rungwe DC	177/2024	Married/living with partner		Completed secondary	Self-employed/business		Yes	Negative											No	1	Never	No	No	No	No	No	No	No		No	Yes	No	No	No	No		No
Mbeya	Rungwe DC	178/2024	Married/living with partner		Completed secondary	Self-employed/business		Yes	Negative											No	1	Never	No	No	No	No	No	No	No		Yes	No	Yes	No	Yes	No		No
Mbeya	Rungwe DC	179/2024	Married/living with partner		Completed primary	Self-employed/business		Yes	Negative											No	1	Never	No	No	No	No	No	No	No		Yes	No	No	Yes	No	No		No
Mbeya	Rungwe DC	185/2024	Married/living with partner		Completed secondary	Employed		Yes	Negative											No	1	Never	No	No	No	Yes	Yes	No	Don't know		No	No	Yes	Yes	No	Yes		No
Mbeya	Rungwe DC	186/2024	Married/living with partner		Completed primary	Self-employed/business		Yes	Negative											No	1	Never	No	No	No	No	No	No	No		No	No	No	No	No	No		No
Mbeya	Rungwe DC	187/2024	Married/living with partner		Completed primary	Self-employed/business		Yes	Negative											No	1	Never	No	No	No	No	No	No	No		Yes	Yes	Yes	No	Yes	No		No
Mbeya	Rungwe DC	188/2024	Married/living with partner		Completed primary	Self-employed/business		Yes	Negative											No	1	Never	No	No	No	No	No	No	No		Yes	Yes	Yes	No	No	No		No
Mbeya	Rungwe DC	187/2024	Married/living with partner		Completed secondary	Self-employed/business		Yes	Negative											No	1	Never	No	No	No	No	No	No	No		Yes	No	No	No	No	Yes		No
Mbeya	Rungwe DC	190/2024	Married/living with partner		Completed primary	Self-employed/business		Yes	Negative											No	1	Never	No	No	No	No	No	No	No		No	No	No	No	Yes	Yes		No
Mbeya	Rungwe DC	191/2024	Married/living with partner		Completed primary	Self-employed/business		Yes	Negative											No	1	Never	No	Yes	No	No	No	No	No		No	No	No	No	Yes	Yes		No
Mbeya	Rungwe DC	192/2024	Married/living with partner		Completed primary	Self-employed/business		Yes	Negative											No	1	Sometimes	No	Yes	No	No	No	No	No		No	No	No	No	No	Yes		No
Mbeya	Rungwe DC	193/2024	Married/living with partner		Completed primary	Self-employed/business		Yes	Negative											No	1	Sometimes	No	No	No	No	No	No	No		No	No	No	No	No	Yes		No
Mbeya	Rungwe DC	194/2024	Married/living with partner		Completed primary	Self-employed/business		Yes	Negative											No	1	Sometimes	No	No	No	No	No	No	No		No	No	No	No	No	Yes		No
Mbeya	Rungwe DC	195/2024	Married/living with partner		Completed primary	Self-employed/business		Yes	Negative											No	1	Never	No	No	No	No	No	No	No		Yes	Yes	No	Yes	No	Yes		No
Mbeya	Rungwe DC	196/2024	Married/living with partner		Completed secondary	Self-employed/business		Yes	Negative											No	1	Never	No	No	No	No	No	No	No		Yes	No	No	Yes	No	Yes		No
Mbeya	Rungwe DC	197/2024	Married/living with partner		Completed secondary	Employed		Yes	Negative											No	1	Never	No	No	No	No	Yes	No	No		Yes	No	No	No	No	No		No
Mbeya	Rungwe DC	198/2024	Married/living with partner		Completed primary	Unemployed		Yes	Negative											No	1	Never	No	No	No	No	Yes	No	No		Yes	No	Yes	No	Yes	No		No
Mbeya	Rungwe DC	199/2024	Married/living with partner		Completed primary	Employed		Yes	Negative											No	1	Never	No	No	No	No	No	No	No		Yes	No	Yes	No	Yes	No		No
Mbeya	Rungwe DC	200/2024	Married/living with partner		Completed primary	Self-employed/business		Yes	Negative											No	1	Never	No	No	No	No	No	No	No		Yes	No	Yes	Yes	Yes	Yes		No
Mbeya	Rungwe DC	201/2024	Single/never been married		Completed secondary	Self-employed/business		Yes	Negative											No	1	Sometimes	No	No	No	No	No	No	No		Yes	No	No	No	No	No		No
Mbeya	Rungwe DC	201/2024	Married/living with partner		Completed secondary	Unemployed		Yes	Negative											No	1	Always	Yes	No	No	Yes	Yes	No	No		No	Yes	No	No	No	No		No
Mbeya	Rungwe DC	203/2024	Married/living with partner		Completed secondary	Employed		Yes	Negative											No	1	Never	No	No	No	No	Yes	No	No		Yes	No	No	No	Yes	Yes		No
Mbeya	Rungwe DC	205/2024	Married/living with partner		Completed primary	Farming		Yes	Negative											No	1	Never	No	No	No	No	No	No	No		No	No	No	Don't know	No	No		No
Mbeya	Rungwe DC	204/2024	Married/living with partner		Completed primary	Self-employed/business		Yes	Negative											No	1	Never	No	No	No	No	No	No	No		No	No	No	No	No	No		No
Mbeya	Rungwe DC	206/2024	Married/living with partner		Completed primary	Unemployed		Yes	Negative											No	1	Never	No	No	No	No	No	No	No		Yes	No	Yes	No	Yes	No		No
Mbeya	Rungwe DC	516/2024	Married/living with partner		Completed secondary	Self-employed/business		Yes	Negative											No	1	Never	No	No	No	No	No	No	No		No	No	No	Yes	No	Yes		No
Mbeya	Rungwe DC	662/2024	Married/living with partner		Completed secondary	Self-employed/business		Yes	Negative											No	1	Never	No	No	No	No	No	No	No		Yes	No	No	Yes	No	No		No
Mbeya	Rungwe DC	663/2024	Married/living with partner		Completed primary	Employed		Yes	Negative											No	1	Never	No	No	No	No	No	No	No		No	No	No	No	No	No		No
Mbeya	Rungwe DC	736/2024	Married/living with partner		Completed primary	Unemployed		Yes	Negative											No	1	Never	No	No	No	No	No	No	No		Yes	No	Yes	No	No	No		No
Mbeya	Rungwe DC	737/2024	Married/living with partner		Completed primary	Employed		Yes	Negative											No	1	Never	No	No	No	Yes	No	No	No		No	No	Yes	No	No	No		No
Mbeya	Rungwe DC	738/2024	Divorced/ separated		Completed primary	Unemployed		Yes	Negative											No	1	Never	No	No	No	No	No	No	No		Yes	No	No	Yes	Yes	No		No
Mbeya	Rungwe DC	739/2024	Married/living with partner		Completed primary	Employed		Yes	Negative											No	1	Never	No	No	No	No	No	No	No		Yes	Yes	Yes	No	Yes	No		No
Mbeya	Rungwe DC	740/2024	Married/living with partner		Completed secondary	Self-employed/business		Yes	Negative											No	1	Never	No	No	No	No	Yes	No	No		Yes	No	Yes	No	No	No		No
Mbeya	Rungwe DC	741/2024	Married/living with partner		Completed secondary	Self-employed/business		Yes	Negative											No	1	Never	No	No	No	No	No	No	No		Yes	No	No	No	No	No		No
Mbeya	Rungwe DC	742/2024	Married/living with partner		Completed primary	Self-employed/business		Yes	Negative											No	1	Never	No	No	No	No	No	No	No		No	Yes	No	Yes	No	Yes		No
Mbeya	Rungwe DC	743/2024	Married/living with partner		Completed secondary	Self-employed/business		Yes	Negative											No	1	Never	No	No	No	No	No	No	No		No	No	No	Yes	Don't know	No		No
Mbeya	Rungwe DC	744/2024	Married/living with partner		Completed primary	Self-employed/business		Yes	Negative											No	1	Never	No	No	No	Yes	No	No	No		No	No	No	No	No	Don't know		No
Mbeya	Rungwe DC	716/2024	Married/living with partner		Completed secondary	Employed		Yes	Negative											No	1	Never	No	No	No	No	No	No	No		Yes	No	Yes	No	No	No		No
Mbeya	Rungwe DC	717/2024	Married/living with partner		Completed primary	Self-employed/business		Yes	Negative											No	1	Never	No	No	No	No	No	No	No		Yes	No	Yes	Yes	Yes	No		No
Mbeya	Rungwe DC	718/2024	Married/living with partner		Completed primary	Self-employed/business		Yes	Negative											No	1	Never	No	No	No	No	No	No	No		No	Yes	No	Yes	No	No		No
Mbeya	Rungwe DC	719/2024	Married/living with partner		Completed secondary	Self-employed/business		Yes	Negative											No	1	Never	No	No	No	No	No	No	No		Yes	No	No	No	No	No		No
Mbeya	Rungwe DC	720/2024	Married/living with partner		Completed professional/technical school	Employed		Yes	Negative											No	1	Never	No	No	No	No	No	No	Yes		No	No	No	No	No	Don't know		No
Mbeya	Rungwe DC	721/2024	Married/living with partner		Completed primary	Employed		Yes	Negative											No	1	Sometimes	No	No	No	No	No	No	No		No	No	Yes	Yes	No	Yes		No
Mbeya	Rungwe DC	231/2024	Married/living with partner		Completed primary	Self-employed/business		Yes	Negative											No	1	Sometimes	No	No	No	No	No	No	No		No	No	No	Yes	No	Yes		No
Mbeya	Rungwe DC	232/2024	Married/living with partner		Completed secondary	Self-employed/business		Yes	Negative											No	1	Sometimes	No	No	No	No	No	No	No		No	No	No	Yes	No	Yes		No
Mbeya	Rungwe DC	235/2024	Married/living with partner		Completed secondary	Self-employed/business		Yes	Negative											Don’t know/remember	1	Never	No	No	No	No	No	No	No		No	No	No	Yes	No	Yes		No
Mbeya	Rungwe DC	236/2024	Married/living with partner		Completed professional/technical school	Employed		Yes	Negative											No	1	Sometimes	No	No	No	No	No	No	No		No	No	No	Yes	No	Yes		No
Mbeya	Rungwe DC	237/2024	Married/living with partner		Completed primary	Unemployed		Yes	Negative											No	1	Never	No	No	No	No	No	No	No		No	No	Yes	No	No	No		No
Mbeya	Rungwe DC	238/2024	Married/living with partner		Completed primary	Self-employed/business		Yes	Negative											Yes	1	Sometimes	No	No	No	No	No	No	No		Yes	Yes	Yes	No	No	No		No
Mbeya	Rungwe DC	239/2024	Married/living with partner		Completed primary	Self-employed/business		Yes	Negative											No	1	Never	No	No	No	No	No	No	No		No	No	No	No	No	No		No
Mbeya	Rungwe DC	240/2024	Married/living with partner		Completed secondary	Self-employed/business		Yes	Negative											No	1	Never	No	No	No	No	Yes	No	No		No	No	Yes	No	No	No		No
Mbeya	Rungwe DC	750/2024	Married/living with partner		Completed secondary	Employed		Yes	Negative											No	1	Sometimes	No	No	No	No	No	No	No		No	No	No	No	No	No		No
Mbeya	Rungwe DC	407/2024	Married/living with partner		Completed secondary	Self-employed/business		Yes	Negative											No	1	Sometimes	No	Yes	No	No	No	No	No		No	No	No	No	No	No		No
Mbeya	Rungwe DC	448/2024	Married/living with partner		Completed primary	Self-employed/business		Yes	Negative											No	1	Sometimes	No	No	No	No	No	No	No		No	No	No	No	No	No		No
Mbeya	Rungwe DC	382/2024	Married/living with partner		Completed primary	Self-employed/business		Yes	Negative											No	1	Never	No	No	No	No	No	No	No		No	No	No	No	No	No		No
Mbeya	Rungwe DC	751/2024	Married/living with partner		Completed primary	Self-employed/business		Yes	Negative											No	1	Sometimes	No	No	No	No	No	No	No		No	No	No	No	No	No		No
Mbeya	Rungwe DC	752/2024	Married/living with partner		Completed primary	Self-employed/business		Yes	Negative											No	1	Sometimes	No	No	No	No	No	No	No		No	No	No	No	No	No		No
Mbeya	Rungwe DC	248/2024	Married/living with partner		Completed primary	Self-employed/business		Yes	Negative											No	1	Sometimes	No	No	No	No	No	No	No		No	No	No	No	No	No		No
Mbeya	Rungwe DC	250/2024	Married/living with partner		Completed primary	Self-employed/business		Yes	Negative											No	1	Sometimes	No	No	No	No	No	No	No		No	No	No	No	No	No		No
Mbeya	Rungwe DC	251/2024	Married/living with partner		Completed primary	Self-employed/business		Yes	Negative											No	1	Sometimes	No	No	No	No	No	No	No		No	No	No	No	No	No		No
Mbeya	Rungwe DC	249/2024	Married/living with partner		Completed primary	Self-employed/business		Yes	Negative											No	1	Sometimes	No	Yes	No	No	No	No	No		No	No	No	No	No	No		No
Mbeya	Rungwe DC	252/2024	Married/living with partner		Completed primary	Self-employed/business		Yes	Negative											No	1	Sometimes	No	No	No	No	No	No	No		No	No	No	No	No	No		No
Mbeya	Rungwe DC	253/2024	Married/living with partner		Completed secondary	Self-employed/business		Yes	Negative											No	1	Sometimes	No	No	No	No	No	No	No		No	No	No	No	No	No		No
Mbeya	Rungwe DC	255/2024	Married/living with partner		Completed primary	Farming		Yes	Negative											No	1	Never	No	No	No	Yes	Yes	No	No		No	No	No	No	No	No		No
Mbeya	Rungwe DC	256/2024	Married/living with partner		Completed secondary	Self-employed/business		Yes	Negative											No	1	Never	No	No	No	No	Yes	No	Yes		No	Yes	No	No	No	No		No
Mbeya	Rungwe DC	254/2024	Married/living with partner		Completed primary	Employed		Yes	Negative											No	1	Never	No	No	No	Yes	No	No	No		No	No	No	No	No	No		No
Mbeya	Rungwe DC	257/2024	Married/living with partner		No formal schooling	Farming		Yes	Negative											No	1	Sometimes	No	No	No	No	No	No	Don't know		No	No	No	No	No	No		No
Mbeya	Rungwe DC	270/2024	Married/living with partner		Completed secondary	Farming		Yes	Negative											No	1	Never	No	No	No	Yes	Yes	No	Don't know		No	Yes	Yes	Yes	Yes	Yes		No
Mbeya	Rungwe DC	012/2024	Married/living with partner		Completed primary	Employed		Yes	Negative											No	1	Always	No	No	Yes	No	Yes	No	No		No	Yes	Yes	Yes	No	Yes		No
Mbeya	Rungwe DC	258/2024	Married/living with partner		Completed secondary	Self-employed/business		Yes	Negative											No	1	Sometimes	No	No	No	No	No	No	No		No	No	No	No	No	No		No
Mbeya	Rungwe DC	259/2024	Married/living with partner		Completed secondary	Self-employed/business		Yes	Negative											Yes	1	Never	No	No	No	No	No	No	No		No	No	No	No	No	No		No
[truncated: 4,771 more rows]
