# Supplementary material for: Prevalence and associated factors for HIV, HBV and syphilis coinfections among pregnant women attending antenatal care in Tanzania
Source: PLoS One. 2025 Aug 1;20(8):e0329068. doi: 10.1371/journal.pone.0329068 (PMC12316242; doi:10.1371/journal.pone.0329068)
Supplement: S1 File — (ZIP) [file pone.0329068.s001.zip › S1_File.XLSX/Mbeya/Tool 1 Screening-Mbeya.xlsx]

## Sheet: Combined
Name of the region	Name of the Council	Participant ID	Is the woman pregnant?	The age of the women	Is this your first ANC visit?	Have you tested for HIV during this visit?	What was the result for HIV test	Before today have you ever tested for HIV for this pregnancy?	At how many weeks pregnancy did you do the first HIV test?	What were the results of first test	Have you done a repeat HIV test for your pregnancy?	At how many weeks pregnancy did you do the repeat test?	What were the results of repeat test	Were you initiated on ART?	Are you currently on HIV treatment	Have you tested for syphilis during this visit	What was the results for Syphilis test	Before today have you ever tested for syphilis during this pregnancy?	When did you test?	What were the results	Did you receive syphilis treatment	What syphilis treatment did you get?	Specify	Before today have you ever tested for HBV?	When did you test?	monthcalculation	Number of months since last HBV test ${monthcalculation}	Number of months since last HBV test	What were the results	Are you currently on HBV treatment	This woman is ELIGIBLE for this study counsel the client for HBV testing	The client is eligible counsel the client for HBV testing	The CLIENT is not Eligible for the study provides routine RCH services	The CLIENT is not Eligible for the study provides routine RCH services	Eligibility status	The client consented	Status
Mbeya	Mbeya CC	0004/2024	Yes	29	No			Yes	19	Negative	No							Yes	2024-01-02	Negative				No											Eligible	Yes
Mbeya	Kyela DC	001/2024	Yes	22	Yes	Yes	Negative									Yes	Negative							Yes	2024-01-24	0		0	Negative						Eligible	Yes
Mbeya	Kyela DC	001/2024	Yes	17	Yes	Yes	Negative									Yes	Negative							No											Eligible	Yes
Mbeya	Rungwe DC	001/2024	Yes	22	No			Yes	24	Negative	No							Yes	2024-01-02	Negative				No											Eligible	Yes
Mbeya	Mbeya CC	001/2024	Yes	26	No			Yes	12	Negative	No							Yes	2024-01-02	Negative				No											Eligible	Yes
Mbeya	Kyela DC	002/2024	Yes	20	Yes	Yes	Negative									Yes	Negative							No											Eligible	Yes
Mbeya	Rungwe DC	002/2024	Yes	31	No			Yes	21	Negative	Yes	36	Negative					Yes	2024-01-02	Negative				No											Eligible	Yes
Mbeya	Mbeya CC	0021/2024	Yes	28	No			Yes	10	Negative	No							Yes	2024-01-02	Negative				No											Eligible	Yes
Mbeya	Kyela DC	003/2024	Yes	29	Yes	Yes	Negative									Yes	Negative							No											Eligible	Yes
Mbeya	Kyela DC	003/2024	Yes	32	Yes	Already HIV positive									Yes	Yes	Negative							No											Eligible	Yes
Mbeya	Mbarali DC	004/2024	Yes	28	Yes	Yes	Negative									Yes	Negative							No											Eligible	Yes
Mbeya	Chunya DC	005/2023	Yes	19	No			Yes	24	Negative	No							Yes	2024-01-02	Negative				No											Eligible	Yes
Mbeya	Rungwe DC	006/2024	Yes	35	No			Yes	29	Negative	No							Yes	2024-01-03	Negative				No											Eligible	Yes
Mbeya	Mbeya CC	0061/2024	Yes	26	No			Yes	10	Negative	No							Yes	2024-01-09	Negative				No											Eligible	Yes
Mbeya	Rungwe DC	007/2024	Yes	19	No			Yes	18	Negative	No							Yes	2024-01-03	Negative				No											Eligible	Yes
Mbeya	Kyela DC	008/2024	Yes	18	Yes	Yes	Negative									Yes	Negative							No											Eligible	Yes
Mbeya	Rungwe DC	008/2024	Yes	28	No			Yes	8	Negative	No							Yes	2024-01-03	Negative				No											Eligible	Yes
Mbeya	Mbarali DC	008/2024	Yes	28	No			Yes	30	Negative	Yes	34	Negative					Yes	2023-01-05	Negative				No											Eligible	Yes
Mbeya	Kyela DC	009/2024	Yes	29	Yes	Yes	Negative									Yes	Negative							No											Eligible	Yes
Mbeya	Mbarali DC	009/2024	Yes	22	No			Yes	20	Negative	No							Yes	2024-01-09	Negative				No											Eligible	Yes
Mbeya	Rungwe DC	009/2024	Yes	23	No			Yes	20	Negative	No							Yes	2024-01-01	Negative				No											Eligible	Yes
Mbeya	Rungwe DC	010/2024	Yes	26	No			No										No						No											Eligible	Yes
Mbeya	Kyela DC	010/2024	Yes	20	Yes	Yes	Negative									Yes	Negative							No											Eligible	Yes
Mbeya	Mbeya CC	010/2024	Yes	17	No			Yes	21	Negative	No							Yes	2024-01-09	Negative				No											Eligible	Yes
Mbeya	Mbeya CC	0100/2024	Yes	42	Yes	Yes	Negative									Yes	Negative							No											Eligible	Yes
Mbeya	Mbeya CC	0101/2024	Yes	28	Yes	Yes	Negative									Yes	Negative							No											Eligible	Yes
Mbeya	Mbeya CC	0103/2024	Yes	21	Yes	Yes	Negative									Yes	Negative							No											Eligible	Yes
Mbeya	Kyela DC	011/2024	Yes	34	Yes	Yes	Negative									Yes	Negative							No											Eligible	Yes
Mbeya	Mbarali DC	011/2024	Yes	25	No			Yes	21	Negative	No							Yes	2023-01-01	Negative				No											Eligible	Yes
Mbeya	Rungwe DC	012/2024	Yes	18	No			Yes	25	Negative	No							Yes	2024-01-08	Negative				No											Eligible	Yes
Mbeya	Mbarali DC	012/2024	Yes	25	No			Yes	14	Negative	No							Yes	2024-01-05	Negative				No											Eligible	Yes
Mbeya	Kyela DC	012/2024	Yes	34	Yes	Yes	Negative									Yes	Negative							No											Eligible	Yes
Mbeya	Rungwe DC	012/2024	Yes	33	No			Yes	14	Negative	No							Yes	2024-01-04	Negative				No											Eligible	Yes
Mbeya	Chunya DC	013/2023	Yes	38	No			Yes	16	Negative	No							Yes	2024-01-04	Negative				No											Eligible	Yes
Mbeya	Kyela DC	013/2024	Yes	27	Yes	Yes	Negative									Yes	Negative							No											Eligible	Yes
Mbeya	Rungwe DC	013/2024	Yes	35	No			Yes	21	Negative	No							Yes	2024-01-04	Negative				No											Eligible	Yes
Mbeya	Mbarali DC	013/2024	Yes	16	No			Yes	14	Negative	No							Yes	2023-01-03	Negative				No											Not Eligible
Mbeya	Mbeya CC	013/2024	Yes	26	No			Yes	15	Negative	No							Yes	2024-01-17	Negative				No											Eligible	Yes
Mbeya	Mbeya CC	014/2023	Yes	23	No			Yes	19	Negative	Yes	35	Negative					Yes	2023-11-16	Negative				No											Eligible	Yes
Mbeya	Kyela DC	014/2024	Yes	19	Yes	Yes	Negative									Yes	Negative							No											Eligible	Yes
Mbeya	Rungwe DC	014/2024	Yes	21	No			Yes	14	Negative	No							Yes	2024-01-04	Negative				No											Eligible	Yes
Mbeya	Kyela DC	015/2024	Yes	24	Yes	Yes	Negative									Yes	Negative							No											Eligible	Yes
Mbeya	Mbarali DC	016/2024	Yes	28	No			No										Yes	2024-01-08	Negative				No											Eligible	Yes
Mbeya	Kyela DC	016/2024	Yes	24	Yes	Yes	Negative									Yes	Negative							No											Eligible	Yes
Mbeya	Mbeya DC	016/2024	Yes	34	No			Yes	16	Negative	No							Yes	2024-01-08	Negative				No											Eligible	Yes
Mbeya	Rungwe DC	017/2024	Yes	24	No			Yes	36	Negative	Yes	40	Negative					Yes	2024-11-08	Negative				No											Eligible	Yes
Mbeya	Kyela DC	017/2024	Yes	29	Yes	Yes	Negative									Yes	Negative							No											Eligible	Yes
Mbeya	Mbeya CC	017/2024	Yes	38	No			Yes	11	Negative	No							Yes	2024-01-09	Negative				No											Eligible	Yes
Mbeya	Kyela DC	018/2024	Yes	21	Yes	Yes	Negative									Yes	Negative							No											Eligible	Yes
Mbeya	Mbeya CC	018/2024	Yes	27	No			Yes	21	Negative	No							Yes	2024-01-04	Negative				No											Eligible	Yes
Mbeya	Rungwe DC	018/2024	Yes	27	No			Yes	13	Negative	No							Yes	2024-01-08	Negative				No											Eligible	Yes
Mbeya	Rungwe DC	019/2023	Yes	40	No			Yes	27	Negative	No							Yes	2024-01-08	Negative				No											Eligible	Yes
Mbeya	Kyela DC	019/2024	Yes	28	Yes	Yes	Negative									Yes	Negative							No											Eligible	Yes
Mbeya	Mbeya CC	020/2024	Yes	33	No			Yes	20	Negative	No							Yes	2024-01-05	Negative				No											Eligible	Yes
Mbeya	Rungwe DC	021/2024	Yes	39	No			Yes	21	Negative	No							Yes	2024-01-10	Negative				No											Eligible	Yes
Mbeya	Kyela DC	021/2024	Yes	18	Yes	Yes	Negative									Yes	Negative							No											Eligible	Yes
Mbeya	Kyela DC	022/2024	Yes	27	Yes	Yes	Negative									Yes	Negative							No											Eligible	Yes
Mbeya	Rungwe DC	023/2023	Yes	23	No			Yes	21	Negative	No							Yes	2023-07-02	Negative				No											Eligible	Yes
Mbeya	Kyela DC	023/2024	Yes	22	Yes	Yes	Negative									Yes	Negative							No											Eligible	Yes
Mbeya	Rungwe DC	023/2024	Yes	21	No			Yes	24	Negative	No							Yes	2024-01-08	Negative				No											Eligible	Yes
Mbeya	Rungwe DC	023/2024	Yes	21	No			Yes	24	Negative	No							Yes	2024-01-08	Negative				No											Eligible	Yes
Mbeya	Rungwe DC	024/2024	Yes	29	No			Yes	16	Negative	No							Yes	2024-02-15	Negative				No											Eligible	Yes
Mbeya	Kyela DC	024/2024	Yes	30	Yes	Yes	Negative									Yes	Negative							No											Eligible	Yes
Mbeya	Mbeya CC	024/2024	Yes	18	No			Yes	31	Negative	Yes	35	Negative					Yes	2024-01-08	Negative				No											Eligible	Yes
Mbeya	Rungwe DC	024/2024	Yes	23	No			Yes	26	Negative	No							Yes	2024-01-09	Negative				No											Eligible	Yes
Mbeya	Mbarali DC	024/2024	Yes	43	No			Yes	25	Negative	No							Yes	2023-01-09	Negative				No											Eligible	Yes
Mbeya	Rungwe DC	025/2024	Yes	32	No			Yes	21	Negative	Yes	21	Negative					Yes	2024-01-12	Negative				No											Eligible	Yes
Mbeya	Rungwe DC	025/2024	Yes	20	No			Yes	22	Negative	No							Yes	2024-01-09	Negative				No											Eligible	Yes
Mbeya	Mbeya CC	026/2023	Yes	28	No			Yes	18	Negative	Yes	36	Negative					Yes	2023-11-09	Negative				No											Eligible	Yes
Mbeya	Kyela DC	026/2024	Yes	22	Yes	Yes	Negative									Yes	Negative							No											Eligible	Yes
Mbeya	Rungwe DC	027/2024	Yes	24	No			Yes	31	Negative	Yes	35	Negative					Yes	2024-02-15	Negative				No											Eligible	Yes
Mbeya	Kyela DC	027/2024	Yes	25	Yes	Yes	Negative									Yes	Negative							No											Eligible	Yes
Mbeya	Mbeya CC	027/2024	Yes	29	No			Yes	20	Negative	No							Yes	2024-01-08	Negative				No											Eligible	Yes
Mbeya	Mbarali DC	027/2024	Yes	29	No			Yes	34	Negative	No							Yes	2023-01-09	Negative				No											Eligible	Yes
Mbeya	Kyela DC	028/2024	Yes	23	Yes	Yes	Negative									Yes	Negative							No											Eligible	Yes
Mbeya	Rungwe DC	029/2024	Yes	20	No			Yes	10	Negative	No							Yes	2024-01-15	Negative				No											Eligible	Yes
Mbeya	Kyela DC	029/2024	Yes	29	Yes	Yes	Negative									Yes	Negative							No											Eligible	Yes
Mbeya	Rungwe DC	029/2024	Yes	22	No			Yes	29	Negative	No							Yes	2024-01-09	Negative				No											Eligible	Yes
Mbeya	Kyela DC	030/2024	Yes	28	Yes	Yes	Negative									Yes	Negative							No											Eligible	Yes
Mbeya	Rungwe DC	030/2024	Yes	31	No			Yes	9	Negative	No							Yes	2024-01-09	Negative				No											Eligible	Yes
Mbeya	Rungwe DC	030/2024	Yes	31	No			Yes	9	Negative	Yes	33	Negative					Yes	2024-01-09	Negative				No											Eligible	Yes
Mbeya	Rungwe DC	031/2024	Yes	21	Yes	Yes	Negative									Yes	Negative							No											Eligible	Yes
Mbeya	Kyela DC	031/2024	Yes	22	Yes	Yes	Negative									Yes	Negative							No											Eligible	Yes
Mbeya	Rungwe DC	031/2024	Yes	32	No			Yes	12	Negative	Yes	32	Negative					Yes	2024-01-10	Negative				No											Eligible	Yes
Mbeya	Kyela DC	032/2024	Yes	17	Yes	Yes	Negative									Yes	Negative							No											Eligible	Yes
Mbeya	Rungwe DC	032/2024	Yes	20	No			Yes	28	Negative	No							Yes	2024-01-10	Negative				No											Eligible	Yes
Mbeya	Rungwe DC	033/2024	Yes	21	No			Yes	12	Negative	Yes	32	Negative					Yes	2024-01-10	Negative				No											Eligible	Yes
Mbeya	Rungwe DC	035/2024	Yes	28	No			Yes	24	Negative	No							Yes	2024-01-10	Negative				No											Eligible	Yes
Mbeya	Kyela DC	038/2023	Yes	20	Yes	Yes	Negative									Yes	Negative							No											Eligible	Yes
Mbeya	Mbeya CC	039/2023	Yes	25	No			Yes	19	Negative	Yes	40	Negative					Yes	2023-11-09	Negative				No											Eligible	Yes
Mbeya	Mbeya DC	040/2024	Yes	27	Yes	Yes	Negative									Yes	Negative							No											Eligible	Yes
Mbeya	Rungwe DC	040/2024	Yes	36	No			Yes	25	Negative	Yes	38	Negative					Yes	2024-01-11	Negative				No											Eligible	Yes
Mbeya	Mbeya DC	041/2024	Yes	24	Yes	Yes	Negative									Yes	Negative							No											Eligible	Yes
Mbeya	Rungwe DC	041/2024	Yes	20	No			Yes	22	Negative	Yes	37	Negative					Yes	2024-01-11	Negative				No											Eligible	Yes
Mbeya	Mbeya DC	042/2024	Yes	23	Yes	Yes	Negative									Yes	Negative							No											Eligible	Yes
Mbeya	Mbeya CC	042/2024	Yes	26	No			Yes	18	Positive								Yes	2023-12-09	Negative				No											Eligible	Yes
Mbeya	Rungwe DC	043/2024	Yes	24	No			Yes	18	Negative	No							Yes	2024-01-15	Negative				No											Eligible	Yes
Mbeya	Rungwe DC	043/2024	Yes	18	Yes	Yes	Positive							Yes	Yes	Yes	Negative							No											Eligible	Yes
Mbeya	Mbeya CC	044/2023	Yes	26	No			Yes	20	Negative	No							Yes	2024-01-03	Negative				No											Eligible	Yes
Mbeya	Mbeya DC	046/2024	Yes	32	Yes	Yes	Negative									Yes	Negative							No											Eligible	Yes
Mbeya	Rungwe DC	046/2024	Yes	20	No			Yes	14	Negative	No							Yes	2024-01-16	Negative				No											Eligible	Yes
Mbeya	Rungwe DC	046/2024	Yes	29	No			Yes	16	Negative	No							Yes	2024-01-16	Negative				No											Eligible	Yes
Mbeya	Mbeya DC	047/2024	Yes	34	Yes	Yes	Negative									Yes	Negative							No											Eligible	Yes
Mbeya	Rungwe DC	049/2024	Yes	20	No			Yes	14	Negative	No							Yes	2024-01-16	Negative				No											Eligible	Yes
Mbeya	Rungwe DC	050/2024	Yes	18	No			Yes	20	Negative	Yes	34	Negative					Yes	2024-01-16	Negative				No											Eligible	Yes
Mbeya	Mbeya CC	0506/2023	Yes	35	No			Yes	15	Negative	No							Yes	2023-11-14	Negative				No											Eligible	Yes
Mbeya	Mbeya DC	051/2024	Yes	43	Yes	Yes	Negative									Yes	Negative							No											Eligible	Yes
Mbeya	Rungwe DC	051/2024	Yes	41	No			Yes	20	Negative	No							Yes	2024-01-15	Negative				No											Eligible	Yes
Mbeya	Mbeya DC	052/2024	Yes	23	Yes	Yes	Negative									Yes	Negative							No											Eligible	Yes
Mbeya	Mbeya DC	053/2024	Yes	20	Yes	Yes	Negative									Yes	Negative							No											Eligible	Yes
Mbeya	Mbeya DC	054/2024	Yes	27	Yes	Yes	Negative									Yes	Negative							No											Eligible	Yes
Mbeya	Mbeya DC	055/2024	Yes	20	Yes	Yes	Negative									Yes	Negative							No											Eligible	Yes
Mbeya	Mbeya CC	056/2024	Yes	32	No			Yes	18	Negative	No							Yes	2024-01-16	Negative				No											Eligible	Yes
Mbeya	Mbeya DC	056/2024	Yes	27	Yes	Yes	Negative									Yes	Negative							No											Eligible	Yes
Mbeya	Kyela DC	056/2024	Yes	28	Yes	Yes	Negative									Yes	Negative							Yes	2024-02-15	0		0	Negative						Eligible	Yes
Mbeya	Rungwe DC	056/2024	Yes	22	No			Yes	15	Negative	Yes	33	Negative					Yes	2024-01-17	Negative				No											Eligible	Yes
Mbeya	Chunya DC	058/2024	Yes	26	No			Yes	20	Negative	No							Yes	2024-01-15	Negative				No											Eligible	Yes
Mbeya	Rungwe DC	059/2023	Yes	31	No			Yes	29	Negative	No							Yes	2024-01-19	Negative				No											Eligible	Yes
Mbeya	Mbeya DC	060/2024	Yes	23	Yes	Yes	Negative									Yes	Negative							No											Eligible	Yes
Mbeya	Rungwe DC	061/2024	Yes	38	No			Yes	26	Negative	No							Yes	2024-01-22	Negative				No											Eligible	Yes
Mbeya	Mbeya CC	064/2024	Yes	18	Yes	Yes	Negative									Yes	Negative							No											Eligible	Yes
Mbeya	Rungwe DC	064/2024	Yes	25	No			Yes	25	Negative	No							Yes	2024-01-23	Negative				No											Eligible	Yes
Mbeya	Rungwe DC	064/2024	Yes	23	Yes	Yes	Negative									Yes	Negative							No											Eligible	Yes
Mbeya	Mbeya CC	065/2024	Yes	20	Yes	Yes	Negative									Yes	Negative							No											Eligible	Yes
Mbeya	Rungwe DC	065/2024	Yes	28	No			Yes	1	Negative	No							Yes	1996-03-10	Negative				No											Eligible	Yes
Mbeya	Mbeya CC	066/2024	Yes	33	Yes	Yes	Negative									Yes	Negative							No											Eligible	Yes
Mbeya	Mbarali DC	067/2023	Yes	36	Yes	No										Yes	Negative							No											Eligible	Yes
Mbeya	Mbeya CC	067/2024	Yes	24	Yes	Yes	Negative									Yes	Negative							No											Eligible	Yes
Mbeya	Rungwe DC	067/2024	Yes	27	No			Yes	18	Negative	No							Yes	2024-01-16	Negative				No											Eligible	Yes
Mbeya	Mbeya CC	068/2024	Yes	29	Yes	Yes	Negative									Yes	Negative							No											Eligible	Yes
Mbeya	Mbeya DC	068/2024	Yes	19	Yes	Yes	Negative									Yes	Negative							No											Eligible	Yes
Mbeya	Mbeya CC	069/2024	Yes	28	Yes	Yes	Negative									Yes	Negative							No											Eligible	Yes
Mbeya	Rungwe DC	069/2024	Yes	18	Yes	Yes	Negative									Yes	Negative							No											Eligible	Yes
Mbeya	Mbeya DC	069/2024	Yes	29	Yes	Yes	Negative									Yes	Negative							No											Eligible	Yes
Mbeya	Rungwe DC	070/2024	Yes	33	Yes	Yes	Positive							Yes	No	Yes	Negative							No											Eligible	Yes
Mbeya	Mbeya DC	070/2024	Yes	35	Yes	Yes	Negative									Yes	Negative							No											Eligible	Yes
Mbeya	Rungwe DC	071/2024	Yes	36	Yes	Yes	Negative									Yes	Negative							No											Eligible	Yes
Mbeya	Mbeya DC	071/2024	Yes	44	Yes	Yes	Negative									Yes	Negative							No											Eligible	Yes
Mbeya	Rungwe DC	072/2024	Yes	22	Yes	Yes	Negative									Yes	Negative							No											Eligible	Yes
Mbeya	Mbeya DC	072/2024	Yes	33	Yes	Yes	Negative									Yes	Negative							No											Eligible	Yes
Mbeya	Rungwe DC	073/2024	Yes	19	Yes	Yes	Negative									Yes	Negative							No											Eligible	Yes
Mbeya	Mbeya DC	073/2024	Yes	29	Yes	Yes	Negative									Yes	Negative							No											Eligible	Yes
Mbeya	Rungwe DC	074/2024	Yes	30	No			Yes	20	Negative	No							Yes	2024-01-26	Negative				No											Eligible	Yes
Mbeya	Rungwe DC	075/2024	Yes	23	Yes	Yes	Negative									Yes	Negative							No											Eligible	Yes
Mbeya	Mbarali DC	075/2024	Yes	30	Yes	Yes	Negative									Yes	Negative							No											Eligible	Yes
Mbeya	Rungwe DC	076/2024	Yes	31	Yes	Yes	Negative									Yes	Negative							No											Eligible	Yes
Mbeya	Mbeya DC	076/2024	Yes	31	Yes	Yes	Negative									Yes	Negative							No											Eligible	Yes
Mbeya	Mbeya DC	076/2024	Yes	30	Yes	Yes	Negative									Yes	Negative							No											Eligible	Yes
Mbeya	Mbarali DC	076/2024	Yes	23	Yes	Yes	Negative									Yes	Negative							No											Eligible	Yes
Mbeya	Mbeya DC	077/2024	Yes	27	Yes	Yes	Negative									Yes	Negative							No											Eligible	Yes
Mbeya	Rungwe DC	077/2024	Yes	33	No			Yes	13	Negative	No							Yes	2024-01-29	Negative				No											Eligible	No
Mbeya	Mbarali DC	077/2024	Yes	24	Yes	Yes	Negative									Yes	Negative							No											Eligible	Yes
Mbeya	Mbeya DC	078/2024	Yes	35	Yes	Yes	Negative									Yes	Negative							No											Eligible	Yes
Mbeya	Mbarali DC	078/2024	Yes	20	Yes	Yes	Negative									Yes	Negative							No											Eligible	Yes
Mbeya	Mbeya DC	079/2024	Yes	39	Yes	Yes	Negative									Yes	Negative							No											Eligible	Yes
Mbeya	Rungwe DC	079/2024	Yes	20	No			Yes	15	Negative	No							Yes	2024-01-29	Negative				No											Eligible	Yes
Mbeya	Rungwe DC	079/2024	Yes	25	Yes	Yes	Negative									Yes	Negative							No											Eligible	Yes
Mbeya	Mbarali DC	079/2024	Yes	32	Yes	Yes	Negative									Yes	Negative							No											Eligible	Yes
Mbeya	Mbarali DC	08/2024	Yes	27	No			Yes	17	Negative	No							Yes	2024-01-08	Negative				No											Eligible	Yes
Mbeya	Mbeya CC	080/2024	Yes	25	Yes	Yes	Negative									Yes	Negative							No											Eligible	Yes
Mbeya	Mbarali DC	080/2024	Yes	22	Yes	Yes	Negative									Yes	Negative							No											Eligible	Yes
Mbeya	Mbeya CC	081/2024	Yes	20	Yes	Yes	Negative									Yes	Negative							No											Eligible	Yes
Mbeya	Mbeya CC	081/2024	Yes	27	Yes	Yes	Negative									Yes	Negative							No											Eligible	Yes
Mbeya	Mbeya DC	081/2024	Yes	32	Yes	Yes	Negative									Yes	Negative							No											Eligible	Yes
Mbeya	Mbarali DC	081/2024	Yes	19	Yes	Yes	Negative									Yes	Negative							No											Eligible	Yes
Mbeya	Mbeya CC	082/2024	Yes	35	Yes	Already HIV positive									Yes	Yes	Negative							No											Eligible	Yes
Mbeya	Mbeya CC	082/2024	Yes	37	Yes	Yes	Negative									Yes	Negative							No											Eligible	Yes
Mbeya	Mbeya DC	082/2024	Yes	28	Yes	Yes	Negative									Yes	Negative							No											Eligible	Yes
Mbeya	Mbeya CC	083/2024	Yes	34	Yes	Yes	Negative									Yes	Negative							No											Eligible	Yes
Mbeya	Mbeya CC	083/2024	Yes	28	Yes	Yes	Negative									Yes	Negative							No											Eligible	Yes
Mbeya	Mbeya CC	083/2024	Yes	25	Yes	Yes	Negative									Yes	Negative							No											Eligible	Yes
Mbeya	Mbeya DC	083/2024	Yes	18	Yes	Yes	Negative									Yes	Negative							No											Eligible	Yes
Mbeya	Rungwe DC	083/2024	Yes	33	No			Yes	18	Negative	Yes	33	Negative					Yes	2024-01-30	Negative				No											Eligible	Yes
Mbeya	Mbeya CC	084/2024	Yes	32	Yes	Yes	Negative									Yes	Negative							No											Eligible	Yes
Mbeya	Mbeya CC	084/2024	Yes	24	Yes	Yes	Negative									Yes	Negative							No											Eligible	Yes
Mbeya	Mbeya DC	084/2024	Yes	23	Yes	Yes	Negative									Yes	Negative							No											Eligible	Yes
Mbeya	Mbeya CC	085/2024	Yes	30	Yes	Yes	Negative									Yes	Negative							No											Eligible	Yes
Mbeya	Mbeya DC	085/2024	Yes	32	Yes	Yes	Negative									Yes	Negative							No											Eligible	Yes
Mbeya	Rungwe DC	085/2024	Yes	26	No			Yes	25	Negative	Yes	36	Negative					Yes	2024-01-31	Negative				No											Eligible	Yes
Mbeya	Mbeya CC	086/2024	Yes	18	Yes	Yes	Negative									Yes	Negative							No											Eligible	Yes
Mbeya	Mbeya DC	086/2024	Yes	20	Yes	Yes	Negative									Yes	Negative							No											Eligible	Yes
Mbeya	Mbarali DC	086/2024	Yes	29	Yes	Yes	Negative									Yes	Negative							No											Eligible	Yes
Mbeya	Mbeya CC	087/2024	Yes	30	Yes	Yes	Negative									Yes	Negative							No											Eligible	Yes
Mbeya	Mbeya DC	087/2024	Yes	25	Yes	Yes	Negative									Yes	Negative							No											Eligible	Yes
Mbeya	Rungwe DC	087/2024	Yes	29	No			Yes	26	Negative	No							Yes	2024-01-31	Negative				No											Eligible	Yes
Mbeya	Mbarali DC	087/2024	Yes	34	Yes	Yes	Negative									Yes	Negative							No											Eligible	Yes
Mbeya	Mbeya CC	088/2024	Yes	27	Yes	Yes	Negative									Yes	Negative							No											Eligible	Yes
Mbeya	Mbeya DC	088/2024	Yes	22	Yes	Yes	Negative									Yes	Negative							No											Eligible	Yes
Mbeya	Rungwe DC	088/2024	Yes	25	Yes	Yes	Negative									Yes	Negative							No											Eligible	Yes
Mbeya	Mbarali DC	088/2024	Yes	20	Yes	Yes	Negative									Yes	Negative							No											Eligible	Yes
Mbeya	Mbeya CC	089/2024	Yes	29	Yes	Yes	Negative									Yes	Negative							No											Eligible	Yes
Mbeya	Mbeya CC	089/2024	Yes	24	Yes	Already HIV positive									Yes	Yes	Negative							No											Eligible	Yes
Mbeya	Mbeya DC	089/2024	Yes	26	Yes	Yes	Negative									Yes	Negative							No											Eligible	Yes
Mbeya	Rungwe DC	089/2024	Yes	45	Yes	Yes	Negative									Yes	Negative							No											Eligible	Yes
Mbeya	Mbarali DC	089/2024	Yes	18	Yes	Yes	Negative									Yes	Negative							No											Eligible	Yes
Mbeya	Mbeya CC	090/2024	Yes	25	Yes	Yes	Negative									Yes	Negative							No											Eligible	Yes
Mbeya	Mbeya DC	090/2024	Yes	18	Yes	Yes	Negative									Yes	Negative							No											Not Eligible
Mbeya	Mbarali DC	090/2024	Yes	20	Yes	Yes	Negative									Yes	Negative							No											Eligible	Yes
Mbeya	Rungwe DC	090/2024	Yes	28	No			Yes	15	Negative	No							Yes	2024-02-01	Negative				No											Eligible	Yes
Mbeya	Rungwe DC	090/2024	Yes	37	Yes	Yes	Negative									Yes	Negative							No											Eligible	Yes
Mbeya	Mbeya CC	091/2024	Yes	24	Yes	Yes	Negative									Yes	Negative							No											Eligible	Yes
Mbeya	Mbeya CC	091/2024	Yes	29	Yes	Yes	Negative									Yes	Negative							No											Eligible	Yes
Mbeya	Mbeya DC	091/2024	Yes	29	Yes	Yes	Negative									Yes	Negative							No											Eligible	Yes
Mbeya	Rungwe DC	091/2024	Yes	29	No			Yes	18	Negative	No							Yes	2024-02-02	Negative				No											Eligible	Yes
Mbeya	Mbarali DC	091/2024	Yes	24	Yes	Yes	Negative									Yes	Negative							No											Eligible	Yes
Mbeya	Mbeya CC	092/2024	Yes	29	Yes	Yes	Negative									Yes	Negative							No											Eligible	Yes
Mbeya	Mbeya CC	092/2024	Yes	21	Yes	Yes	Negative									Yes	Negative							No											Eligible	Yes
Mbeya	Mbeya DC	092/2024	Yes	24	Yes	Yes	Negative									Yes	Negative							No											Eligible	Yes
Mbeya	Rungwe DC	092/2024	Yes	26	No			Yes	14	Negative	No							Yes	2024-02-02	Negative				No											Eligible	Yes
Mbeya	Mbeya CC	093/2024	Yes	20	Yes	Yes	Positive							Yes	Yes	Yes	Negative							No											Eligible	Yes
Mbeya	Mbeya CC	093/2024	Yes	18	Yes	Yes	Negative									Yes	Negative							No											Eligible	Yes
Mbeya	Mbeya CC	093/2024	Yes	32	Yes	Yes	Negative									Yes	Positive				Yes	Benzathine penicillin G		No											Eligible	Yes
Mbeya	Mbeya DC	093/2024	Yes	23	Yes	No										Yes	Negative							No											Eligible	Yes
Mbeya	Mbarali DC	093/2024	Yes	18	Yes	Yes	Negative									Yes	Negative							No											Eligible	Yes
Mbeya	Mbeya CC	093/2024	Yes	33	Yes	Yes	Negative									Yes	Negative							No											Eligible	Yes
Mbeya	Mbeya CC	094/2024	Yes	21	Yes	Yes	Negative									Yes	Negative							No											Eligible	Yes
Mbeya	Mbeya CC	094/2024	Yes	26	Yes	Already HIV positive									Yes	Yes	Negative							No											Eligible	Yes
Mbeya	Rungwe DC	094/2024	Yes	19	Yes	Yes	Negative									Yes	Negative							No											Eligible	Yes
Mbeya	Mbarali DC	094/2024	Yes	20	Yes	Yes	Negative									Yes	Negative							No											Eligible	Yes
Mbeya	Mbeya CC	095/2024	Yes	24	Yes	Yes	Negative									Yes	Negative							No											Eligible	Yes
Mbeya	Mbeya CC	095/2024	Yes	24	Yes	Yes	Negative									Yes	Negative							No											Eligible	Yes
Mbeya	Rungwe DC	095/2024	Yes	23	Yes	Yes	Negative									Yes	Negative							No											Eligible	Yes
Mbeya	Mbarali DC	095/2024	Yes	33	Yes	Yes	Negative									Yes	Negative							No											Eligible	Yes
Mbeya	Mbeya CC	096/2024	Yes	29	Yes	Yes	Negative									Yes	Negative							No											Eligible	Yes
Mbeya	Mbeya CC	096/2024	Yes	39	Yes	No										Yes	Negative							No											Eligible	Yes
Mbeya	Mbeya CC	096/2024	Yes	39	Yes	Yes	Negative									Yes	Negative							No											Eligible	Yes
Mbeya	Mbeya DC	096/2024	Yes	22	Yes	Yes	Negative									Yes	Negative							No											Eligible	Yes
Mbeya	Rungwe DC	096/2024	Yes	27	Yes	Yes	Negative									Yes	Negative							No											Eligible	Yes
Mbeya	Mbarali DC	096/2024	Yes	19	Yes	Yes	Negative									Yes	Negative							No											Eligible	Yes
Mbeya	Mbeya CC	097/2024	Yes	20	Yes	Yes	Negative									Yes	Negative							No											Eligible	Yes
Mbeya	Mbeya CC	097/2024	Yes	27	Yes	No										Yes	Negative							No											Eligible	Yes
Mbeya	Mbeya CC	097/2024	Yes	25	Yes	Yes	Negative									Yes	Negative							No											Eligible	Yes
Mbeya	Rungwe DC	097/2024	Yes	34	Yes	Yes	Negative									Yes	Negative							No											Eligible	Yes
Mbeya	Mbarali DC	097/2024	Yes	31	Yes	Yes	Negative									Yes	Negative							No											Eligible	Yes
Mbeya	Mbeya CC	098/2024	Yes	36	Yes	Yes	Negative									Yes	Negative							No											Eligible	Yes
Mbeya	Mbeya CC	098/2024	Yes	32	Yes	Yes	Negative									Yes	Negative							No											Eligible	Yes
Mbeya	Mbeya DC	098/2024	Yes	19	Yes	Yes	Negative									Yes	Negative							No											Eligible	Yes
Mbeya	Rungwe DC	098/2024	Yes	24	Yes	Yes	Negative									Yes	Negative							No											Eligible	Yes
Mbeya	Mbeya CC	098/2024	Yes	22	Yes	Yes	Negative									Yes	Negative							No											Eligible	Yes
Mbeya	Mbeya CC	099/2024	Yes	22	Yes	Yes	Negative									Yes	Negative							No											Eligible	Yes
Mbeya	Mbeya CC	099/2024	Yes	44	Yes	Yes	Negative									Yes	Negative							No											Eligible	Yes
Mbeya	Rungwe DC	099/2024	Yes	21	Yes	Yes	Negative									Yes	Negative							No											Eligible	Yes
Mbeya	Mbarali DC	099/2024	Yes	32	Yes	Yes	Negative									Yes	Negative							No											Eligible	Yes
Mbeya	Chunya DC	1/2024	Yes	20	Yes	Yes	Negative									Yes	Negative							No											Eligible	Yes
Mbeya	Mbarali DC	1/2024	Yes	26	Yes	Yes	Positive							No	No	Yes	Negative							No											Eligible	Yes
Mbeya	Chunya DC	10/2024	Yes	31	Yes	No										No								No											Eligible	Yes
Mbeya	Mbarali DC	10/2024	Yes	35	Yes	No										Yes	Negative							No											Eligible	Yes
Mbeya	Mbeya CC	100/2023	Yes	25	No			Yes	17	Negative	No							Yes	2023-09-08	Negative				No											Eligible	Yes
Mbeya	Mbarali DC	100/2024	Yes	26	Yes	Yes	Negative									Yes	Negative							No											Eligible	Yes
Mbeya	Mbarali DC	100/2024	Yes	18	Yes	Yes	Negative									Yes	Negative							No											Eligible	Yes
Mbeya	Mbeya CC	100/2024	Yes	24	Yes	No										Yes	Negative							No											Eligible	Yes
Mbeya	Rungwe DC	100/2024	Yes	37	Yes	Yes	Negative									Yes	Negative							No											Eligible	Yes
Mbeya	Mbarali DC	100/2024	Yes	20	Yes	Yes	Negative									Yes	Negative							No											Eligible	Yes
Mbeya	Mbeya CC	1002/2023	Yes	23	No			Yes	8	Negative	No							Yes	2023-11-28	Negative				No											Eligible	Yes
Mbeya	Mbeya CC	1005/2023	Yes	29	No			Yes	15	Negative	No							Yes	2023-11-28	Negative				No											Eligible	Yes
Mbeya	Mbeya CC	100623/2024	Yes	29	No			Yes	10	Negative	No							Yes	2023-11-28	Negative				No											Eligible	Yes
Mbeya	Mbeya CC	1008/2023	Yes	28	No			Yes	23	Negative	No							Yes	2023-11-28	Negative				No											Eligible	Yes
Mbeya	Chunya DC	1009/2023	Yes	27	No			Yes	14	Negative	Yes	32	Negative					Yes	2023-09-12	Negative				No											Eligible	Yes
Mbeya	Mbeya CC	101/2023	Yes	21	Yes	Yes	Negative									Yes	Negative							No											Eligible	Yes
Mbeya	Mbeya CC	101/2024	Yes	24	Yes	Yes	Negative									Yes	Negative							No											Eligible	Yes
Mbeya	Rungwe DC	101/2024	Yes	19	Yes	Yes	Negative									Yes	Negative							No											Eligible	Yes
Mbeya	Mbeya CC	1011/2023	Yes	29	No			Yes	17	Negative	No							Yes	2023-10-18	Negative				No											Eligible	Yes
Mbeya	Mbeya CC	1012/2024	Yes	25	No			Yes	14	Negative	No							Yes	2024-01-30	Negative				No											Eligible	Yes
Mbeya	Mbeya CC	1014/2023	Yes	27	No			Yes	20	Negative	No							Yes	2024-01-31	Negative				No											Eligible	Yes
Mbeya	Mbeya CC	1019/2023	Yes	20	No			Yes	20	Negative	No							Yes	2024-01-01	Negative				No											Eligible	Yes
Mbeya	Chunya DC	102/2024	Yes	18	No			No										Yes	2023-12-18	Negative				No											Eligible	Yes
Mbeya	Chunya DC	102/2024	Yes	25	No			Yes	11	Negative	No							Yes	2023-11-13	Negative				No											Eligible	Yes
Mbeya	Chunya DC	102/2024	Yes	20	No			Yes	13	Negative	No							Yes	2023-10-13	Negative				No											Eligible	Yes
Mbeya	Chunya DC	102/2024	Yes	32	Yes	Yes	Negative									Yes	Negative							No											Eligible	Yes
Mbeya	Mbeya CC	102/2024	Yes	24	Yes	Yes	Negative									Yes	Negative							No											Eligible	Yes
Mbeya	Mbeya CC	102/2024	Yes	24	Yes	Yes	Negative									Yes	Negative							No											Eligible	Yes
Mbeya	Rungwe DC	102/2024	No	30	Yes	Yes	Negative									Yes	Negative							No											Eligible	Yes
Mbeya	Mbarali DC	102/2024	Yes	28	Yes	Yes	Negative									Yes	Negative							No											Eligible	Yes
Mbeya	Mbarali DC	102/2024	Yes	24	No			Yes	8	Negative	No							Yes	2024-01-19	Negative				No											Eligible	Yes
Mbeya	Mbarali DC	102/2024	Yes	26	No			Yes	20	Negative	No							Yes	2023-12-18	Negative				No											Eligible	Yes
Mbeya	Mbeya CC	102/2024	Yes	24	Yes	Yes	Negative									Yes	Negative							No											Eligible	Yes
Mbeya	Mbeya CC	102/2024	Yes	78145537	Yes	Yes	Positive							Yes	No	Yes	Negative							No											Eligible	Yes
Mbeya	Mbeya CC	102/2024	Yes	27	Yes	Yes	Negative									Yes	Negative							No											Eligible	Yes
Mbeya	Rungwe DC	102/2024	Yes	30	Yes	Already HIV positive									Yes	Yes	Negative							No											Eligible	Yes
Mbeya	Rungwe DC	102/2024	Yes	33	Yes	Yes	Negative									Yes	Negative							No											Eligible	Yes
Mbeya	Rungwe DC	102/2024	Yes	23	Yes	Yes	Positive							Yes	Yes	Yes	Negative							No											Eligible	Yes
Mbeya	Mbarali DC	102/2024	Yes	32	Yes	Yes	Negative									Yes	Negative							No											Eligible	Yes
Mbeya	Mbeya CC	102/2024	Yes	30	Yes	Yes	Positive							Yes	No	Yes	Negative							No											Eligible	Yes
Mbeya	Mbeya CC	102/2024	Yes	26	Yes	Yes	Positive							Yes	No	Yes	Negative							No											Eligible	Yes
Mbeya	Mbeya CC	102/2024	Yes	21	Yes	Yes	Negative									Yes	Negative							No											Eligible	Yes
Mbeya	Mbeya CC	102/2024	Yes	33	Yes	Already HIV positive									Yes	Yes	Negative							No											Eligible	Yes
Mbeya	Mbeya CC	102/2024	Yes	25	Yes	Yes	Negative									Yes	Negative							No											Eligible	Yes
Mbeya	Rungwe DC	102/2024	Yes	31	Yes	Yes	Negative									Yes	Negative							No											Eligible	Yes
Mbeya	Rungwe DC	102/2024	Yes	36	Yes	Yes	Negative									Yes	Negative							No											Eligible	Yes
Mbeya	Rungwe DC	102/2024	Yes	29	Yes	Yes	Negative									Yes	Negative							No											Eligible	Yes
Mbeya	Mbarali DC	102/2024	Yes	30	Yes	Yes	Negative									Yes	Negative							No											Eligible	Yes
Mbeya	Mbeya CC	102/2024	Yes	33	Yes	Yes	Negative									Yes	Negative							No											Eligible	Yes
Mbeya	Mbeya CC	102/2024	Yes	19	No			Yes	21	Negative	No							Yes	2024-01-09	Negative				No											Eligible	Yes
Mbeya	Mbeya CC	102/2024	Yes	24	Yes	Yes	Negative									Yes	Negative							No											Eligible	Yes
Mbeya	Mbeya CC	102/2024	Yes	21	Yes	Yes	Negative									Yes	Negative							No											Eligible	Yes
Mbeya	Mbeya CC	102/2024	Yes	33	Yes	Yes	Negative									Yes	Negative							No											Eligible	Yes
Mbeya	Mbeya CC	102/2024	Yes	37	No			Yes	10	Negative	No							Yes	2023-11-16	Negative				No											Eligible	Yes
Mbeya	Mbeya CC	1021/2023	Yes	30	No			Yes	13	Negative	No							Yes	2023-12-01	Negative				No											Eligible	Yes
Mbeya	Mbeya CC	1023/2023	Yes	30	No			Yes	15	Negative	No							Yes	2023-12-02	Negative				No											Eligible	Yes
Mbeya	Mbeya CC	1026/2023	Yes	37	No			Yes	24	Negative	No							Yes	2023-08-02	Negative				No											Eligible	Yes
Mbeya	Kyela DC	1028/2024	Yes	18	Yes	Yes	Negative									Yes	Negative							No											Eligible	Yes
Mbeya	Mbeya CC	1028/2024	Yes	32	Yes	Yes	Negative									Yes	Negative							No											Eligible	Yes
Mbeya	Mbeya CC	1028/2024	Yes	26	No			Yes	25	Positive								Yes	2023-12-15	Negative				No											Eligible	Yes
Mbeya	Kyela DC	1029/2023	Yes	25	Yes	Yes	Negative									Yes	Negative							No											Eligible	Yes
Mbeya	Mbarali DC	103/2024	Yes	24	Yes	Yes	Negative									Yes	Negative							No											Eligible	Yes
Mbeya	Chunya DC	103/2024	Yes	19	No			Yes	11	Positive								Yes	2024-01-18	Negative				No											Eligible	Yes
Mbeya	Chunya DC	103/2024	Yes	21	No			Yes	12	Negative	No							Yes	2024-02-19	Negative				No											Eligible	Yes
Mbeya	Chunya DC	103/2024	Yes	34	Yes	Yes	Negative									Yes	Negative							No											Eligible	Yes
Mbeya	Mbeya CC	103/2024	Yes	28	Yes	Yes	Negative									Yes	Negative							No											Eligible	Yes
Mbeya	Mbeya CC	103/2024	Yes	35	Yes	Yes	Negative									Yes	Negative							No											Eligible	Yes
Mbeya	Rungwe DC	103/2024	Yes	33	No			No										Yes	2023-12-19	Negative				No											Eligible	Yes
Mbeya	Mbarali DC	103/2024	Yes	23	Yes	Yes	Negative									Yes	Negative							No											Eligible	Yes
Mbeya	Mbarali DC	103/2024	Yes	38	No			Yes	23	Negative	No							Yes	2024-01-16	Negative				No											Eligible	Yes
Mbeya	Mbarali DC	103/2024	Yes	31	No			No										Yes	2024-01-16	Negative				No											Eligible	Yes
Mbeya	Mbeya CC	103/2024	Yes	35	Yes	No										Yes	Negative							No											Eligible	Yes
Mbeya	Mbeya DC	103/2024	Yes	23	Yes	Yes	Negative									Yes	Negative							No											Eligible	Yes
Mbeya	Mbeya CC	103/2024	Yes	31	Yes	Yes	Negative									Yes	Negative							No											Eligible	Yes
Mbeya	Mbeya CC	103/2024	Yes	23	Yes	Yes	Negative									Yes	Negative							No											Eligible	Yes
Mbeya	Rungwe DC	103/2024	Yes	20	No			Yes	8	Negative	Yes	37	Negative					Yes	2023-05-31	Negative				No											Eligible	Yes
Mbeya	Rungwe DC	103/2024	Yes	34	Yes	Yes	Negative									Yes	Negative							No											Eligible	Yes
Mbeya	Rungwe DC	103/2024	Yes	19	Yes	Yes	Negative									Yes	Negative							No											Eligible	Yes
Mbeya	Rungwe DC	103/2024	Yes	21	No			Yes	20	Negative	Yes	32	Negative					Yes	2023-12-20	Negative				No											Eligible	Yes
Mbeya	Mbarali DC	103/2024	Yes	18	Yes	Yes	Negative									Yes	Negative							No											Eligible	Yes
Mbeya	Mbeya CC	103/2024	Yes	16	Yes	Yes	Negative									Yes	Negative							No											Eligible	Yes
Mbeya	Mbeya CC	103/2024	Yes	22	Yes	Yes	Negative									Yes	Negative							No											Eligible	Yes
Mbeya	Mbeya CC	103/2024	Yes	28	Yes	Yes	Negative									Yes	Negative							No											Eligible	Yes
Mbeya	Mbeya CC	103/2024	Yes	17	Yes	Yes	Negative									Yes	Negative							No											Eligible	Yes
Mbeya	Rungwe DC	103/2024	Yes	34	Yes	Yes	Negative									Yes	Negative							No											Eligible	Yes
Mbeya	Rungwe DC	103/2024	Yes	36	Yes	Yes	Negative									Yes	Negative							No											Eligible	Yes
Mbeya	Rungwe DC	103/2024	Yes	20	No			Yes	20	Negative	Yes	39	Negative					Yes	2023-11-20	Negative				No											Eligible	Yes
Mbeya	Rungwe DC	103/2024	Yes	30	No			Yes	20	Negative	No							Yes	2024-01-24	Negative				No											Eligible	Yes
Mbeya	Mbarali DC	103/2024	Yes	19	Yes	Yes	Negative									Yes	Negative							No											Eligible	Yes
Mbeya	Mbeya CC	103/2024	Yes	25	No			Yes	20	Negative	Yes	37	Negative					Yes	2023-11-09	Negative				No											Eligible	Yes
Mbeya	Mbeya CC	103/2024	Yes	44	No			Yes	17	Negative	Yes	36	Negative					Yes	2023-06-16	Negative				No											Eligible	Yes
Mbeya	Mbeya CC	103/2024	Yes	30	No			Yes	21	Negative	No							Yes	1994-01-26	Negative				No											Eligible	Yes
Mbeya	Mbeya CC	1037/2023	Yes	33	No			Yes	15	Negative	No							Yes	2023-12-14	Negative				No											Eligible	Yes
Mbeya	Mbarali DC	104/2024	Yes	18	Yes	Yes	Negative									Yes	Negative							No											Eligible	Yes
Mbeya	Chunya DC	104/2024	Yes	38	No			Yes	20	Negative	No							Yes	2023-09-22	Negative				No											Eligible	Yes
Mbeya	Chunya DC	104/2024	Yes	22	No			No										Yes	2023-12-20	Negative				No											Eligible	Yes
Mbeya	Chunya DC	104/2024	Yes	33	Yes	Yes	Negative									Yes	Negative							No											Eligible	Yes
Mbeya	Mbeya CC	104/2024	Yes	32	Yes	Yes	Negative									Yes	Negative							No											Eligible	Yes
Mbeya	Mbeya CC	104/2024	Yes	18	Yes	Yes	Negative									Yes	Negative							No											Eligible	Yes
Mbeya	Mbeya CC	104/2024	Yes	20	Yes	Yes	Negative									Yes	Negative							No											Eligible	Yes
Mbeya	Rungwe DC	104/2024	Yes	18	No			Yes	29	Negative	Yes	34	Negative					Yes	2023-11-01	Negative				No											Eligible	Yes
Mbeya	Mbarali DC	104/2024	Yes	28	No			No										No						No											Eligible	Yes
Mbeya	Mbarali DC	104/2024	Yes	17	No			Yes	10	Negative	No							Yes	2022-11-13	Negative				No											Eligible	Yes
Mbeya	Mbarali DC	104/2024	Yes	26	Yes	Yes	Negative									Yes	Negative							No											Eligible	Yes
Mbeya	Mbeya CC	104/2024	Yes	32	Yes	Yes	Negative									Yes	Negative							No											Eligible	Yes
Mbeya	Mbeya DC	104/2024	Yes	25	Yes	Yes	Negative									Yes	Negative							No											Eligible	Yes
Mbeya	Mbeya CC	104/2024	Yes	21	Yes	Yes	Negative									Yes	Negative							No											Eligible	Yes
Mbeya	Kyela DC	104/2024	Yes	25	Yes	Yes	Negative									Yes	Negative							Yes	2024-02-15	0		0	Negative						Eligible	Yes
Mbeya	Mbeya CC	104/2024	Yes	17	Yes	Yes	Negative									Yes	Negative							No											Eligible	Yes
Mbeya	Rungwe DC	104/2024	Yes	34	No			No										Yes	2023-10-31	Negative				No											Eligible	Yes
Mbeya	Rungwe DC	104/2024	Yes	27	Yes	Already HIV positive									Yes	Yes	Negative							No											Eligible	Yes
Mbeya	Rungwe DC	104/2024	Yes	33	Yes	Yes	Negative									Yes	Negative							No											Eligible	Yes
Mbeya	Rungwe DC	104/2024	Yes	30	Yes	Yes	Negative									Yes	Negative							No											Eligible	Yes
Mbeya	Mbarali DC	104/2024	Yes	40	Yes	Yes	Negative									Yes	Negative							No											Eligible	Yes
Mbeya	Mbarali DC	104/2024	Yes	18	Yes	Yes	Negative									Yes	Negative							No											Eligible	Yes
Mbeya	Kyela DC	104/2024	Yes	21	Yes	Yes	Negative									Yes	Negative							No											Eligible	Yes
Mbeya	Mbeya CC	104/2024	Yes	20	Yes	Yes	Negative									Yes	Negative							No											Eligible	Yes
Mbeya	Mbeya CC	104/2024	Yes	32	Yes	Yes	Negative									Yes	Negative							No											Eligible	Yes
Mbeya	Mbeya CC	104/2024	Yes	31	Yes	Yes	Negative									Yes	Negative							No											Eligible	Yes
Mbeya	Rungwe DC	104/2024	Yes	25	No			Yes	28	Negative	Yes	39	Negative					Yes	2023-11-29	Negative				No											Eligible	Yes
Mbeya	Rungwe DC	104/2024	Yes	33	No			Yes	27	Negative	Yes	36	Negative					Yes	2023-11-16	Negative				No											Eligible	Yes
Mbeya	Rungwe DC	104/2024	Yes	45	No			Yes	26	Negative	Yes	36	Negative					Yes	2023-12-21	Negative				No											Eligible	Yes
Mbeya	Mbeya CC	104/2024	Yes	25	Yes	Yes	Negative									Yes	Negative							No											Eligible	Yes
Mbeya	Mbeya CC	104/2024	Yes	34	No			Yes	16	Positive								Yes	2023-10-20	Negative				No											Eligible	Yes
Mbeya	Mbeya CC	104/2024	Yes	41	No			Yes	19	Negative	No							Yes	2023-10-13	Negative				No											Eligible	Yes
Mbeya	Chunya DC	1045/2023	Yes	28	No			Yes	6	Negative	No							No						No											Eligible	Yes
Mbeya	Mbeya CC	1046/2023	Yes	32	No			Yes	26	Negative	No							No						No											Eligible	Yes
Mbeya	Mbeya CC	1047/2023	Yes	26	No			Yes	20	Negative	No							Yes	2023-11-10	Negative				No											Eligible	Yes
Mbeya	Kyela DC	1048/2024	Yes	24	Yes	Yes	Negative									Yes	Negative							No											Eligible	Yes
Mbeya	Mbeya CC	1048/2024	Yes	27	Yes	Yes	Negative									Yes	Negative							No											Eligible	Yes
Mbeya	Mbeya CC	1048/2024	Yes	31	No			Yes	21	Negative	Yes	33	Negative					Yes	2023-12-14	Negative				No											Eligible	Yes
Mbeya	Mbeya CC	1049/2024	Yes	25	No			Yes	19	Negative	No							Yes	2023-11-17	Negative				No											Eligible	Yes
Mbeya	Mbarali DC	105/2024	Yes	15	Yes	Yes	Negative									Yes	Negative							No											Eligible	Yes
Mbeya	Chunya DC	105/2024	Yes	31	No			Yes	8	Positive								Yes	2023-07-05	Negative				No											Eligible	Yes
Mbeya	Chunya DC	105/2024	Yes	30	Yes	Yes	Negative									Yes	Negative							No											Eligible	Yes
Mbeya	Mbeya CC	105/2024	Yes	25	Yes	Yes	Negative									Yes	Negative							No											Eligible	Yes
Mbeya	Mbeya CC	105/2024	Yes	35	Yes	Yes	Negative									Yes	Negative							No											Eligible	Yes
Mbeya	Mbeya CC	105/2024	Yes	29	Yes	Yes	Negative									Yes	Positive				Yes	Benzathine penicillin G		No											Eligible	Yes
Mbeya	Mbeya CC	105/2024	Yes	18	Yes	Yes	Negative									Yes	Negative							No											Eligible	Yes
Mbeya	Rungwe DC	105/2024	Yes	34	No			Yes	12	Negative	No							Yes	2023-10-27	Negative				No											Eligible	Yes
Mbeya	Rungwe DC	105/2024	Yes	31	No			Yes	28	Negative	Yes	36	Negative					Yes	2024-01-15	Negative				No											Eligible	Yes
Mbeya	Mbarali DC	105/2024	Yes	39	No			Yes	17	Negative	No							Yes	2023-12-06	Negative				No											Eligible	Yes
Mbeya	Mbarali DC	105/2024	Yes	24	No			Yes	12	Negative	No							Yes	2023-10-11	Negative				No											Eligible	Yes
Mbeya	Mbarali DC	105/2024	Yes	22	No			No										Yes	2023-10-14	Negative				No											Eligible	Yes
Mbeya	Mbeya DC	105/2024	Yes	23	Yes	Yes	Negative									Yes	Positive				Yes	Benzathine penicillin G		No											Eligible	Yes
Mbeya	Mbeya CC	105/2024	Yes	20	Yes	Yes	Negative									Yes	Negative							No											Eligible	Yes
Mbeya	Kyela DC	105/2024	Yes	43	Yes	Yes	Negative									Yes	Negative							Yes	2024-02-15	0		0	Negative						Eligible	Yes
Mbeya	Mbeya CC	105/2024	Yes	33	Yes	Yes	Negative									Yes	Negative							No											Eligible	Yes
Mbeya	Rungwe DC	105/2024	Yes	20	Yes	Yes	Negative									Yes	Negative							No											Eligible	Yes
Mbeya	Rungwe DC	105/2024	Yes	20	Yes	Yes	Negative									Yes	Negative							No											Eligible	Yes
Mbeya	Rungwe DC	105/2024	Yes	37	Yes	Yes	Negative									Yes	Negative							No											Eligible	Yes
Mbeya	Mbarali DC	105/2024	Yes	19	Yes	Yes	Negative									Yes	Negative							No											Eligible	Yes
Mbeya	Mbeya CC	105/2024	Yes	28	Yes	Yes	Negative									Yes	Negative							No											Eligible	Yes
Mbeya	Mbeya CC	105/2024	Yes	26	Yes	Yes	Negative									Yes	Negative							No											Eligible	Yes
Mbeya	Mbeya CC	105/2024	Yes	19	Yes	Yes	Negative									Yes	Negative							No											Eligible	Yes
Mbeya	Rungwe DC	105/2024	Yes	18	No			Yes	25	Negative	No							Yes	2023-11-22	Negative				No											Eligible	Yes
Mbeya	Rungwe DC	105/2024	Yes	31	No			Yes	18	Negative	Yes	34	Negative					Yes	2023-11-20	Negative				No											Eligible	Yes
Mbeya	Rungwe DC	105/2024	Yes	29	No			No										No						No											Eligible	Yes
Mbeya	Mbarali DC	105/2024	Yes	28	Yes	Yes	Negative									Yes	Negative							No											Eligible	Yes
Mbeya	Mbeya CC	105/2024	Yes	20	Yes	Yes	Negative									Yes	Negative							No											Eligible	Yes
Mbeya	Mbeya CC	88105/2024	Yes	20	Yes	Yes	Negative									Yes	Negative							No											Eligible	Yes
Mbeya	Mbeya CC	105/2024	Yes	34	No			Yes	12	Negative	No							Yes	2023-12-05	Negative				No											Eligible	Yes
Mbeya	Mbeya CC	1051/2023	Yes	29	No			Yes	20	Negative	No							Yes	2023-12-08	Negative				No											Eligible	Yes
Mbeya	Mbarali DC	106/2024	Yes	34	No			Yes	19	Negative	No							Yes	2023-11-14	Negative				No											Eligible	Yes
Mbeya	Chunya DC	106/2024	Yes	18	No			Yes	24	Negative	No							Yes	2024-01-18	Negative				No											Eligible	Yes
Mbeya	Chunya DC	106/2024	Yes	24	No			Yes	12	Negative	Yes	32	Negative					Yes	2023-09-15	Negative				No											Eligible	Yes
Mbeya	Mbeya CC	106/2024	Yes	23	Yes	Yes	Negative									Yes	Negative							No											Eligible	Yes
Mbeya	Mbeya CC	106/2024	Yes	33	Yes	Yes	Negative									Yes	Negative							No											Eligible	Yes
Mbeya	Mbeya CC	106/2024	Yes	26	Yes	Yes	Negative									Yes	Negative							No											Eligible	Yes
Mbeya	Mbeya CC	106/2024	Yes	16	Yes	Yes	Negative									Yes	Negative							No											Eligible	Yes
Mbeya	Rungwe DC	106/2024	Yes	27	No			Yes	16	Negative	No							Yes	2023-11-13	Negative				No											Eligible	Yes
Mbeya	Mbarali DC	106/2024	Yes	34	No			Yes	18	Negative	No							Yes	2024-01-16	Negative				No											Eligible	Yes
Mbeya	Mbarali DC	106/2024	Yes	19	Yes	Yes	Negative									Yes	Negative							No											Eligible	Yes
Mbeya	Mbarali DC	106/2024	Yes	41	No			Yes	12	Negative	No							Yes	2023-12-15	Negative				No											Eligible	Yes
Mbeya	Mbeya DC	106/2024	Yes	37	Yes	Yes	Negative									Yes	Negative							No											Eligible	Yes
Mbeya	Kyela DC	106/2024	Yes	31	Yes	Yes	Positive							Yes	No	Yes	Negative							Yes	2024-02-17	0		0	Negative						Eligible	Yes
Mbeya	Mbeya CC	106/2024	Yes	37	Yes	Yes	Negative									Yes	Negative							No											Eligible	Yes
Mbeya	Mbeya CC	106/2024	Yes	20	Yes	Yes	Negative									Yes	Negative							No											Eligible	Yes
Mbeya	Rungwe DC	106/2024	Yes	25	Yes	Yes	Negative									Yes	Negative							No											Eligible	Yes
Mbeya	Mbarali DC	106/2024	Yes	24	Yes	No										Yes	Negative							No											Eligible	Yes
Mbeya	Mbeya CC	106/2024	Yes	26	Yes	Yes	Negative									Yes	Negative							No											Eligible	Yes
Mbeya	Mbeya CC	106/2024	Yes	34	Yes	Yes	Negative									Yes	Negative							No											Eligible	Yes
Mbeya	Mbeya CC	106/2024	Yes	31	Yes	Yes	Negative									Yes	Negative							No											Eligible	Yes
Mbeya	Mbeya CC	106/2024	Yes	26	Yes	Yes	Negative									Yes	Negative							No											Eligible	Yes
Mbeya	Mbeya CC	106/2024	Yes	33	Yes	Yes	Negative									Yes	Negative							No											Eligible	Yes
Mbeya	Rungwe DC	106/2024	Yes	28	No			Yes	20	Negative	No							No						No											Eligible	Yes
Mbeya	Rungwe DC	106/2024	Yes	29	No			Yes	9	Negative	No							Yes	2024-01-24	Negative				No											Eligible	Yes
Mbeya	Mbarali DC	106/2024	Yes	21	Yes	Yes	Negative									Yes	Negative							No											Eligible	Yes
Mbeya	Mbarali DC	106/2024	Yes	33	Yes	Yes	Negative									Yes	Negative							No											Eligible	Yes
Mbeya	Mbeya CC	106/2024	Yes	27	No			Yes	15	Negative	Yes	19	Negative					Yes	2023-11-08	Negative				No											Eligible	Yes
Mbeya	Mbeya CC	1067/2023	Yes	29	No			Yes	12	Negative	No							Yes	2023-12-22	Negative				No											Eligible	Yes
Mbeya	Mbeya CC	1069/2023	Yes	26	No			Yes	20	Negative	No							Yes	2023-11-29	Negative				No											Eligible	Yes
Mbeya	Mbarali DC	107/2024	Yes	20	Yes	Yes	Negative									Yes	Negative							No											Eligible	Yes
Mbeya	Chunya DC	107/2024	Yes	26	No			Yes	16	Negative	Yes	32	Negative					Yes	2023-11-13	Negative				No											Eligible	Yes
Mbeya	Chunya DC	107/2024	Yes	26	Yes	Yes	Negative									Yes	Negative							No											Eligible	Yes
Mbeya	Chunya DC	107/2024	Yes	22	No			Yes	14	Negative	Yes	32	Negative					Yes	2023-09-15	Negative				No											Eligible	Yes
Mbeya	Mbeya CC	107/2024	Yes	21	Yes	Yes	Negative									Yes	Negative							No											Eligible	Yes
Mbeya	Mbeya CC	107/2024	Yes	29	Yes	Yes	Negative									Yes	Negative							No											Eligible	Yes
Mbeya	Mbeya CC	107/2024	Yes	19	Yes	Yes	Negative									Yes	Negative							No											Eligible	Yes
Mbeya	Mbeya CC	107/2024	Yes	23	Yes	Yes	Negative									Yes	Negative							No											Eligible	Yes
Mbeya	Rungwe DC	107/2024	Yes	34	No			Yes	19	Negative	No							Yes	2023-12-21	Negative				No											Eligible	Yes
Mbeya	Mbarali DC	107/2024	Yes	19	Yes	Yes	Negative									Yes	Negative							No											Eligible	Yes
Mbeya	Mbarali DC	107/2024	Yes	29	No			Yes	12	Negative	No							Yes	2023-12-12	Negative				No											Eligible	Yes
Mbeya	Mbarali DC	107/2024	Yes	23	No			Yes	20	Negative	No							Yes	2023-10-18	Negative				No											Eligible	Yes
Mbeya	Mbarali DC	107/2024	Yes	36	No			Yes	20	Negative	No							Yes	2024-01-18	Negative				No											Eligible	Yes
Mbeya	Mbeya DC	107/2024	Yes	21	Yes	Yes	Negative									Yes	Negative							No											Eligible	Yes
Mbeya	Mbeya CC	107/2024	Yes	35	Yes	Yes	Negative									Yes	Negative							No											Eligible	Yes
Mbeya	Kyela DC	107/2024	Yes	24	Yes	Yes	Negative									Yes	Negative							Yes	2024-02-19	0		0	Negative						Eligible	Yes
Mbeya	Mbeya CC	107/2024	Yes	36	Yes	Yes	Negative									Yes	Negative							No											Eligible	Yes
Mbeya	Rungwe DC	107/2024	Yes	31	Yes	Yes	Negative									Yes	Negative							No											Eligible	Yes
Mbeya	Mbarali DC	107/2024	Yes	21	Yes	Yes	Negative									Yes	Negative							No											Eligible	Yes
Mbeya	Mbeya CC	107/2024	Yes	32	Yes	Yes	Negative									Yes	Negative							No											Eligible	Yes
Mbeya	Mbeya CC	107/2024	Yes	20	Yes	Yes	Negative									Yes	Negative							No											Eligible	Yes
Mbeya	Mbeya CC	107/2024	Yes	18	Yes	Yes	Negative									Yes	Negative							No											Eligible	Yes
Mbeya	Mbeya CC	107/2024	Yes	33	Yes	Already HIV positive									Yes	Yes	Negative							No											Eligible	Yes
Mbeya	Mbeya CC	107/2024	Yes	29	Yes	Yes	Negative									Yes	Negative							No											Eligible	Yes
Mbeya	Rungwe DC	107/2024	Yes	28	Yes	Yes	Negative									Yes	Negative							No											Eligible	Yes
Mbeya	Rungwe DC	107/2024	Yes	19	Yes	Yes	Negative									Yes	Negative							No											Eligible	Yes
Mbeya	Rungwe DC	107/2024	Yes	36	No			Yes	19	Negative	Yes	38	Negative					Yes	2023-09-13	Negative				No											Eligible	Yes
Mbeya	Mbarali DC	107/2024	Yes	24	Yes	Yes	Negative									Yes	Negative							No											Eligible	Yes
Mbeya	Mbarali DC	107/2024	Yes	21	Yes	Yes	Negative									Yes	Negative							No											Eligible	Yes
Mbeya	Mbeya CC	1072/2023	Yes	21	No			Yes	9	Negative	No							Yes	2023-12-22	Negative				No											Eligible	Yes
Mbeya	Mbeya CC	1074/2023	Yes	35	No			Yes	22	Negative	No							Yes	2023-12-27	Negative				No											Eligible	Yes
Mbeya	Mbeya CC	1075/2023	Yes	32	No			Yes	13	Negative	No							Yes	2023-12-27	Negative				No											Eligible	Yes
Mbeya	Mbeya CC	1076/2023	Yes	42	No			Yes	30	Negative	No							Yes	2023-01-27	Negative				No											Eligible	Yes
Mbeya	Mbeya CC	1079/2023	Yes	28	No			Yes	26	Negative	No							Yes	2024-12-28	Negative				No											Eligible	Yes
Mbeya	Mbarali DC	108/2024	Yes	20	Yes	Yes	Negative									Yes	Negative							No											Eligible	Yes
Mbeya	Chunya DC	108/2024	Yes	20	Yes	Yes	Negative									Yes	Negative							No											Eligible	Yes
Mbeya	Chunya DC	108/2024	Yes	22	No			Yes	10	Negative	Yes	32	Negative					Yes	2023-08-28	Negative				No											Eligible	Yes
Mbeya	Chunya DC	108/2024	Yes	24	Yes	Yes	Negative									Yes	Negative							No											Eligible	Yes
Mbeya	Chunya DC	108/2024	Yes	20	Yes	Yes	Negative									Yes	Negative							No											Eligible	Yes
Mbeya	Mbeya CC	108/2024	Yes	18	Yes	Yes	Negative									Yes	Negative							No											Eligible	Yes
Mbeya	Mbeya CC	108/2024	Yes	39	Yes	Yes	Negative									Yes	Negative							No											Eligible	Yes
Mbeya	Mbeya CC	108/2024	Yes	35	Yes	Yes	Negative									Yes	Negative							No											Eligible	Yes
Mbeya	Rungwe DC	108/2024	Yes	22	Yes	Yes	Negative									Yes	Negative							No											Eligible	Yes
Mbeya	Mbarali DC	108/2024	Yes	25	No			Yes	8	Negative	No							No						No											Eligible	Yes
Mbeya	Mbarali DC	108/2024	Yes	16	No			Yes	16	Negative	No							Yes	2024-01-16	Negative				No											Eligible	Yes
Mbeya	Mbarali DC	108/2024	Yes	39	No			Yes	19	Negative	No							No						No											Eligible	Yes
Mbeya	Mbarali DC	108/2024	Yes	18	No			Yes	30	Negative	No							Yes	2024-01-15	Negative				No											Eligible	Yes
Mbeya	Mbeya DC	108/2024	Yes	23	Yes	Yes	Negative									Yes	Negative							No											Eligible	Yes
Mbeya	Mbeya CC	108/2024	Yes	26	Yes	Already HIV positive									Yes	Yes	Negative							No											Eligible	Yes
Mbeya	Kyela DC	108/2024	Yes	26	Yes	Yes	Negative									Yes	Negative							Yes	2024-02-20	0		0	Negative						Eligible	Yes
Mbeya	Mbeya CC	108/2024	Yes	34	Yes	Yes	Negative									Yes	Negative							No											Eligible	Yes
Mbeya	Mbeya CC	108/2024	Yes	38	Yes	Yes	Negative									Yes	Negative							No											Eligible	Yes
Mbeya	Rungwe DC	108/2024	Yes	37	Yes	Already HIV positive									No	Yes	Negative							No											Eligible	Yes
Mbeya	Mbarali DC	108/2024	Yes	33	Yes	Yes	Negative									Yes	Negative							No											Eligible	Yes
Mbeya	Mbeya CC	108/2024	Yes	22	Yes	Yes	Negative									Yes	Negative							No											Eligible	Yes
Mbeya	Mbeya CC	108/2024	Yes	21	Yes	Yes	Negative									Yes	Negative							No											Eligible	Yes
Mbeya	Mbeya CC	108/2024	Yes	32	Yes	Yes	Negative									Yes	Negative							No											Eligible	Yes
Mbeya	Mbeya CC	108/2024	Yes	22	Yes	Yes	Negative									Yes	Negative							No											Eligible	Yes
Mbeya	Mbeya CC	108/2024	Yes	19	Yes	Yes	Negative									Yes	Negative							No											Eligible	Yes
Mbeya	Rungwe DC	108/2024	Yes	37	No			Yes	11	Negative	No							Yes	2023-12-21	Negative				No											Eligible	Yes
Mbeya	Rungwe DC	108/2024	Yes	18	No			Yes	20	Negative	Yes	32	Negative					Yes	2023-10-18	Negative				No											Eligible	Yes
Mbeya	Rungwe DC	108/2024	Yes	28	No			Yes	7	Negative	Yes	32	Negative					Yes	2023-09-22	Negative				No											Eligible	Yes
Mbeya	Rungwe DC	108/2024	Yes	20	Yes	Yes	Negative									Yes	Negative							No											Eligible	Yes
Mbeya	Mbarali DC	108/2024	Yes	18	Yes	Yes	Negative									Yes	Negative							No											Eligible	Yes
Mbeya	Mbeya CC	108/2024	Yes	31	Yes	Yes	Negative									Yes	Negative							No											Eligible	Yes
Mbeya	Chunya DC	1082/2023	Yes	8	No			Yes	8	Negative	No							Yes	2023-10-02	Negative				No											Eligible	Yes
Mbeya	Chunya DC	1084/2023	Yes	18	No			Yes	11	Negative	No							No						No											Eligible	Yes
Mbeya	Chunya DC	109/2024	Yes	18	Yes	Yes	Negative									Yes	Negative							No											Eligible	Yes
Mbeya	Chunya DC	109/2024	Yes	20	No			Yes	11	Positive								Yes	2023-12-18	Negative				No											Eligible	Yes
Mbeya	Chunya DC	109/2024	Yes	22	No			Yes	20	Negative	No							Yes	2024-01-18	Negative				No											Eligible	Yes
Mbeya	Chunya DC	109/2024	Yes	19	Yes	Yes	Positive							Yes	Yes	Yes	Negative							No											Eligible	Yes
Mbeya	Chunya DC	109/2024	Yes	34	Yes	Yes	Negative									Yes	Negative							No											Eligible	Yes
Mbeya	Mbeya CC	109/2024	Yes	21	No			Yes	10	Negative	No							Yes	2024-01-19	Negative				No											Eligible	Yes
Mbeya	Mbeya CC	109/2024	Yes	29	Yes	Yes	Negative									Yes	Negative							No											Eligible	Yes
Mbeya	Mbeya CC	109/2024	Yes	24	Yes	Yes	Negative									Yes	Negative							No											Eligible	Yes
Mbeya	Rungwe DC	109/2024	Yes	30	Yes	Yes	Negative									Yes	Negative							No											Eligible	Yes
Mbeya	Mbarali DC	109/2024	Yes	22	No			Yes	16	Negative	No							Yes	2023-12-19	Negative				No											Eligible	Yes
Mbeya	Mbarali DC	109/2024	Yes	19	No			No										Yes	2004-02-20	Negative				No											Eligible	Yes
Mbeya	Mbarali DC	109/2024	Yes	29	No			Yes	23	Negative	No							Yes	2024-01-18	Negative				No											Eligible	Yes
Mbeya	Mbeya CC	109/2024	Yes	30	Yes	Yes	Negative									Yes	Negative							No											Eligible	Yes
Mbeya	Mbeya CC	109/2024	Yes	35	Yes	Yes	Negative									Yes	Negative							No											Eligible	Yes
Mbeya	Mbeya CC	109/2024	Yes	24	Yes	Yes	Negative									Yes	Negative							No											Eligible	Yes
Mbeya	Rungwe DC	109/2024	Yes	30	Yes	Yes	Negative									Yes	Negative							No											Eligible	Yes
Mbeya	Rungwe DC	109/2024	Yes	16	Yes	Yes	Negative									Yes	Negative							No											Not Eligible
Mbeya	Rungwe DC	109/2024	Yes	23	Yes	Yes	Negative									Yes	Negative							No											Eligible	Yes
Mbeya	Mbarali DC	109/2024	Yes	25	Yes	Yes	Negative									Yes	Negative							No											Eligible	Yes
Mbeya	Mbeya CC	109/2024	Yes	30	Yes	Yes	Negative									Yes	Negative							No											Eligible	Yes
Mbeya	Mbeya CC	109/2024	Yes	34	Yes	Already HIV positive									Yes	Yes	Negative							No											Eligible	Yes
Mbeya	Mbeya CC	109/2024	Yes	26	Yes	Already HIV positive									Yes	Yes	Negative							No											Eligible	Yes
Mbeya	Mbeya CC	109/2024	Yes	26	Yes	Yes	Negative									Yes	Negative							No											Eligible	Yes
Mbeya	Rungwe DC	109/2024	Yes	31	Yes	Yes	Negative									Yes	Negative							No											Eligible	Yes
Mbeya	Rungwe DC	109/2024	Yes	33	No			Yes	19	Negative	No							Yes	2024-01-09	Negative				No											Eligible	Yes
Mbeya	Rungwe DC	109/2024	Yes	24	No			Yes	11	Negative	No							Yes	2024-01-22	Negative				No											Eligible	Yes
Mbeya	Rungwe DC	109/2024	Yes	23	No			Yes	19	Negative	No							Yes	2023-12-20	Negative				No											Eligible	Yes
Mbeya	Rungwe DC	109/2024	Yes	21	No			Yes	16	Negative	No							Yes	2024-01-24	Negative				No											Eligible	Yes
Mbeya	Mbarali DC	109/2024	Yes	24	Yes	Yes	Negative									Yes	Negative							No											Eligible	Yes
Mbeya	Mbeya CC	109/2024	Yes	35	No			Yes	15	Negative	No							Yes	2023-12-08	Negative				No											Eligible	Yes
Mbeya	Chunya DC	1097/2023	Yes	28	No			Yes	10	Positive								Yes	2023-09-29	Negative				No											Eligible	Yes
Mbeya	Chunya DC	1097/2023	Yes	22	No			Yes	14	Negative	No							Yes	2023-10-04	Negative				No											Eligible	Yes
Mbeya	Chunya DC	1099/2023	Yes	41	No			Yes	14	Negative	No							Yes	2023-09-09	Negative				No											Eligible	Yes
Mbeya	Chunya DC	11/2024	Yes	27	No			Yes	22	Negative	No							No						No											Eligible	Yes
Mbeya	Rungwe DC	11/2024	Yes	27	Yes	Yes	Negative									Yes	Negative							No											Eligible	Yes
Mbeya	Chunya DC	110/2024	Yes	32	No			Yes	14	Negative	Yes	32	Negative					Yes	2023-10-10	Negative				No											Eligible	Yes
Mbeya	Chunya DC	110/2024	Yes	18	No			Yes	15	Negative	No							Yes	2023-12-14	Negative				No											Eligible	Yes
Mbeya	Chunya DC	110/2024	Yes	38	No			Yes	7	Negative	No							Yes	2023-12-18	Negative				No											Eligible	Yes
Mbeya	Chunya DC	110/2024	Yes	20	Yes	Yes	Negative									Yes	Negative							No											Eligible	Yes
Mbeya	Chunya DC	110/2024	Yes	38	Yes	Yes	Negative									Yes	Negative							No											Eligible	Yes
Mbeya	Chunya DC	110/2024	Yes	32	Yes	Yes	Negative									Yes	Negative							No											Eligible	Yes
Mbeya	Mbeya CC	110/2024	Yes	19	No			Yes	19	Negative	No							Yes	2024-01-18	Negative				No											Eligible	Yes
Mbeya	Mbeya CC	110/2024	Yes	31	Yes	Yes	Negative									Yes	Negative							No											Eligible	Yes
Mbeya	Mbeya CC	110/2024	Yes	27	Yes	Yes	Negative									Yes	Negative							No											Eligible	Yes
Mbeya	Rungwe DC	110/2024	Yes	24	No			Yes	15	Negative	No							Yes	2023-10-10	Negative				No											Eligible	Yes
Mbeya	Mbarali DC	110/2024	Yes	26	No			Yes	24	Negative	No							Yes	2023-12-19	Negative				No											Eligible	Yes
Mbeya	Mbarali DC	110/2024	Yes	22	No			Yes	14	Negative	No							Yes	2024-01-15	Negative				No											Eligible	Yes
Mbeya	Mbarali DC	110/2024	Yes	28	No			Yes	26	Negative	No							Yes	2023-12-12	Negative				No											Eligible	Yes
Mbeya	Mbeya CC	110/2024	Yes	26	Yes	Yes	Negative									Yes	Negative							No											Eligible	Yes
Mbeya	Mbeya CC	110/2024	Yes	26	Yes	Already HIV positive									Yes	Yes	Negative							No											Eligible	Yes
Mbeya	Rungwe DC	110/2024	Yes	20	Yes	Yes	Negative									Yes	Negative							No											Eligible	Yes
Mbeya	Mbarali DC	110/2024	Yes	24	Yes	Yes	Negative									Yes	Negative							No											Eligible	Yes
Mbeya	Mbeya CC	110/2024	Yes	32	Yes	Yes	Negative									Yes	Negative							No											Eligible	Yes
Mbeya	Mbeya CC	110/2024	Yes	26	Yes	Already HIV positive									Yes	Yes	Negative							No											Eligible	Yes
Mbeya	Mbeya CC	110/2024	Yes	32	Yes	Yes	Negative									Yes	Negative							No											Eligible	Yes
Mbeya	Mbeya CC	110/2024	Yes	27	Yes	Yes	Negative									Yes	Negative							No											Eligible	Yes
Mbeya	Mbeya CC	110/2024	Yes	29	Yes	Yes	Negative									Yes	Negative							No											Eligible	Yes
Mbeya	Rungwe DC	110/2024	Yes	25	Yes	Yes	Negative									Yes	Negative							No											Eligible	Yes
Mbeya	Rungwe DC	110/2024	Yes	18	No			Yes	6	Negative	No							Yes	2023-10-17	Negative				No											Eligible	Yes
Mbeya	Rungwe DC	110/2024	Yes	28	No			Yes	13	Negative	No							Yes	2023-12-22	Negative				No											Eligible	Yes
Mbeya	Rungwe DC	110/2024	Yes	26	No			Yes	7	Negative	Yes	33	Negative					Yes	2024-02-08	Negative				No											Eligible	Yes
Mbeya	Mbarali DC	110/2024	Yes	20	Yes	Yes	Negative									Yes	Negative							No											Eligible	Yes
Mbeya	Mbarali DC	110/2024	Yes	18	Yes	Yes	Negative									Yes	Negative							No											Eligible	Yes
Mbeya	Mbeya CC	110/2024	Yes	19	Yes	Yes	Negative									Yes	Negative							No											Eligible	Yes
Mbeya	Mbeya CC	110/2024	Yes	31	No			Yes	18	Negative	Yes	35	Negative					Yes	2023-12-06	Negative				No											Eligible	Yes
Mbeya	Mbeya CC	110/2024	Yes	27	No			Yes	19	Negative	Yes	33	Negative					Yes	2023-12-07	Negative				No											Eligible	Yes
Mbeya	Chunya DC	1101/2023	Yes	25	No			Yes	6	Negative	No							Yes	2023-02-03	Negative				No											Eligible	Yes
Mbeya	Chunya DC	1103/2023	Yes	31	No			Yes	24	Negative	No							Yes	2023-10-05	Negative				No											Eligible	Yes
Mbeya	Chunya DC	111/2024	Yes	39	No			Yes	8	Negative	No							Yes	2023-11-06	Negative				No											Eligible	Yes
Mbeya	Chunya DC	111/2024	Yes	30	No			Yes	11	Negative	No							Yes	2024-01-13	Negative				No											Eligible	Yes
Mbeya	Chunya DC	111/2024	Yes	23	No			Yes	16	Negative	No							Yes	2023-11-03	Negative				No											Eligible	Yes
Mbeya	Chunya DC	111/2024	Yes	25	No			Yes	10	Negative	No							Yes	2024-02-19	Negative				No											Eligible	Yes
Mbeya	Chunya DC	111/2024	Yes	26	Yes	Yes	Negative									Yes	Negative							No											Eligible	Yes
Mbeya	Chunya DC	111/2024	Yes	28	Yes	Yes	Negative									Yes	Negative							No											Eligible	Yes
Mbeya	Mbeya CC	111/2024	Yes	24	Yes	Yes	Negative									Yes	Negative							No											Eligible	Yes
Mbeya	Mbeya CC	111/2024	Yes	29	Yes	Yes	Negative									Yes	Negative							No											Eligible	Yes
Mbeya	Mbeya CC	111/2024	Yes	29	Yes	Already HIV positive									Yes	Yes	Negative							No											Eligible	Yes
Mbeya	Rungwe DC	111/2024	Yes	40	Yes	Yes	Negative									Yes	Negative							No											Eligible	Yes
Mbeya	Mbarali DC	111/2024	Yes	27	No			Yes	24	Negative	No							Yes	2024-02-08	Negative				No											Eligible	Yes
Mbeya	Mbarali DC	111/2024	Yes	20	No			Yes	12	Positive								Yes	2024-01-01	Negative				No											Eligible	Yes
Mbeya	Mbarali DC	111/2024	Yes	20	No			Yes	8	Negative	No							Yes	2023-08-14	Negative				No											Eligible	Yes
Mbeya	Mbeya CC	111/2024	Yes	23	Yes	Yes	Negative									Yes	Negative							No											Eligible	Yes
Mbeya	Mbeya CC	111/2024	Yes	33	Yes	Yes	Positive							Yes	No	Yes	Negative							No											Eligible	Yes
Mbeya	Rungwe DC	111/2024	Yes	20	Yes	Yes	Negative									Yes	Negative							No											Eligible	Yes
Mbeya	Mbarali DC	111/2024	Yes	18	Yes	Yes	Negative									Yes	Negative							No											Eligible	Yes
Mbeya	Mbeya CC	111/2024	Yes	32	Yes	Yes	Negative									Yes	Negative							No											Eligible	Yes
Mbeya	Mbeya CC	111/2024	Yes	24	Yes	Yes	Negative									Yes	Negative							No											Eligible	Yes
Mbeya	Mbeya CC	111/2024	Yes	32	Yes	Yes	Negative									Yes	Negative							No											Eligible	Yes
Mbeya	Mbeya CC	111/2024	Yes	22	Yes	Yes	Negative									Yes	Negative							No											Eligible	Yes
Mbeya	Mbeya CC	111/2024	Yes	24	Yes	Yes	Negative									Yes	Negative							No											Eligible	Yes
Mbeya	Rungwe DC	111/2024	Yes	32	No			Yes	16	Negative	No							Yes	2023-11-21	Negative				No											Eligible	Yes
Mbeya	Rungwe DC	111/2024	Yes	39	No			Yes	24	Negative	Yes	32	Negative					Yes	2024-02-22	Negative				No											Eligible	Yes
Mbeya	Mbarali DC	111/2024	Yes	35	Yes	Yes	Negative									Yes	Negative							No											Eligible	Yes
Mbeya	Mbarali DC	111/2024	Yes	20	Yes	Yes	Negative									Yes	Negative							No											Eligible	Yes
Mbeya	Mbeya CC	111/2024	Yes	25	No			Yes	16	Negative	Yes	32	Negative					Yes	2023-12-13	Negative				No											Eligible	Yes
Mbeya	Mbeya CC	111/2024	Yes	23	Yes	Yes	Negative									Yes	Negative							No											Eligible	Yes
Mbeya	Mbeya CC	111/2024	Yes	28	No			Yes	2	Negative	No							Yes	2024-02-06	Negative				No											Eligible	Yes
Mbeya	Chunya DC	1114/2023	Yes	21	Yes	Yes	Negative									Yes	Negative							No											Eligible	Yes
Mbeya	Chunya DC	112/2024	Yes	19	No			Yes	10	Negative	No							Yes	2024-01-08	Negative				No											Eligible	Yes
Mbeya	Chunya DC	112/2024	Yes	23	No			Yes	8	Negative	No							Yes	2023-12-18	Negative				No											Eligible	Yes
Mbeya	Chunya DC	112/2024	Yes	25	No			Yes	28	Negative	No							Yes	2023-12-13	Negative				No											Eligible	Yes
Mbeya	Chunya DC	112/2024	Yes	33	No			Yes	10	Negative	No							Yes	2024-01-14	Negative				No											Eligible	Yes
Mbeya	Chunya DC	112/2024	Yes	31	Yes	Yes	Negative									Yes	Negative							No											Eligible	Yes
Mbeya	Chunya DC	112/2024	Yes	29	Yes	Yes	Negative									Yes	Negative							No											Eligible	Yes
Mbeya	Mbeya CC	112/2024	Yes	24	Yes	Yes	Negative									Yes	Negative							No											Eligible	Yes
Mbeya	Rungwe DC	112/2024	Yes	39	No			Yes	12	Negative	Yes	34	Negative					Yes	2023-09-14	Negative				No											Eligible	Yes
Mbeya	Rungwe DC	112/2024	Yes	23	No			Yes	14	Negative	Yes	34	Negative					Yes	2023-10-09	Negative				No											Eligible	Yes
Mbeya	Rungwe DC	112/2024	Yes	19	No			Yes	19	Negative	Yes	32	Negative					Yes	2024-02-20	Negative				No											Eligible	Yes
Mbeya	Mbarali DC	112/2024	Yes	25	No			Yes	14	Positive								Yes	2023-12-21	Negative				No											Eligible	Yes
Mbeya	Mbarali DC	112/2024	Yes	35	No			Yes	12	Negative	No							Yes	2023-09-06	Negative				No											Eligible	Yes
Mbeya	Mbeya CC	112/2024	Yes	26	Yes	Yes	Negative									Yes	Negative							No											Eligible	Yes
Mbeya	Mbeya CC	112/2024	Yes	25	Yes	Yes	Negative									Yes	Negative							No											Eligible	Yes
Mbeya	Mbeya CC	112/2024	Yes	27	Yes	Yes	Negative									Yes	Negative							No											Eligible	Yes
Mbeya	Mbeya CC	112/2024	Yes	23	Yes	Already HIV positive									Yes	Yes	Negative							No											Eligible	Yes
Mbeya	Mbeya CC	112/2024	Yes	38	Yes	Yes	Negative									Yes	Negative							No											Eligible	Yes
Mbeya	Mbeya CC	112/2024	Yes	31	Yes	Yes	Negative									Yes	Negative							No											Eligible	Yes
Mbeya	Mbeya CC	112/2024	Yes	28	Yes	Yes	Negative									Yes	Negative							No											Eligible	Yes
Mbeya	Mbeya CC	112/2024	Yes	31	Yes	Yes	Negative									Yes	Negative							No											Eligible	Yes
Mbeya	Mbeya CC	112/2024	Yes	38	Yes	Yes	Negative									Yes	Negative							No											Eligible	Yes
Mbeya	Rungwe DC	112/2024	Yes	41	Yes	Yes	Negative									Yes	Negative							No											Eligible	Yes
Mbeya	Rungwe DC	112/2024	Yes	20	No			Yes	15	Negative	No							Yes	2023-12-01	Negative				No											Eligible	Yes
Mbeya	Rungwe DC	112/2024	Yes	31	No			Yes	15	Negative	Yes	32	Negative					Yes	2023-11-23	Negative				No											Eligible	Yes
Mbeya	Mbarali DC	112/2024	Yes	28	Yes	Yes	Negative									Yes	Negative							No											Eligible	Yes
Mbeya	Mbarali DC	112/2024	Yes	20	Yes	Yes	Negative									Yes	Negative							No											Eligible	Yes
Mbeya	Mbeya CC	112/2024	Yes	39	Yes	Yes	Negative									Yes	Negative							No											Eligible	Yes
Mbeya	Mbeya CC	112/2024	Yes	24	No			Yes	19	Negative	Yes	32	Negative					Yes	2023-12-05	Negative				No											Eligible	Yes
Mbeya	Mbeya CC	112/2024	Yes	23	No			Yes	18	Negative	Yes	32	Negative					Yes	2023-10-13	Negative				No											Eligible	Yes
Mbeya	Mbeya CC	112/2024	Yes	29	No			Yes	15	Negative	No							Yes	2023-11-09	Negative				No											Eligible	Yes
Mbeya	Chunya DC	1125/2023	Yes	24	No			Yes	18	Negative	No							Yes	2024-10-10	Negative				No											Eligible	Yes
Mbeya	Chunya DC	1129/2023	Yes	23	No			Yes	11	Negative	No							Yes	2023-10-11	Negative				No											Eligible	Yes
Mbeya	Kyela DC	1129/2023	Yes	19	Yes	Yes	Negative									Yes	Negative							No											Eligible	Yes
Mbeya	Chunya DC	113/2024	Yes	27	No			Yes	20	Negative	No							Yes	2024-01-02	Negative				No											Eligible	Yes
Mbeya	Chunya DC	113/2024	Yes	24	No			Yes	9	Negative	Yes	32	Negative					Yes	2023-09-12	Negative				No											Eligible	Yes
Mbeya	Chunya DC	113/2024	Yes	33	No			Yes	10	Negative	No							Yes	2023-09-23	Negative				No											Eligible	Yes
Mbeya	Chunya DC	113/2024	Yes	22	Yes	Yes	Negative									Yes	Negative							No											Eligible	Yes
Mbeya	Chunya DC	113/2024	Yes	29	Yes	Yes	Negative									Yes	Negative							No											Eligible	Yes
Mbeya	Chunya DC	113/2024	Yes	26	Yes	Yes	Negative									Yes	Positive				Yes	Benzathine penicillin G		No											Eligible	Yes
Mbeya	Mbeya CC	113/2024	Yes	23	Yes	Yes	Negative									Yes	Negative							No											Eligible	Yes
Mbeya	Rungwe DC	113/2024	Yes	30	No			Yes	11	Negative	Yes	33	Negative					No						No											Eligible	Yes
Mbeya	Rungwe DC	113/2024	Yes	28	No			Yes	26	Negative	No							Yes	2024-01-17	Negative				No											Eligible	Yes
Mbeya	Mbarali DC	113/2024	Yes	21	No			Yes	14	Negative	No							Yes	2022-11-21	Negative				No											Eligible	Yes
Mbeya	Mbarali DC	113/2024	Yes	41	No			Yes	12	Negative	No							Yes	2023-12-15	Negative				No											Eligible	Yes
Mbeya	Mbeya CC	113/2024	Yes	18	Yes	Yes	Negative									Yes	Negative							No											Eligible	Yes
Mbeya	Mbeya CC	113/2024	Yes	23	Yes	Yes	Negative									No								No											Eligible	Yes
Mbeya	Mbeya CC	113/2024	Yes	20	Yes	Yes	Negative									Yes	Negative							No											Eligible	Yes
Mbeya	Mbeya CC	113/2024	Yes	34	Yes	Yes	Negative									Yes	Negative							No											Eligible	Yes
Mbeya	Chunya DC	113/2024	Yes	20	Yes	Yes	Negative									Yes	Negative							No											Eligible	Yes
Mbeya	Mbarali DC	113/2024	Yes	24	Yes	Yes	Negative									Yes	Negative							No											Eligible	Yes
Mbeya	Mbeya CC	113/2024	Yes	20	Yes	Yes	Negative									Yes	Negative							No											Eligible	Yes
Mbeya	Mbeya CC	113/2024	Yes	34	Yes	Yes	Negative									Yes	Negative							No											Eligible	Yes
Mbeya	Mbeya CC	113/2024	Yes	24	Yes	Yes	Negative									Yes	Negative							No											Eligible	Yes
Mbeya	Mbeya CC	113/2024	Yes	22	Yes	Yes	Negative									Yes	Negative							No											Eligible	Yes
Mbeya	Mbeya CC	113/2024	Yes	29	Yes	Yes	Negative									Yes	Negative							No											Eligible	Yes
Mbeya	Rungwe DC	113/2024	Yes	24	Yes	Yes	Negative									Yes	Negative							No											Eligible	Yes
Mbeya	Rungwe DC	113/2024	Yes	20	Yes	Yes	Negative									Yes	Negative							No											Eligible	Yes
Mbeya	Rungwe DC	113/2024	Yes	36	No			Yes	10	Negative	Yes	10	Negative					Yes	2023-09-29	Negative				No											Eligible	Yes
Mbeya	Rungwe DC	113/2024	Yes	29	Yes	Yes	Negative									Yes	Negative							No											Eligible	Yes
Mbeya	Mbarali DC	113/2024	Yes	20	Yes	Yes	Negative									Yes	Negative							No											Eligible	Yes
Mbeya	Mbeya CC	113/2024	Yes	35	Yes	Yes	Negative									Yes	Negative							No											Eligible	Yes
Mbeya	Mbeya CC	113/2024	Yes	36	No			Yes	20	Negative	No							Yes	2024-01-09	Negative				No											Eligible	Yes
Mbeya	Mbeya CC	113/2024	Yes	38	No			Yes	18	Negative	Yes	32	Negative					Yes	2023-10-12	Negative				No											Eligible	Yes
Mbeya	Mbeya CC	113/2024	Yes	32	No			Yes	15	Negative	No							Yes	2023-08-10	Negative				No											Eligible	Yes
Mbeya	Mbeya CC	113/2024	Yes	43	No			Yes	19	Negative	Yes	36	Negative					Yes	2023-11-16	Negative				No											Eligible	Yes
Mbeya	Mbeya CC	113/2024	Yes	26	No			Yes	10	Negative	Yes	33	Negative					Yes	2023-11-10	Negative				No											Eligible	Yes
Mbeya	Mbarali DC	113/2024	Yes	18	No			Yes	8	Negative	No							Yes	2023-11-04	Negative				No											Eligible	Yes
Mbeya	Chunya DC	1131/2023	Yes	21	No			Yes	7	Negative	Yes	32	Negative					Yes	2023-10-11	Negative				No											Eligible	Yes
Mbeya	Chunya DC	1132/2023	Yes	22	No			Yes	19	Negative	No							No						No											Eligible	Yes
Mbeya	Chunya DC	1134/2023	Yes	26	No			Yes	10	Positive								Yes	2023-10-18	Negative				No											Eligible	Yes
Mbeya	Chunya DC	1135/2023	Yes	27	No			Yes	15	Negative	No							Yes	2023-10-11	Negative				No											Eligible	Yes
Mbeya	Chunya DC	1135/2024	Yes	23	No			Yes	12	Negative	Yes	32	Negative					Yes	2023-10-12	Negative				No											Eligible	Yes
Mbeya	Chunya DC	1137/2023	Yes	22	No			Yes	11	Negative	No							Yes	2023-10-12	Negative				No											Eligible	Yes
Mbeya	Chunya DC	1139/2023	Yes	24	No			Yes	18	Negative	No							Yes	2023-10-13	Negative				No											Eligible	Yes
Mbeya	Chunya DC	114/2024	Yes	21	No			Yes	14	Negative	No							Yes	2024-01-02	Negative				No											Eligible	Yes
Mbeya	Mbarali DC	114/2024	Yes	30	No			No										No						No											Eligible	Yes
Mbeya	Chunya DC	114/2024	Yes	35	Yes	Yes	Negative									Yes	Negative							No											Eligible	Yes
Mbeya	Mbarali DC	114/2024	Yes	22	Yes	Yes	Negative									Yes	Negative							No											Eligible	Yes
Mbeya	Rungwe DC	114/2024	Yes	22	Yes	Yes	Negative									Yes	Negative							No											Eligible	Yes
Mbeya	Rungwe DC	114/2024	Yes	19	Yes	Yes	Negative									Yes	Negative							No											Eligible	Yes
Mbeya	Chunya DC	1140/2023	Yes	21	No			Yes	17	Negative	Yes	32	Negative					Yes	2023-10-13	Negative				No											Eligible	Yes
Mbeya	Chunya DC	1145/2023	Yes	30	Yes	No										Yes	Negative							No											Eligible	Yes
Mbeya	Chunya DC	115/2024	Yes	29	No			Yes	16	Negative	Yes	32	Negative					Yes	2023-11-06	Negative				No											Eligible	Yes
Mbeya	Mbeya CC	115/2024	Yes	28	Yes	Yes	Negative									Yes	Negative							No											Eligible	Yes
Mbeya	Kyela DC	115/2024	Yes	26	Yes	Yes	Negative									Yes	Negative							No											Eligible	Yes
Mbeya	Chunya DC	115/2024	Yes	30	Yes	Yes	Negative									Yes	Negative							No											Eligible	Yes
Mbeya	Mbarali DC	115/2024	Yes	36	Yes	Yes	Negative									Yes	Negative							No											Eligible	Yes
Mbeya	Rungwe DC	115/2024	Yes	25	Yes	Yes	Negative									Yes	Negative							No											Eligible	Yes
Mbeya	Rungwe DC	115/2024	Yes	21	No			Yes	21	Negative	No							Yes	2024-03-08	Positive				No											Eligible	Yes
Mbeya	Kyela DC	1156/2023	Yes	28	Yes	Yes	Negative									Yes	Negative							No											Eligible	Yes
Mbeya	Chunya DC	116/2024	Yes	29	No			Yes	24	Negative	Yes	32	Negative					Yes	2023-12-05	Negative				No											Eligible	Yes
Mbeya	Mbarali DC	116/2024	Yes	21	No			No										No						No											Eligible	Yes
Mbeya	Mbeya CC	116/2024	Yes	39	Yes	Yes	Negative									Yes	Negative							No											Eligible	Yes
Mbeya	Kyela DC	116/2024	Yes	22	Yes	Yes	Negative									Yes	Negative							No											Eligible	Yes
Mbeya	Chunya DC	116/2024	Yes	19	Yes	Yes	Negative									Yes	Negative							No											Eligible	Yes
Mbeya	Mbarali DC	116/2024	Yes	21	Yes	Yes	Negative									Yes	Negative							No											Eligible	Yes
Mbeya	Rungwe DC	116/2024	Yes	28	Yes	Yes	Negative									Yes	Negative							No											Eligible	Yes
Mbeya	Chunya DC	117/2024	Yes	22	No			Yes	18	Negative	No							Yes	2024-01-09	Negative				No											Eligible	Yes
Mbeya	Mbarali DC	117/2024	Yes	25	No			No										No						No											Eligible	Yes
Mbeya	Mbeya CC	117/2024	Yes	18	Yes	Yes	Negative									Yes	Negative							No											Eligible	Yes
Mbeya	Kyela DC	117/2024	Yes	36	Yes	Yes	Negative									Yes	Negative							No											Eligible	Yes
Mbeya	Chunya DC	117/2024	Yes	23	Yes	Yes	Negative									Yes	Negative							No											Eligible	Yes
Mbeya	Mbarali DC	117/2024	Yes	29	Yes	Yes	Negative									Yes	Negative							No											Eligible	Yes
Mbeya	Rungwe DC	117/2024	Yes	16	Yes	Yes	Negative									Yes	Negative							No											Not Eligible
Mbeya	Mbeya CC	117/2024	Yes	22	Yes	Yes	Negative									Yes	Negative							No											Eligible	Yes
Mbeya	Kyela DC	1174/2023	Yes	35	Yes	Yes	Negative									Yes	Negative							No											Eligible	Yes
Mbeya	Kyela DC	1177/2024	Yes	41	Yes	Yes	Negative									Yes	Negative							No											Eligible	Yes
Mbeya	Mbeya CC	1177/2024	Yes	40	Yes	Yes	Negative									Yes	Negative							No											Eligible	Yes
Mbeya	Mbeya CC	1177/2024	Yes	32	No			Yes	19	Negative	Yes	33	Negative					Yes	2023-10-21	Negative				No											Eligible	Yes
Mbeya	Rungwe DC	118/2023	Yes	18	No			Yes	16	Negative	Yes	38	Negative					Yes	2023-09-26	Negative				No											Eligible	Yes
Mbeya	Chunya DC	118/2024	Yes	23	No			Yes	11	Negative	Yes	32	Negative					Yes	2023-07-27	Negative				No											Eligible	Yes
Mbeya	Mbeya CC	118/2024	Yes	25	Yes	Yes	Negative									Yes	Negative							No											Eligible	Yes
Mbeya	Kyela DC	118/2024	Yes	37	Yes	Yes	Negative									Yes	Negative							No											Eligible	Yes
Mbeya	Chunya DC	118/2024	Yes	25	Yes	Yes	Negative									Yes	Negative							No											Eligible	Yes
Mbeya	Mbarali DC	118/2024	Yes	20	Yes	Yes	Negative									Yes	Negative							No											Eligible	Yes
Mbeya	Rungwe DC	118/2024	Yes	27	Yes	Yes	Negative									Yes	Negative							No											Eligible	Yes
Mbeya	Mbarali DC	118/2024	Yes	28	Yes	Yes	Negative									Yes	Negative							No											Eligible	Yes
Mbeya	Mbeya CC	118/2024	Yes	26	Yes	Yes	Negative									Yes	Negative							No											Eligible	Yes
Mbeya	Mbeya CC	118/2024	Yes	33	Yes	Yes	Negative									Yes	Negative							No											Eligible	Yes
Mbeya	Chunya DC	1185/2023	Yes	30	No			No										Yes	2023-10-26	Negative				No											Eligible	Yes
Mbeya	Chunya DC	119/2024	Yes	25	Yes	Yes	Negative									Yes	Negative							No											Eligible	Yes
Mbeya	Mbarali DC	119/2024	Yes	21	No			No										No						No											Eligible	Yes
Mbeya	Mbarali DC	119/2024	Yes	26	Yes	Yes	Negative									Yes	Negative							No											Eligible	Yes
Mbeya	Mbeya CC	119/2024	Yes	24	Yes	Yes	Negative									Yes	Negative							No											Eligible	Yes
Mbeya	Kyela DC	119/2024	Yes	20	Yes	Yes	Negative									Yes	Negative							No											Eligible	Yes
Mbeya	Chunya DC	119/2024	Yes	25	Yes	Yes	Negative									Yes	Negative							No											Eligible	Yes
Mbeya	Mbarali DC	119/2024	Yes	29	Yes	Yes	Negative									Yes	Negative							No											Eligible	Yes
Mbeya	Rungwe DC	119/2024	Yes	25	Yes	Yes	Negative									Yes	Negative							No											Eligible	Yes
Mbeya	Mbarali DC	119/2024	Yes	15	Yes	Yes	Negative									Yes	Negative							No											Not Eligible
Mbeya	Chunya DC	12/2024	Yes	24	No			Yes	20	Negative	No							Yes	2023-01-04	Negative				No											Eligible	Yes
Mbeya	Chunya DC	120/2024	Yes	21	Yes	Yes	Negative									Yes	Negative							No											Eligible	Yes
Mbeya	Chunya DC	120/2024	Yes	33	No			Yes	13	Negative	No							Yes	2023-12-01	Negative				No											Eligible	Yes
Mbeya	Mbarali DC	120/2024	No	20	Yes	Yes	Negative									Yes	Negative							No											Eligible	Yes
Mbeya	Mbeya CC	120/2024	Yes	23	Yes	Yes	Negative									Yes	Negative							No											Eligible	Yes
Mbeya	Chunya DC	120/2024	Yes	31	Yes	Yes	Negative									Yes	Positive				Yes	Benzathine penicillin G		No											Eligible	Yes
Mbeya	Mbarali DC	120/2024	Yes	19	Yes	Yes	Positive							Yes	No	Yes	Negative							No											Eligible	Yes
Mbeya	Rungwe DC	120/2024	Yes	18	No			Yes	25	Negative	Yes	38	Negative					Yes	2005-04-15	Negative				No											Eligible	Yes
Mbeya	Mbarali DC	120/2024	Yes	16	Yes	Yes	Negative									Yes	Negative							No											Not Eligible
Mbeya	Chunya DC	1203/2023	Yes	39	No			Yes	18	Negative	No							Yes	2023-10-26	Negative				No											Eligible	Yes
Mbeya	Chunya DC	1206/2023	Yes	27	No			Yes	15	Negative	No							Yes	2023-11-01	Negative				No											Eligible	Yes
Mbeya	Chunya DC	1208/2023	Yes	25	No			No										Yes	2024-01-04	Negative				No											Eligible	Yes
Mbeya	Chunya DC	121/2024	Yes	21	Yes	Yes	Negative									Yes	Negative							No											Eligible	Yes
Mbeya	Mbarali DC	121/2024	Yes	34	Yes	Yes	Negative									Yes	Negative							No											Eligible	Yes
Mbeya	Kyela DC	121/2024	Yes	26	Yes	Yes	Negative									Yes	Negative							No											Eligible	Yes
Mbeya	Chunya DC	121/2024	Yes	30	Yes	Yes	Negative									Yes	Negative							No											Eligible	Yes
Mbeya	Mbarali DC	121/2024	Yes	21	Yes	Yes	Negative									Yes	Negative							No											Eligible	Yes
Mbeya	Rungwe DC	121/2024	Yes	31	No			Yes	26	Negative	Yes	34	Negative					Yes	2024-02-12	Negative				No											Eligible	Yes
Mbeya	Mbarali DC	121/2024	Yes	44	Yes	Yes	Negative									Yes	Negative							No											Eligible	Yes
Mbeya	Mbeya CC	121/2024	Yes	38	Yes	Yes	Negative									Yes	Negative							No											Eligible	Yes
Mbeya	Chunya DC	1211/2023	Yes	38	Yes	Yes	Negative									Yes	Negative							No											Eligible	Yes
Mbeya	Chunya DC	1212/2023	Yes	20	No			Yes	20	Negative	Yes	34	Negative					Yes	2024-01-31	Negative				No											Eligible	Yes
Mbeya	Chunya DC	1214/2023	Yes	21	No			Yes	1	Negative	No							Yes	2023-11-03	Negative				No											Eligible	Yes
Mbeya	Chunya DC	1215/2024	Yes	35	No			No										Yes	2023-11-06	Negative				No											Eligible	Yes
Mbeya	Chunya DC	122/2024	Yes	23	Yes	Yes	Negative									Yes	Negative							No											Eligible	Yes
Mbeya	Mbarali DC	122/2024	Yes	26	Yes	Yes	Negative									Yes	Negative							No											Eligible	Yes
Mbeya	Kyela DC	122/2024	Yes	27	Yes	Yes	Negative									Yes	Negative							No											Eligible	Yes
Mbeya	Chunya DC	122/2024	Yes	25	Yes	Yes	Negative									Yes	Negative							No											Eligible	Yes
Mbeya	Mbarali DC	122/2024	Yes	21	Yes	Yes	Negative									Yes	Negative							No											Eligible	Yes
Mbeya	Mbarali DC	122/2024	Yes	19	Yes	Yes	Negative									Yes	Negative							No											Eligible	Yes
Mbeya	Mbarali DC	122/2024	Yes	19	Yes	Yes	Negative									Yes	Negative							No											Eligible	Yes
Mbeya	Mbeya CC	122/2024	Yes	30	Yes	Yes	Negative									Yes	Negative							No											Eligible	Yes
Mbeya	Mbeya CC	122/2024	Yes	23	Yes	Yes	Negative									Yes	Negative							No											Eligible	Yes
Mbeya	Chunya DC	122023/2024	Yes	22	No			Yes	22	Negative	No							Yes	2023-11-23	Negative				No											Eligible	Yes
Mbeya	Chunya DC	1222/2023	Yes	27	No			Yes	20	Negative	No							Yes	2023-11-06	Negative				No											Eligible	Yes
Mbeya	Chunya DC	1227/2023	Yes	19	No			Yes	15	Negative	No							Yes	2023-11-08	Negative				No											Eligible	Yes
Mbeya	Chunya DC	1228/2023	Yes	28	No			Yes	16	Negative	No							Yes	2023-11-08	Negative				No											Eligible	Yes
Mbeya	Mbeya CC	1229/2023	Yes	29	No			Yes	13	Negative	Yes	39	Negative					Yes	2023-09-11	Negative				No											Eligible	Yes
Mbeya	Chunya DC	123/2024	Yes	29	Yes	Yes	Negative									Yes	Negative							No											Eligible	Yes
Mbeya	Mbarali DC	123/2024	Yes	37	Yes	Yes	Negative									Yes	Negative							No											Eligible	Yes
Mbeya	Mbarali DC	123/2024	Yes	28	Yes	Yes	Negative									Yes	Negative							No											Eligible	Yes
Mbeya	Mbeya CC	123/2024	Yes	39	Yes	Yes	Negative									Yes	Negative							No											Eligible	Yes
Mbeya	Chunya DC	1237/2023	Yes	21	No			Yes	16	Negative	No							Yes	2023-11-29	Negative				No											Eligible	Yes
Mbeya	Chunya DC	124/2024	Yes	22	Yes	Yes	Negative									Yes	Negative							No											Eligible	Yes
Mbeya	Kyela DC	124/2024	Yes	26	Yes	Yes	Negative									Yes	Negative							No											Eligible	Yes
Mbeya	Chunya DC	124/2024	Yes	26	Yes	Yes	Negative									Yes	Negative							No											Eligible	Yes
Mbeya	Mbarali DC	124/2024	Yes	22	Yes	Yes	Negative									Yes	Negative							No											Eligible	Yes
Mbeya	Mbarali DC	124/2024	Yes	16	Yes	Yes	Negative									Yes	Negative							No											Not Eligible
Mbeya	Chunya DC	1245/2023	Yes	35	No			Yes	17	Positive								Yes	2023-10-13	Negative				No											Eligible	Yes
Mbeya	Chunya DC	1248/2023	Yes	20	No			Yes	14	Negative	Yes	32	Negative					Yes	2023-11-14	Negative				No											Eligible	Yes
Mbeya	Kyela DC	125/2024	Yes	26	Yes	Yes	Negative									Yes	Negative							No											Eligible	Yes
Mbeya	Chunya DC	125/2024	Yes	35	Yes	Yes	Negative									Yes	Negative							No											Eligible	Yes
Mbeya	Mbarali DC	125/2024	Yes	22	Yes	Yes	Negative									Yes	Negative							No											Eligible	Yes
Mbeya	Rungwe DC	125/2024	Yes	29	Yes	Yes	Negative									Yes	Negative							No											Eligible	Yes
Mbeya	Rungwe DC	125/2024	Yes	27	No			Yes	12	Negative	No							Yes	2024-02-15	Negative				No											Eligible	Yes
Mbeya	Mbarali DC	125/2024	Yes	19	Yes	Yes	Negative									Yes	Negative							No											Eligible	Yes
Mbeya	Mbeya CC	1252/2023	Yes	28	No			Yes	8	Negative	Yes	37	Negative					Yes	2023-07-17	Negative				No											Eligible	Yes
Mbeya	Chunya DC	126/2024	Yes	23	Yes	Yes	Negative									Yes	Negative							No											Eligible	Yes
Mbeya	Kyela DC	126/2024	Yes	33	Yes	Yes	Negative									Yes	Negative							No											Eligible	Yes
Mbeya	Chunya DC	126/2024	Yes	25	Yes	Yes	Negative									Yes	Negative							No											Eligible	Yes
Mbeya	Mbarali DC	126/2024	Yes	24	Yes	Yes	Negative									Yes	Negative							No											Eligible	Yes
Mbeya	Mbarali DC	126/2024	Yes	29	Yes	Yes	Negative									Yes	Negative							No											Eligible	Yes
Mbeya	Chunya DC	127/2024	Yes	29	Yes	Yes	Negative									Yes	Negative							No											Eligible	Yes
Mbeya	Kyela DC	127/2024	Yes	29	Yes	Yes	Negative									Yes	Negative							No											Eligible	Yes
Mbeya	Chunya DC	127/2024	Yes	35	Yes	Yes	Negative									Yes	Negative							No											Eligible	Yes
Mbeya	Mbarali DC	127/2024	Yes	20	Yes	Yes	Negative									Yes	Negative							No											Eligible	Yes
Mbeya	Mbarali DC	127/2024	Yes	16	Yes	Yes	Negative									Yes	Negative							No											Not Eligible
Mbeya	Chunya DC	1275/2023	Yes	39	No			No										Yes	2023-11-22	Negative				No											Eligible	Yes
Mbeya	Kyela DC	128/2024	Yes	24	Yes	Yes	Negative									Yes	Negative							No											Eligible	Yes
Mbeya	Chunya DC	128/2024	Yes	38	Yes	Yes	Negative									Yes	Negative							No											Eligible	Yes
Mbeya	Mbarali DC	128/2024	Yes	28	Yes	Yes	Negative									Yes	Negative							No											Eligible	Yes
Mbeya	Mbeya CC	128/2024	Yes	25	Yes	Yes	Negative									Yes	Negative							No											Eligible	Yes
Mbeya	Chunya DC	1281/2023	Yes	18	No			Yes	6	Negative	No							Yes	2005-04-05	Negative				No											Eligible	Yes
Mbeya	Chunya DC	129/2024	Yes	30	Yes	Already HIV positive									Yes	Yes	Negative							No											Eligible	Yes
Mbeya	Kyela DC	129/2024	Yes	32	Yes	Yes	Negative									Yes	Negative							No											Eligible	Yes
Mbeya	Chunya DC	129/2024	Yes	19	Yes	Yes	Negative									Yes	Negative							No											Eligible	Yes
Mbeya	Mbarali DC	129/2024	Yes	21	Yes	Yes	Negative									Yes	Negative							No											Eligible	Yes
Mbeya	Mbarali DC	129/2024	Yes	20	Yes	Yes	Negative									Yes	Negative							No											Eligible	Yes
Mbeya	Mbeya CC	129/2024	Yes	31	Yes	Yes	Negative									Yes	Negative							No											Eligible	Yes
Mbeya	Mbarali DC	13/2024	Yes	27	No			Yes	20	Negative	No							Yes	2024-01-15	Negative				No											Eligible	Yes
Mbeya	Chunya DC	130/2024	Yes	25	Yes	Already HIV positive									Yes	Yes	Negative							No											Eligible	Yes
Mbeya	Kyela DC	130/2024	Yes	20	Yes	Yes	Negative									Yes	Negative							No											Eligible	Yes
Mbeya	Mbarali DC	130/2024	Yes	22	Yes	Yes	Negative									Yes	Negative							No											Eligible	Yes
Mbeya	Rungwe DC	130/2024	Yes	35	No			Yes	19	Negative	No							Yes	2023-11-23	Negative				No											Eligible	Yes
Mbeya	Mbarali DC	130/2024	Yes	19	Yes	Yes	Negative									Yes	Negative							No											Eligible	Yes
Mbeya	Mbarali DC	130/2024	Yes	17	Yes	Yes	Negative									Yes	Negative							No											Not Eligible
Mbeya	Chunya DC	1301/2023	Yes	18	No			Yes	8	Negative	No							Yes	2023-01-30	Negative				No											Eligible	Yes
Mbeya	Chunya DC	1302/2023	Yes	23	No			Yes	24	Negative	No							Yes	2023-02-03	Negative				No											Eligible	Yes
Mbeya	Chunya DC	1303/2023	Yes	28	No			Yes	10	Negative	No							Yes	2024-01-04	Negative				No											Eligible	Yes
Mbeya	Chunya DC	1307/2023	Yes	27	No			Yes	20	Negative	No							Yes	2023-12-28	Negative				No											Eligible	Yes
Mbeya	Chunya DC	131/2024	Yes	27	Yes	Yes	Negative									Yes	Negative							No											Eligible	Yes
Mbeya	Kyela DC	131/2024	Yes	26	Yes	Yes	Negative									Yes	Negative							No											Eligible	Yes
Mbeya	Mbeya DC	131/2024	Yes	24	Yes	Yes	Negative									Yes	Negative							No											Eligible	Yes
Mbeya	Mbarali DC	131/2024	Yes	16	Yes	Yes	Negative									Yes	Negative							No											Eligible	Yes
Mbeya	Rungwe DC	131/2024	Yes	27	No			Yes	16	Negative	Yes	34	Negative					Yes	2023-10-23	Negative				No											Eligible	Yes
Mbeya	Chunya DC	1310/2023	Yes	24	No			Yes	8	Negative	No							Yes	2023-12-05	Negative				No											Eligible	Yes
Mbeya	Chunya DC	1312/2023	Yes	33	No			No										Yes	2023-12-05	Negative				No											Eligible	Yes
Mbeya	Chunya DC	1315/2023	Yes	30	No			Yes	16	Negative	No							Yes	2023-11-01	Negative				No											Eligible	Yes
Mbeya	Chunya DC	1315/2023	Yes	30	Yes	No										No								No											Eligible	Yes
Mbeya	Chunya DC	1316/2023	Yes	32	No			Yes	22	Negative	No							Yes	2023-12-06	Negative				No											Eligible	Yes
Mbeya	Chunya DC	1317/2023	Yes	27	No			Yes	14	Negative	Yes	32	Negative					Yes	2023-12-07	Negative				No											Eligible	Yes
Mbeya	Chunya DC	1317/2023	Yes	23	No			No										Yes	2023-12-28	Negative				No											Eligible	Yes
Mbeya	Chunya DC	132/2023	Yes	25	No			Yes	16	Negative	No							Yes	2024-01-08	Negative				No											Eligible	Yes
Mbeya	Chunya DC	132/2024	Yes	26	Yes	Yes	Negative									Yes	Negative							No											Eligible	Yes
Mbeya	Kyela DC	132/2024	Yes	26	Yes	Yes	Negative									Yes	Negative							No											Eligible	Yes
Mbeya	Mbeya DC	132/2024	Yes	20	Yes	Yes	Negative									Yes	Negative							No											Eligible	Yes
Mbeya	Mbarali DC	132/2024	Yes	22	Yes	Yes	Negative									Yes	Negative							No											Eligible	Yes
Mbeya	Rungwe DC	132/2024	Yes	24	No			Yes	23	Negative	Yes	36	Negative					Yes	2023-11-21	Negative				No											Eligible	Yes
Mbeya	Rungwe DC	132/2024	Yes	28	No			Yes	18	Negative	No							Yes	2024-02-22	Negative				No											Eligible	Yes
Mbeya	Mbarali DC	132/2024	Yes	22	Yes	Yes	Negative									Yes	Negative							Yes	2024-02-28	0		0	Negative						Eligible	Yes
Mbeya	Chunya DC	132023/2024	Yes	24	No			Yes	8	Negative	No							Yes	2023-12-28	Negative				No											Eligible	Yes
Mbeya	Chunya DC	1329/2023	Yes	35	No			Yes	24	Negative	Yes	32	Negative					Yes	2023-12-11	Negative				No											Eligible	Yes
Mbeya	Chunya DC	1329/2023	Yes	25	No			Yes	28	Negative	No							Yes	2023-12-28	Negative				No											Eligible	Yes
Mbeya	Chunya DC	133/2024	Yes	34	Yes	Already HIV positive									Yes	Yes	Negative							No											Eligible	Yes
Mbeya	Kyela DC	133/2024	Yes	33	Yes	Yes	Negative									Yes	Negative							No											Eligible	Yes
Mbeya	Kyela DC	133/2024	Yes	20	Yes	Yes	Negative									Yes	Negative							No											Eligible	Yes
Mbeya	Mbeya DC	133/2024	Yes	23	Yes	Yes	Negative									Yes	Negative							No											Eligible	Yes
Mbeya	Mbarali DC	133/2024	Yes	19	Yes	Yes	Negative									Yes	Negative							No											Eligible	Yes
Mbeya	Kyela DC	1335/2023	Yes	38	Yes	Yes	Negative									Yes	Negative							No											Eligible	Yes
Mbeya	Chunya DC	1335/2024	Yes	30	No			Yes	13	Negative	No							Yes	1993-12-01	Negative				No											Eligible	Yes
Mbeya	Chunya DC	1337/2023	Yes	24	No			Yes	12	Negative	No							Yes	2023-11-12	Negative				No											Eligible	Yes
Mbeya	Chunya DC	134/2024	Yes	20	Yes	Yes	Negative									Yes	Negative							No											Eligible	Yes
Mbeya	Kyela DC	134/2024	Yes	17	Yes	Yes	Negative									Yes	Negative							No											Eligible	Yes
Mbeya	Mbeya DC	134/2024	Yes	30	Yes	Yes	Negative									Yes	Negative							No											Eligible	Yes
Mbeya	Mbarali DC	134/2024	Yes	42	Yes	Yes	Negative									Yes	Negative							No											Eligible	Yes
Mbeya	Rungwe DC	134/2024	Yes	29	Yes	Yes	Negative									Yes	Negative							No											Eligible	Yes
Mbeya	Mbarali DC	134/2024	No	21	Yes	Yes	Negative									Yes	Negative							No											Eligible	Yes
Mbeya	Chunya DC	1340/2023	Yes	18	No			Yes	18	Negative	No							Yes	2022-12-12	Negative				No											Eligible	Yes
Mbeya	Chunya DC	1341/2023	Yes	31	No			Yes	9	Negative	No							Yes	2023-12-28	Negative				No											Eligible	Yes
Mbeya	Chunya DC	1345/2023	Yes	29	No			Yes	21	Negative	No							Yes	2023-12-13	Negative				No											Eligible	Yes
Mbeya	Chunya DC	1349/2023	Yes	24	No			Yes	6	Negative	No							Yes	2023-12-15	Negative				No											Eligible	Yes
Mbeya	Chunya DC	135/2024	Yes	21	Yes	Yes	Positive							Yes	Yes	Yes	Negative							No											Eligible	Yes
Mbeya	Kyela DC	135/2024	Yes	37	Yes	Yes	Negative									Yes	Negative							No											Eligible	Yes
Mbeya	Mbeya DC	135/2024	Yes	32	Yes	Yes	Negative									Yes	Negative							No											Eligible	Yes
Mbeya	Mbarali DC	135/2024	Yes	33	Yes	Yes	Negative									Yes	Negative							No											Eligible	Yes
Mbeya	Rungwe DC	135/2024	Yes	20	Yes	Yes	Negative									Yes	Negative							No											Eligible	Yes
Mbeya	Mbarali DC	135/2024	Yes	29	Yes	Yes	Negative									Yes	Negative							No											Eligible	Yes
Mbeya	Kyela DC	136/2024	Yes	33	Yes	Yes	Negative									Yes	Negative							No											Eligible	Yes
Mbeya	Mbeya DC	136/2024	Yes	18	Yes	Yes	Negative									Yes	Negative							No											Not Eligible
Mbeya	Mbarali DC	136/2024	Yes	20	Yes	Yes	Negative									Yes	Negative							No											Eligible	Yes
Mbeya	Rungwe DC	136/2024	Yes	34	Yes	Yes	Negative									Yes	Negative							No											Eligible	Yes
Mbeya	Mbarali DC	136/2024	Yes	34	Yes	Yes	Negative									Yes	Negative							No											Eligible	Yes
Mbeya	Kyela DC	1361/2023	Yes	19	Yes	Yes	Negative									Yes	Negative							No											Eligible	Yes
Mbeya	Chunya DC	137/2024	Yes	26	Yes	Yes	Negative									Yes	Negative							No											Eligible	Yes
Mbeya	Kyela DC	137/2024	Yes	36	Yes	Yes	Negative									Yes	Negative							No											Eligible	Yes
Mbeya	Mbeya DC	137/2024	Yes	26	Yes	Yes	Negative									Yes	Negative							No											Eligible	Yes
Mbeya	Mbarali DC	137/2024	Yes	17	Yes	Yes	Negative									Yes	Negative							No											Not Eligible
Mbeya	Rungwe DC	137/2024	Yes	35	Yes	Yes	Negative									Yes	Negative							No											Eligible	Yes
Mbeya	Mbarali DC	137/2024	Yes	20	Yes	Yes	Negative									Yes	Negative							No											Eligible	Yes
Mbeya	Chunya DC	1375/2023	Yes	19	No			Yes	11	Negative	No							Yes	2023-12-22	Negative				No											Eligible	Yes
Mbeya	Kyela DC	138/2024	Yes	28	Yes	Yes	Negative									Yes	Negative							No											Eligible	Yes
Mbeya	Mbeya DC	138/2024	Yes	22	Yes	Yes	Negative									Yes	Negative							No											Eligible	Yes
Mbeya	Rungwe DC	138/2024	Yes	20	Yes	Yes	Negative									Yes	Negative							No											Eligible	Yes
Mbeya	Mbarali DC	138/2024	Yes	17	Yes	Yes	Negative									Yes	Negative							No											Not Eligible
Mbeya	Chunya DC	1384/2023	Yes	34	No			Yes	11	Negative	No							Yes	2023-12-27	Negative				No											Eligible	Yes
Mbeya	Chunya DC	139/2024	Yes	25	Yes	Yes	Positive							Yes	Yes	Yes	Negative							No											Eligible	Yes
Mbeya	Kyela DC	139/2024	Yes	33	Yes	Yes	Negative									Yes	Negative							No											Eligible	Yes
Mbeya	Mbarali DC	139/2024	Yes	17	Yes	Yes	Negative									Yes	Negative							No											Not Eligible
Mbeya	Mbeya CC	139/2024	Yes	27	Yes	Yes	Negative									Yes	Negative							No											Eligible	Yes
Mbeya	Chunya DC	1391/2023	Yes	22	No			Yes	16	Negative	No							Yes	2023-12-28	Negative				No											Eligible	Yes
Mbeya	Chunya DC	1392/2023	Yes	28	No			No										Yes	2023-12-28	Negative				No											Eligible	Yes
Mbeya	Chunya DC	1393/2023	Yes	28	No			Yes	28	Negative	No							Yes	2023-12-27	Negative				No											Eligible	Yes
Mbeya	Chunya DC	14/2024	Yes	26	No			No										Yes	2024-01-02	Negative				No											Eligible	Yes
Mbeya	Chunya DC	140/2024	Yes	23	Yes	Yes	Negative									Yes	Negative							No											Eligible	Yes
Mbeya	Chunya DC	140/2024	Yes	18	Yes	Yes	Negative									Yes	Negative							No											Eligible	Yes
Mbeya	Kyela DC	140/2024	Yes	22	Yes	Yes	Negative									Yes	Negative							No											Eligible	Yes
Mbeya	Mbarali DC	140/2024	Yes	25	Yes	Yes	Negative									Yes	Negative							No											Eligible	Yes
Mbeya	Mbarali DC	140/2024	Yes	13	Yes	Yes	Negative									Yes	Negative							No											Not Eligible
Mbeya	Mbarali DC	140/2024	Yes	26	Yes	Yes	Negative									Yes	Negative							No											Eligible	Yes
Mbeya	Chunya DC	141/2024	Yes	29	Yes	Yes	Negative									Yes	Negative							No											Eligible	Yes
Mbeya	Kyela DC	141/2024	Yes	21	Yes	Yes	Negative									Yes	Negative							No											Eligible	Yes
Mbeya	Mbarali DC	141/2024	Yes	30	Yes	Yes	Negative									Yes	Negative							No											Eligible	Yes
Mbeya	Rungwe DC	141/2024	Yes	24	Yes	Yes	Negative									Yes	Negative							No											Eligible	Yes
Mbeya	Rungwe DC	141/2024	Yes	25	No			Yes	12	Negative	No							Yes	2024-02-27	Negative				No											Eligible	Yes
Mbeya	Mbarali DC	141/2024	Yes	30	Yes	Yes	Negative									Yes	Negative							No											Eligible	Yes
Mbeya	Chunya DC	142/2024	Yes	19	Yes	Yes	Negative									Yes	Negative							No											Eligible	Yes
Mbeya	Kyela DC	142/2024	Yes	39	Yes	Yes	Negative									Yes	Negative							No											Eligible	Yes
Mbeya	Chunya DC	142/2024	Yes	31	Yes	Yes	Negative									Yes	Negative							No											Eligible	Yes
Mbeya	Mbarali DC	142/2024	Yes	25	Yes	Yes	Negative									Yes	Negative							No											Eligible	Yes
Mbeya	Rungwe DC	142/2024	Yes	18	Yes	Yes	Negative									Yes	Negative							No											Eligible	Yes
Mbeya	Mbarali DC	142/2024	Yes	30	Yes	Yes	Negative									Yes	Negative							No											Eligible	Yes
Mbeya	Mbarali DC	142/2024	Yes	30	Yes	Yes	Negative									Yes	Negative							No											Eligible	Yes
Mbeya	Mbeya CC	142/2024	Yes	21	Yes	Yes	Negative									Yes	Negative							No											Eligible	Yes
Mbeya	Kyela DC	143/2024	Yes	19	Yes	Yes	Negative									Yes	Negative							No											Eligible	Yes
Mbeya	Chunya DC	143/2024	Yes	24	Yes	Yes	Negative									Yes	Negative							No											Eligible	Yes
Mbeya	Mbarali DC	143/2024	Yes	22	Yes	Yes	Negative									Yes	Negative							No											Eligible	Yes
Mbeya	Mbarali DC	143/2024	Yes	29	Yes	Yes	Negative									Yes	Negative							No											Eligible	Yes
Mbeya	Mbarali DC	143/2024	Yes	30	Yes	Yes	Negative									Yes	Negative							No											Eligible	Yes
Mbeya	Mbeya CC	143/2024	Yes	37	Yes	Yes	Negative									Yes	Negative							No											Eligible	Yes
Mbeya	Chunya DC	144/2024	Yes	20	Yes	Yes	Negative									Yes	Negative							No											Eligible	Yes
Mbeya	Kyela DC	144/2024	Yes	35	Yes	Yes	Negative									Yes	Negative							No											Eligible	Yes
Mbeya	Mbarali DC	144/2024	Yes	34	Yes	Yes	Negative									Yes	Negative							No											Eligible	Yes
Mbeya	Rungwe DC	144/2024	Yes	38	Yes	Yes	Negative									Yes	Negative							No											Eligible	Yes
Mbeya	Mbarali DC	144/2024	Yes	22	Yes	Yes	Negative									Yes	Negative							No											Eligible	Yes
Mbeya	Mbarali DC	144/2024	Yes	22	Yes	Yes	Negative									Yes	Negative							No											Eligible	Yes
Mbeya	Chunya DC	145/2024	Yes	29	Yes	Yes	Negative									Yes	Negative							No											Eligible	Yes
Mbeya	Chunya DC	145/2024	Yes	31	Yes	Yes	Negative									Yes	Negative							No											Eligible	Yes
Mbeya	Mbarali DC	145/2024	Yes	20	Yes	Yes	Negative									Yes	Negative							No											Eligible	Yes
Mbeya	Rungwe DC	145/2024	Yes	24	Yes	Yes	Negative									Yes	Negative							No											Eligible	Yes
Mbeya	Rungwe DC	145/2024	Yes	23	Yes	Yes	Negative									Yes	Negative							No											Eligible	Yes
Mbeya	Mbarali DC	145/2024	Yes	18	Yes	Yes	Negative									Yes	Negative							No											Eligible	Yes
Mbeya	Chunya DC	146/2024	Yes	31	Yes	Yes	Negative									Yes	Negative							No											Eligible	Yes
Mbeya	Kyela DC	146/2024	Yes	25	Yes	Yes	Negative									Yes	Negative							No											Eligible	Yes
Mbeya	Chunya DC	146/2024	Yes	23	Yes	Yes	Negative									Yes	Negative							No											Eligible	Yes
Mbeya	Mbarali DC	146/2024	Yes	17	Yes	Yes	Negative									Yes	Negative							No											Eligible	Yes
Mbeya	Rungwe DC	146/2024	Yes	23	Yes	Yes	Negative									Yes	Negative							No											Eligible	Yes
Mbeya	Mbarali DC	146/2024	Yes	17	Yes	Yes	Negative									Yes	Negative							No											Not Eligible
Mbeya	Chunya DC	147/2024	Yes	32	Yes	Yes	Negative									Yes	Negative							No											Eligible	Yes
Mbeya	Kyela DC	147/2024	Yes	38	Yes	Yes	Negative									Yes	Negative							No											Eligible	Yes
Mbeya	Chunya DC	147/2024	Yes	26	Yes	Yes	Negative									Yes	Negative							No											Eligible	Yes
Mbeya	Mbarali DC	147/2024	Yes	30	Yes	Already HIV positive									Yes	Yes	Negative							No											Eligible	Yes
Mbeya	Rungwe DC	147/2024	Yes	19	No			Yes	11	Negative	No							Yes	2024-03-04	Negative				No											Eligible	Yes
Mbeya	Mbarali DC	147/2024	Yes	30	Yes	Yes	Negative									Yes	Negative							No											Eligible	Yes
Mbeya	Chunya DC	148/2024	Yes	25	Yes	Yes	Positive							Yes	Yes	Yes	Positive				Yes	Benzathine penicillin G		No											Eligible	Yes
Mbeya	Kyela DC	148/2024	Yes	27	Yes	Yes	Negative									Yes	Negative							No											Eligible	Yes
Mbeya	Mbarali DC	148/2024	Yes	22	Yes	Yes	Negative									Yes	Negative							No											Eligible	Yes
Mbeya	Rungwe DC	148/2024	Yes	44	No			Yes	15	Negative	No							Yes	2024-03-04	Negative				No											Eligible	Yes
Mbeya	Mbarali DC	148/2024	Yes	22	Yes	Yes	Negative									Yes	Negative							No											Eligible	Yes
Mbeya	Kyela DC	1481/2023	Yes	26	Yes	Yes	Negative									Yes	Negative							No											Eligible	Yes
Mbeya	Chunya DC	149/2024	Yes	18	Yes	Yes	Negative									Yes	Negative							No											Eligible	Yes
Mbeya	Mbarali DC	149/2024	Yes	18	Yes	Yes	Negative									Yes	Negative							No											Eligible	Yes
Mbeya	Rungwe DC	149/2024	Yes	39	Yes	Yes	Negative									Yes	Negative							No											Eligible	Yes
Mbeya	Mbarali DC	149/2024	Yes	18	Yes	Yes	Negative									Yes	Negative							No											Eligible	Yes
Mbeya	Chunya DC	150/2024	Yes	21	Yes	Yes	Positive							Yes	Yes	Yes	Negative							No											Eligible	Yes
Mbeya	Kyela DC	150/2024	Yes	30	Yes	Yes	Negative									Yes	Negative							No											Eligible	Yes
Mbeya	Chunya DC	150/2024	Yes	20	Yes	Yes	Negative									Yes	Negative							No											Eligible	Yes
Mbeya	Mbarali DC	150/2024	Yes	44	Yes	Yes	Negative									Yes	Negative							No											Eligible	Yes
Mbeya	Mbarali DC	150/2024	Yes	30	Yes	Yes	Negative									Yes	Negative							No											Eligible	Yes
Mbeya	Chunya DC	151/2024	Yes	36	Yes	Already HIV positive									Yes	Yes	Negative							No											Eligible	Yes
Mbeya	Kyela DC	151/2024	Yes	19	Yes	Yes	Negative									Yes	Negative							No											Eligible	Yes
Mbeya	Chunya DC	151/2024	Yes	37	Yes	Yes	Negative									Yes	Negative							No											Eligible	Yes
Mbeya	Mbarali DC	151/2024	Yes	22	Yes	Yes	Negative									Yes	Negative							No											Eligible	Yes
Mbeya	Mbarali DC	151/2024	Yes	29	Yes	Already HIV positive									Yes	Yes	Negative							No											Eligible	Yes
Mbeya	Rungwe DC	151/2024	Yes	28	Yes	Yes	Negative									Yes	Negative							No											Eligible	Yes
Mbeya	Mbarali DC	151/2024	Yes	29	Yes	Yes	Negative									Yes	Negative							No											Eligible	Yes
Mbeya	Mbeya DC	152/2023	Yes	21	No			Yes	11	Positive								Yes	2023-07-05	Negative				No											Eligible	Yes
Mbeya	Mbeya CC	152/2023	Yes	24	No			Yes	15	Negative	Yes	33	Negative					Yes	2023-12-08	Negative				No											Eligible	Yes
Mbeya	Kyela DC	152/2024	Yes	24	Yes	Already HIV positive									Yes	Yes	Negative							No											Eligible	Yes
Mbeya	Mbarali DC	152/2024	Yes	29	Yes	Yes	Negative									Yes	Negative							No											Eligible	Yes
Mbeya	Mbarali DC	152/2024	Yes	16	Yes	Yes	Negative									Yes	Negative							No											Not Eligible
Mbeya	Mbarali DC	152/2024	Yes	26	Yes	Yes	Negative									Yes	Negative							No											Eligible	Yes
Mbeya	Mbeya CC	1526/2023	Yes	22	No			Yes	14	Positive								Yes	2023-10-16	Negative				No											Eligible	Yes
Mbeya	Kyela DC	153/2024	Yes	20	Yes	Yes	Negative									Yes	Negative							No											Eligible	Yes
Mbeya	Chunya DC	153/2024	Yes	20	Yes	Yes	Negative									Yes	Negative							No											Eligible	Yes
Mbeya	Mbarali DC	153/2024	Yes	25	Yes	Yes	Negative									Yes	Negative							No											Eligible	Yes
Mbeya	Kyela DC	1531/2023	Yes	33	Yes	Yes	Negative									Yes	Negative							No											Eligible	Yes
Mbeya	Mbarali DC	154/2024	Yes	32	Yes	Yes	Negative									Yes	Negative							No											Eligible	Yes
Mbeya	Rungwe DC	154/2024	Yes	34	Yes	Yes	Negative									Yes	Negative							No											Eligible	Yes
Mbeya	Mbarali DC	154/2024	Yes	39	Yes	Yes	Negative									Yes	Negative							No											Eligible	Yes
Mbeya	Chunya DC	155/2024	Yes	25	Yes	Yes	Negative									Yes	Negative							No											Eligible	Yes
Mbeya	Mbarali DC	155/2024	Yes	39	No			No										No						No											Eligible	Yes
Mbeya	Mbarali DC	155/2024	Yes	21	Yes	Yes	Negative									Yes	Negative							No											Eligible	Yes
Mbeya	Rungwe DC	155/2024	Yes	22	No			Yes	16	Negative	Yes	38	Negative					No						No											Eligible	Yes
Mbeya	Mbarali DC	155/2024	Yes	17	Yes	Yes	Negative									Yes	Negative							No											Not Eligible
Mbeya	Mbeya CC	156/2023	Yes	27	No			Yes	16	Negative	No							Yes	2023-11-13	Negative				No											Eligible	Yes
Mbeya	Chunya DC	156/2024	Yes	31	Yes	Yes	Negative									Yes	Negative							No											Eligible	Yes
Mbeya	Chunya DC	156/2024	Yes	19	Yes	Yes	Negative									Yes	Negative							No											Eligible	Yes
Mbeya	Mbarali DC	156/2024	Yes	37	Yes	Yes	Negative									Yes	Negative							No											Eligible	Yes
Mbeya	Rungwe DC	156/2024	Yes	20	Yes	Yes	Negative									Yes	Negative							No											Eligible	Yes
Mbeya	Mbarali DC	156/2024	Yes	22	Yes	Yes	Negative									Yes	Negative							No											Eligible	Yes
Mbeya	Mbeya DC	157/2023	Yes	44	No			Yes	30	Negative	No							Yes	2023-07-03	Positive				Yes	2024-02-14	0		0	Negative						Eligible	Yes
Mbeya	Chunya DC	157/2024	Yes	27	Yes	Yes	Negative									Yes	Negative							No											Eligible	Yes
Mbeya	Mbarali DC	157/2024	Yes	21	Yes	Yes	Negative									Yes	Negative							No											Eligible	Yes
Mbeya	Mbeya CC	157/2024	Yes	36	Yes	Yes	Negative									Yes	Negative							No											Eligible	Yes
Mbeya	Rungwe DC	157/2024	Yes	23	Yes	Yes	Negative									Yes	Negative							No											Eligible	Yes
Mbeya	Mbarali DC	157/2024	Yes	17	Yes	Yes	Negative									Yes	Negative							No											Not Eligible
Mbeya	Mbarali DC	157/2024	Yes	27	Yes	Yes	Negative									Yes	Negative							No											Eligible	Yes
Mbeya	Chunya DC	158/2024	Yes	29	Yes	Yes	Negative									Yes	Negative							No											Eligible	Yes
Mbeya	Kyela DC	158/2024	Yes	28	Yes	Yes	Negative									Yes	Negative							No											Eligible	Yes
Mbeya	Mbeya DC	158/2024	Yes	29	Yes	Yes	Negative									Yes	Negative							No											Eligible	Yes
Mbeya	Mbarali DC	158/2024	Yes	23	Yes	Yes	Negative									Yes	Negative							No											Eligible	Yes
Mbeya	Mbeya CC	158/2024	Yes	27	Yes	Yes	Negative									Yes	Negative							No											Eligible	Yes
Mbeya	Rungwe DC	158/2024	Yes	16	No			Yes	11	Negative	No							Yes	2024-03-06	Negative				No											Not Eligible
Mbeya	Chunya DC	159/2024	Yes	25	Yes	Yes	Negative									Yes	Negative							No											Eligible	Yes
Mbeya	Kyela DC	159/2024	Yes	30	Yes	Yes	Negative									Yes	Negative							No											Eligible	Yes
Mbeya	Chunya DC	159/2024	Yes	22	Yes	Yes	Negative									Yes	Negative							No											Eligible	Yes
Mbeya	Mbeya DC	159/2024	Yes	22	Yes	Yes	Negative									Yes	Negative							No											Eligible	Yes
Mbeya	Mbarali DC	159/2024	Yes	36	Yes	Already HIV positive									Yes	Yes	Negative							No											Eligible	Yes
Mbeya	Mbeya CC	159/2024	Yes	34	Yes	Yes	Negative									Yes	Negative							No											Eligible	Yes
Mbeya	Rungwe DC	159/2024	Yes	24	Yes	Yes	Negative									Yes	Negative							No											Eligible	Yes
Mbeya	Mbarali DC	159/2024	Yes	17	Yes	Yes	Negative									Yes	Negative							No											Not Eligible
Mbeya	Mbeya CC	159/2024	Yes	26	Yes	Yes	Negative									Yes	Negative							No											Eligible	Yes
Mbeya	Mbeya DC	1592/2023	Yes	27	No			Yes	17	Negative	No							Yes	2023-11-28	Negative				No											Eligible	Yes
Mbeya	Chunya DC	16/2024	Yes	24	No			Yes	24	Negative	No							Yes	2024-01-04	Negative				No											Eligible	Yes
Mbeya	Mbeya CC	160/2023	Yes	27	No			Yes	20	Negative	Yes	38	Negative					Yes	2023-09-12	Negative				No											Eligible	Yes
Mbeya	Chunya DC	160/2024	Yes	28	Yes	Yes	Negative									Yes	Negative							No											Eligible	Yes
Mbeya	Kyela DC	160/2024	Yes	19	Yes	Yes	Negative									Yes	Negative							No											Eligible	Yes
Mbeya	Chunya DC	160/2024	Yes	25	Yes	Yes	Negative									Yes	Negative							No											Eligible	Yes
Mbeya	Mbeya DC	160/2024	Yes	20	Yes	Yes	Negative									Yes	Negative							No											Eligible	Yes
Mbeya	Mbarali DC	160/2024	Yes	20	Yes	Yes	Negative									Yes	Negative							No											Eligible	Yes
Mbeya	Mbarali DC	160/2024	Yes	27	Yes	Already HIV positive									Yes	Yes	Negative							No											Eligible	Yes
Mbeya	Mbeya CC	160/2024	Yes	27	Yes	Yes	Negative									Yes	Negative							No											Eligible	Yes
Mbeya	Rungwe DC	160/2024	Yes	27	Yes	Yes	Negative									Yes	Negative							No											Eligible	Yes
Mbeya	Rungwe DC	160/2024	Yes	27	Yes	Yes	Negative									Yes	Negative							No											Eligible	Yes
Mbeya	Rungwe DC	160/2024	Yes	31	Yes	Yes	Negative									Yes	Negative							No											Eligible	Yes
Mbeya	Mbarali DC	160/2024	Yes	39	Yes	Yes	Negative									Yes	Negative							No											Eligible	Yes
Mbeya	Mbeya CC	160/2024	Yes	31	Yes	Yes	Negative									Yes	Negative							No											Eligible	Yes
Mbeya	Mbeya CC	160/2024	Yes	31	Yes	Yes	Negative									Yes	Negative							No											Eligible	Yes
Mbeya	Chunya DC	161/2024	Yes	28	Yes	Yes	Negative									Yes	Negative							No											Eligible	Yes
Mbeya	Kyela DC	161/2024	Yes	23	Yes	Yes	Negative									Yes	Negative							No											Eligible	Yes
Mbeya	Chunya DC	161/2024	Yes	25	Yes	Yes	Negative									Yes	Negative							No											Eligible	Yes
Mbeya	Mbeya CC	161/2024	Yes	24	Yes	Yes	Negative									Yes	Negative							No											Eligible	Yes
Mbeya	Rungwe DC	161/2024	Yes	21	Yes	Yes	Negative									Yes	Negative							No											Eligible	Yes
Mbeya	Mbarali DC	161/2024	Yes	22	Yes	Yes	Negative									Yes	Negative							No											Eligible	Yes
Mbeya	Mbeya DC	1610/2023	Yes	27	No			Yes	23	Negative	Yes	38	Negative					Yes	2023-10-18	Negative				No											Eligible	Yes
Mbeya	Mbeya DC	1612/2023	Yes	31	No			Yes	11	Positive								Yes	2023-12-01	Negative				No											Eligible	Yes
Mbeya	Chunya DC	162/2024	Yes	40	Yes	Yes	Negative									Yes	Negative							No											Eligible	Yes
Mbeya	Kyela DC	162/2024	Yes	25	Yes	Yes	Negative									Yes	Negative							No											Eligible	Yes
Mbeya	Chunya DC	162/2024	Yes	30	Yes	Yes	Negative									Yes	Negative							No											Eligible	Yes
Mbeya	Mbarali DC	162/2024	Yes	17	Yes	No										No								No											Eligible	Yes
Mbeya	Mbeya CC	162/2024	Yes	34	Yes	Yes	Negative									Yes	Negative							No											Eligible	Yes
Mbeya	Rungwe DC	162/2024	Yes	21	Yes	Yes	Negative									Yes	Negative							No											Eligible	Yes
Mbeya	Mbarali DC	162/2024	Yes	36	Yes	Yes	Negative									Yes	Negative							No											Eligible	Yes
Mbeya	Chunya DC	163/2024	Yes	29	Yes	Yes	Negative									Yes	Negative							No											Eligible	Yes
Mbeya	Kyela DC	163/2024	Yes	35	Yes	Yes	Negative									Yes	Negative							No											Eligible	Yes
Mbeya	Mbarali DC	163/2024	Yes	20	Yes	Yes	Negative									Yes	Negative							No											Eligible	Yes
Mbeya	Mbeya CC	163/2024	Yes	35	Yes	Yes	Negative									Yes	Negative							No											Eligible	Yes
Mbeya	Rungwe DC	163/2024	Yes	20	Yes	Yes	Negative									Yes	Negative							No											Eligible	Yes
Mbeya	Chunya DC	164/2024	Yes	24	Yes	Yes	Negative									Yes	Negative							No											Eligible	Yes
Mbeya	Kyela DC	164/2024	Yes	32	Yes	Already HIV positive									Yes	Yes	Negative							No											Eligible	Yes
Mbeya	Chunya DC	164/2024	Yes	40	Yes	Yes	Negative									Yes	Negative							No											Eligible	Yes
Mbeya	Mbarali DC	164/2024	Yes	32	Yes	Yes	Negative									Yes	Negative							No											Eligible	Yes
Mbeya	Mbeya CC	164/2024	Yes	35	Yes	Yes	Negative									Yes	Negative							Yes	2023-03-10	11		11	Negative						Eligible	Yes
Mbeya	Rungwe DC	164/2024	Yes	24	Yes	Yes	Negative									Yes	Negative							No											Eligible	Yes
Mbeya	Chunya DC	165/2024	Yes	25	Yes	Yes	Negative									Yes	Negative							No											Eligible	Yes
Mbeya	Kyela DC	165/2024	Yes	26	Yes	Yes	Negative									Yes	Negative							No											Eligible	Yes
Mbeya	Mbeya DC	165/2024	Yes	30	Yes	Yes	Positive							Yes	Yes	Yes	Negative							No											Eligible	Yes
Mbeya	Mbeya CC	165/2024	Yes	27	Yes	Yes	Negative									Yes	Negative							No											Eligible	Yes
Mbeya	Rungwe DC	165/2024	Yes	20	Yes	Yes	Negative									Yes	Negative							No											Eligible	Yes
Mbeya	Mbarali DC	165/2024	Yes	30	Yes	Yes	Negative									Yes	Negative							No											Eligible	Yes
Mbeya	Mbarali DC	165/2024	Yes	41	Yes	Yes	Negative									Yes	Negative							No											Eligible	Yes
Mbeya	Chunya DC	166/2024	Yes	23	Yes	Already HIV positive									Yes	Yes	Negative							No											Eligible	Yes
Mbeya	Kyela DC	166/2024	Yes	23	Yes	Yes	Negative									Yes	Negative							No											Eligible	Yes
Mbeya	Chunya DC	166/2024	Yes	24	Yes	Yes	Negative									Yes	Negative							No											Eligible	Yes
Mbeya	Mbarali DC	166/2024	Yes	27	Yes	Yes	Negative									Yes	Negative							No											Eligible	Yes
Mbeya	Mbeya CC	166/2024	Yes	24	Yes	Yes	Negative									Yes	Negative							No											Eligible	Yes
Mbeya	Mbarali DC	166/2024	Yes	34	Yes	Yes	Negative									Yes	Negative							No											Eligible	Yes
Mbeya	Chunya DC	167/2024	Yes	29	Yes	Yes	Negative									Yes	Negative							No											Eligible	Yes
Mbeya	Kyela DC	167/2024	Yes	28	Yes	Yes	Negative									Yes	Negative							No											Eligible	Yes
Mbeya	Chunya DC	167/2024	Yes	36	Yes	Yes	Negative									Yes	Negative							No											Eligible	Yes
Mbeya	Mbarali DC	167/2024	Yes	22	Yes	Yes	Negative									Yes	Negative							No											Eligible	Yes
Mbeya	Mbarali DC	167/2024	Yes	21	Yes	Already HIV positive									Yes	Yes	Negative							No											Eligible	Yes
Mbeya	Mbarali DC	167/2024	Yes	37	Yes	Yes	Negative									Yes	Negative							No											Eligible	Yes
Mbeya	Mbeya CC	167/2024	Yes	25	Yes	Yes	Negative									Yes	Negative							No											Eligible	Yes
Mbeya	Mbarali DC	167/2024	Yes	23	Yes	Yes	Negative									Yes	Negative							No											Eligible	Yes
Mbeya	Chunya DC	168/2024	Yes	24	Yes	Yes	Negative									Yes	Negative							No											Eligible	Yes
Mbeya	Chunya DC	168/2024	Yes	19	Yes	Yes	Negative									Yes	Negative							No											Eligible	Yes
Mbeya	Mbeya CC	168/2024	Yes	31	Yes	Yes	Negative									Yes	Negative							No											Eligible	Yes
Mbeya	Chunya DC	169/2024	Yes	30	Yes	Yes	Negative									Yes	Negative							No											Eligible	Yes
Mbeya	Kyela DC	169/2024	Yes	23	Yes	Yes	Negative									Yes	Negative							No											Eligible	Yes
Mbeya	Chunya DC	169/2024	Yes	19	Yes	No										Yes	Negative							No											Eligible	Yes
Mbeya	Chunya DC	170/2024	Yes	20	Yes	Yes	Negative									Yes	Negative							No											Eligible	Yes
Mbeya	Kyela DC	170/2024	Yes	22	Yes	Yes	Negative									Yes	Negative							No											Eligible	Yes
Mbeya	Chunya DC	170/2024	Yes	19	Yes	Already HIV positive									Yes	Yes	Negative							No											Eligible	Yes
Mbeya	Chunya DC	171/2024	Yes	39	Yes	Yes	Negative									Yes	Negative							No											Eligible	Yes
Mbeya	Kyela DC	171/2024	Yes	28	Yes	Yes	Negative									Yes	Negative							No											Eligible	Yes
Mbeya	Chunya DC	171/2024	Yes	39	Yes	Yes	Negative									Yes	Negative							No											Eligible	Yes
Mbeya	Chunya DC	172/2024	Yes	24	Yes	Yes	Negative									Yes	Negative							No											Eligible	Yes
Mbeya	Kyela DC	172/2024	Yes	27	Yes	Yes	Negative									Yes	Negative							No											Eligible	Yes
Mbeya	Chunya DC	172/2024	Yes	36	Yes	Yes	Negative									Yes	Negative							No											Eligible	Yes
Mbeya	Chunya DC	173/2024	Yes	31	Yes	Yes	Negative									Yes	Negative							No											Eligible	Yes
Mbeya	Chunya DC	173/2024	Yes	23	Yes	Yes	Negative									Yes	Negative							No											Eligible	Yes
Mbeya	Chunya DC	174/2024	Yes	39	Yes	Yes	Negative									Yes	Negative							No											Eligible	Yes
Mbeya	Mbeya CC	174/2024	Yes	25	Yes	Yes	Negative									Yes	Negative							No											Eligible	Yes
Mbeya	Kyela DC	174/2024	Yes	23	Yes	Yes	Negative									Yes	Negative							No											Eligible	Yes
Mbeya	Chunya DC	174/2024	Yes	25	Yes	Yes	Negative									Yes	Negative							No											Eligible	Yes
Mbeya	Mbeya CC	175/2024	Yes	35	Yes	Yes	Negative									Yes	Negative							No											Eligible	Yes
Mbeya	Kyela DC	175/2024	Yes	27	Yes	Yes	Negative									Yes	Negative							No											Eligible	Yes
Mbeya	Chunya DC	175/2024	Yes	35	Yes	Already HIV positive									Yes	Yes	Negative							No											Eligible	Yes
Mbeya	Chunya DC	176/2024	Yes	26	Yes	Yes	Negative									Yes	Positive				Yes	Benzathine penicillin G		No											Eligible	Yes
Mbeya	Mbeya CC	176/2024	Yes	22	Yes	Yes	Negative									Yes	Negative							No											Eligible	Yes
Mbeya	Kyela DC	176/2024	Yes	20	Yes	Yes	Negative									Yes	Negative							No											Eligible	Yes
Mbeya	Chunya DC	177/2024	Yes	19	Yes	Yes	Negative									Yes	Negative							No											Eligible	Yes
Mbeya	Mbeya CC	177/2024	Yes	21	Yes	Yes	Negative									Yes	Negative							No											Eligible	Yes
Mbeya	Chunya DC	178/2024	Yes	27	Yes	Yes	Negative									Yes	Negative							No											Eligible	Yes
Mbeya	Mbarali DC	178/2024	Yes	32	Yes	Yes	Negative									Yes	Negative							No											Eligible	Yes
Mbeya	Mbeya CC	179/2024	Yes	21	Yes	Yes	Negative									Yes	Negative							No											Eligible	Yes
Mbeya	Mbarali DC	18/2024	Yes	25	No			Yes	11	Negative	No							Yes	2024-01-15	Negative				No											Eligible	Yes
Mbeya	Chunya DC	18/2024	Yes	33	No			Yes	11	Positive								Yes	2024-01-04	Negative				No											Eligible	Yes
Mbeya	Mbarali DC	18/2024	Yes	19	No			Yes	11	Negative	No							Yes	2024-02-09	Negative				No											Eligible	Yes
Mbeya	Chunya DC	180/2024	Yes	25	Yes	Yes	Negative									Yes	Negative							No											Eligible	Yes
Mbeya	Mbeya CC	180/2024	Yes	28	Yes	Yes	Negative									Yes	Negative							No											Eligible	Yes
Mbeya	Chunya DC	181/2024	Yes	37	Yes	Yes	Negative									Yes	Negative							No											Eligible	Yes
Mbeya	Mbeya CC	181/2024	Yes	27	Yes	Yes	Negative									Yes	Negative							No											Eligible	Yes
Mbeya	Chunya DC	182/2024	Yes	21	Yes	Yes	Negative									Yes	Negative							No											Eligible	Yes
Mbeya	Mbeya CC	182/2024	Yes	31	Yes	Yes	Negative									Yes	Negative							No											Eligible	Yes
Mbeya	Chunya DC	183/2024	Yes	26	Yes	Yes	Negative									Yes	Negative							No											Eligible	Yes
Mbeya	Mbeya CC	183/2024	Yes	22	Yes	Yes	Negative									Yes	Negative							No											Eligible	Yes
Mbeya	Chunya DC	184/2024	Yes	38	Yes	Yes	Negative									Yes	Negative							No											Eligible	Yes
Mbeya	Chunya DC	185/2024	Yes	19	Yes	Yes	Negative									Yes	Negative							No											Eligible	Yes
Mbeya	Mbeya CC	185/2024	Yes	24	Yes	Yes	Negative									Yes	Negative							No											Eligible	Yes
Mbeya	Chunya DC	186/2024	Yes	29	Yes	Yes	Negative									Yes	Negative							No											Eligible	Yes
Mbeya	Mbeya CC	186/2024	Yes	24	Yes	Yes	Negative									Yes	Negative							No											Eligible	Yes
Mbeya	Chunya DC	187/2024	Yes	18	Yes	Yes	Negative									Yes	Negative							No											Eligible	Yes
Mbeya	Mbeya CC	187/2024	Yes	23	Yes	Yes	Negative									Yes	Negative							No											Eligible	Yes
Mbeya	Chunya DC	188/2024	Yes	19	Yes	Yes	Negative									Yes	Negative							No											Eligible	Yes
Mbeya	Mbarali DC	188/2024	Yes	29	No			No										No						No											Eligible	Yes
Mbeya	Mbeya CC	188/2024	Yes	29	Yes	Yes	Negative									Yes	Negative							No											Eligible	Yes
Mbeya	Chunya DC	189/2024	Yes	33	Yes	Yes	Negative									Yes	Negative							No											Eligible	Yes
Mbeya	Mbeya CC	189/2024	Yes	24	Yes	Yes	Negative									Yes	Negative							No											Eligible	Yes
Mbeya	Chunya DC	19/2024	Yes	21	No			Yes	9	Negative	No							Yes	2023-09-29	Negative				No											Eligible	Yes
Mbeya	Chunya DC	190/2024	Yes	24	Yes	Yes	Negative									Yes	Negative							No											Eligible	Yes
Mbeya	Mbeya CC	190/2024	Yes	17	Yes	Yes	Negative									Yes	Negative							No											Eligible	Yes
Mbeya	Kyela DC	190/2024	Yes	20	Yes	Yes	Negative									Yes	Negative							No											Eligible	Yes
Mbeya	Chunya DC	191/2024	Yes	18	Yes	Yes	Negative									Yes	Negative							No											Eligible	Yes
Mbeya	Mbeya CC	191/2024	Yes	29	Yes	Yes	Negative									Yes	Negative							No											Eligible	Yes
Mbeya	Kyela DC	191/2024	Yes	26	Yes	Yes	Negative									Yes	Negative							No											Eligible	Yes
Mbeya	Mbeya CC	1915/2023	Yes	28	No			Yes	16	Negative	No							Yes	2023-12-14	Negative				No											Eligible	Yes
Mbeya	Chunya DC	192/2024	Yes	19	Yes	Yes	Negative									Yes	Negative							No											Eligible	Yes
Mbeya	Mbeya CC	192/2024	Yes	35	Yes	Yes	Positive							Yes	No	Yes	Negative							No											Eligible	Yes
Mbeya	Kyela DC	192/2024	Yes	25	Yes	Yes	Negative									Yes	Negative							No											Eligible	Yes
Mbeya	Chunya DC	193/2024	Yes	21	Yes	Yes	Negative									Yes	Negative							No											Eligible	Yes
Mbeya	Mbeya CC	193/2024	Yes	23	Yes	Yes	Negative									Yes	Negative							No											Eligible	Yes
Mbeya	Kyela DC	193/2024	Yes	38	Yes	Yes	Negative									Yes	Negative							No											Eligible	Yes
Mbeya	Chunya DC	194/2024	Yes	32	Yes	Yes	Negative									Yes	Negative							No											Eligible	Yes
Mbeya	Mbeya CC	194/2024	Yes	27	Yes	Yes	Negative									Yes	Negative							No											Eligible	Yes
Mbeya	Mbeya CC	194/2024	Yes	28	Yes	Yes	Negative									Yes	Negative							No											Eligible	Yes
Mbeya	Kyela DC	194/2024	Yes	28	Yes	Yes	Negative									Yes	Negative							No											Eligible	Yes
Mbeya	Chunya DC	195/2024	Yes	28	Yes	Yes	Negative									Yes	Negative							No											Eligible	Yes
Mbeya	Mbeya CC	195/2024	Yes	23	Yes	Yes	Negative									Yes	Negative							No											Eligible	Yes
Mbeya	Mbeya CC	195/2024	Yes	31	Yes	Already HIV positive									Yes	Yes	Negative							No											Eligible	Yes
Mbeya	Kyela DC	195/2024	Yes	25	Yes	Yes	Negative									Yes	Negative							No											Eligible	Yes
Mbeya	Chunya DC	196/2024	Yes	23	Yes	Yes	Negative									Yes	Negative							No											Eligible	Yes
Mbeya	Kyela DC	196/2024	Yes	22	Yes	Yes	Negative									Yes	Negative							No											Eligible	Yes
Mbeya	Chunya DC	197/2024	Yes	21	Yes	Yes	Negative									Yes	Negative							No											Eligible	Yes
Mbeya	Mbeya CC	197/2024	Yes	20	Yes	Yes	Negative									Yes	Negative							No											Eligible	Yes
Mbeya	Chunya DC	198/2024	Yes	22	Yes	Already HIV positive									Yes	Yes	Negative							No											Eligible	Yes
Mbeya	Mbeya CC	198/2024	Yes	25	Yes	Yes	Negative									Yes	Negative							No											Eligible	Yes
Mbeya	Chunya DC	199/2024	Yes	25	Yes	Yes	Negative									Yes	Negative							No											Eligible	Yes
Mbeya	Mbeya CC	199/2024	Yes	19	Yes	Yes	Negative									Yes	Negative							No											Eligible	Yes
Mbeya	Mbarali DC	2/2024	Yes	21	Yes	Yes	Negative									Yes	Negative							No											Eligible	Yes
Mbeya	Chunya DC	20/2024	Yes	37	No			Yes	16	Positive								Yes	2024-01-05	Negative				No											Eligible	Yes
Mbeya	Chunya DC	200/2024	Yes	23	Yes	Yes	Negative									Yes	Negative							No											Eligible	Yes
Mbeya	Mbeya CC	200/2024	Yes	23	Yes	Yes	Negative									Yes	Negative							No											Eligible	Yes
Mbeya	Chunya DC	2004/2023	Yes	24	No			Yes	16	Negative	No							Yes	2023-11-01	Negative				No											Eligible	Yes
Mbeya	Mbarali DC	201/2023	Yes	33	No			Yes	16	Positive								Yes	2023-09-20	Negative				No											Eligible	Yes
Mbeya	Chunya DC	201/2024	Yes	23	Yes	Yes	Positive							Yes	Yes	Yes	Negative							No											Eligible	Yes
Mbeya	Mbeya CC	201/2024	Yes	20	Yes	Yes	Negative									Yes	Negative							No											Eligible	Yes
Mbeya	Chunya DC	202/2024	Yes	25	Yes	Yes	Negative									Yes	Negative							No											Eligible	Yes
Mbeya	Mbeya CC	202/2024	Yes	22	Yes	Yes	Negative									Yes	Negative							No											Eligible	Yes
Mbeya	Kyela DC	004/2024	Yes	39	Yes	Yes	Negative									Yes	Negative							No											Eligible	Yes
Mbeya	Mbarali DC	2024/2024	Yes	34	Yes	Yes	Negative									Yes	Negative							No											Eligible	Yes
Mbeya	Mbeya CC	2024/2024	Yes	25	Yes	Yes	Negative									Yes	Negative							No											Eligible	Yes
Mbeya	Mbeya CC	203/2024	Yes	21	Yes	Yes	Negative									Yes	Negative							No											Eligible	Yes
Mbeya	Mbeya CC	204/2024	Yes	29	Yes	Yes	Positive							Yes	No	Yes	Negative							No											Eligible	Yes
Mbeya	Mbeya CC	205/2024	Yes	26	Yes	Yes	Negative									Yes	Negative							No											Eligible	Yes
Mbeya	Mbeya CC	205/2024	Yes	23	Yes	Yes	Negative									Yes	Negative							No											Eligible	Yes
Mbeya	Mbeya CC	206/2024	Yes	26	Yes	Yes	Negative									Yes	Negative							No											Eligible	Yes
Mbeya	Mbeya CC	206/2024	Yes	35	Yes	Yes	Negative									Yes	Negative							No											Eligible	Yes
Mbeya	Mbeya CC	207/2024	Yes	22	Yes	Yes	Negative									Yes	Negative							No											Eligible	Yes
Mbeya	Mbeya CC	207/2024	Yes	21	Yes	Yes	Negative									Yes	Negative							No											Eligible	Yes
Mbeya	Mbeya CC	208/2024	Yes	21	Yes	Yes	Positive							Yes	Yes	Yes	Negative							No											Eligible	Yes
Mbeya	Mbeya CC	208/2024	Yes	39	Yes	Yes	Negative									Yes	Negative							No											Eligible	Yes
Mbeya	Mbeya CC	209/2024	Yes	39	Yes	Yes	Negative									Yes	Negative							No											Eligible	Yes
Mbeya	Mbeya CC	209/2024	Yes	18	Yes	Yes	Negative									Yes	Negative							No											Eligible	Yes
Mbeya	Chunya DC	21/2024	Yes	29	No			Yes	5	Positive								Yes	2023-01-05	Negative				No											Eligible	Yes
Mbeya	Mbeya CC	210/2024	Yes	30	Yes	Already HIV positive									Yes	Yes	Negative							No											Eligible	Yes
Mbeya	Mbeya CC	210/2024	Yes	17	Yes	Yes	Negative									Yes	Negative							No											Eligible	Yes
Mbeya	Mbeya CC	211/2024	Yes	31	Yes	Yes	Positive							Yes	Yes	Yes	Negative							No											Eligible	Yes
Mbeya	Mbeya CC	211/2024	Yes	31	Yes	Yes	Negative									Yes	Negative							No											Eligible	Yes
Mbeya	Mbeya CC	211/2024	Yes	34	Yes	Yes	Negative									Yes	Negative							No											Eligible	Yes
Mbeya	Mbeya CC	212/2024	Yes	31	Yes	Yes	Negative									Yes	Negative							No											Eligible	Yes
Mbeya	Mbeya CC	213/2024	Yes	28	Yes	Yes	Negative									Yes	Negative							No											Eligible	Yes
Mbeya	Mbeya CC	215/2024	Yes	31	Yes	Yes	Negative									Yes	Negative							No											Eligible	Yes
Mbeya	Mbeya CC	216/2024	Yes	25	Yes	Yes	Negative									Yes	Negative							No											Eligible	Yes
Mbeya	Mbeya CC	217/2024	Yes	26	Yes	Yes	Negative									Yes	Negative							No											Eligible	Yes
Mbeya	Mbeya CC	218/2024	Yes	20	Yes	Yes	Negative									Yes	Negative							No											Eligible	Yes
Mbeya	Mbeya CC	219/2024	Yes	26	Yes	Yes	Negative									Yes	Negative							No											Eligible	Yes
Mbeya	Mbarali DC	22/2024	Yes	26	No			Yes	21	Negative	No							Yes	2024-01-10	Negative				No											Eligible	Yes
Mbeya	Mbeya CC	220/2024	Yes	23	Yes	Yes	Negative									Yes	Negative							No											Eligible	Yes
Mbeya	Mbeya CC	220/2024	Yes	37	Yes	Yes	Positive							Yes	Yes	Yes	Negative							No											Eligible	Yes
Mbeya	Mbeya CC	220/2024	Yes	29	Yes	Yes	Negative									Yes	Negative							No											Eligible	Yes
Mbeya	Mbeya CC	221/2024	Yes	25	Yes	Yes	Negative									Yes	Negative							No											Eligible	Yes
Mbeya	Mbeya CC	222/2024	Yes	28	Yes	Yes	Negative									Yes	Negative							No											Eligible	Yes
Mbeya	Mbeya CC	223/2024	Yes	36	Yes	Yes	Negative									Yes	Negative							No											Eligible	Yes
Mbeya	Mbeya CC	225/2024	Yes	33	Yes	Yes	Negative									Yes	Negative							No											Eligible	Yes
Mbeya	Mbeya CC	226/2024	Yes	19	Yes	Yes	Negative									Yes	Negative							No											Eligible	Yes
Mbeya	Mbeya CC	227/2024	Yes	33	Yes	Yes	Negative									Yes	Positive				Yes	Benzathine penicillin G		No											Eligible	Yes
Mbeya	Mbeya CC	228/2024	Yes	28	Yes	Yes	Negative									Yes	Negative							No											Eligible	Yes
Mbeya	Mbeya CC	229/2024	Yes	32	Yes	Yes	Negative									Yes	Negative							No											Eligible	Yes
Mbeya	Chunya DC	23/1109	Yes	20	No			Yes	12	Negative	No							Yes	2023-10-09	Negative				No											Eligible	Yes
Mbeya	Chunya DC	23/1394	Yes	38	No			Yes	14	Negative	Yes	32	Negative					Yes	2024-01-30	Negative				No											Eligible	Yes
Mbeya	Mbarali DC	23/2024	Yes	22	No			Yes	20	Negative	Yes	35	Negative					Yes	2023-10-02	Negative				No											Eligible	Yes
Mbeya	Chunya DC	23/2024	Yes	23	No			Yes	15	Negative	No							Yes	2024-01-05	Negative				No											Eligible	Yes
Mbeya	Mbeya CC	230/2024	Yes	21	Yes	Yes	Negative									Yes	Negative							No											Eligible	Yes
Mbeya	Mbeya CC	231/2024	Yes	28	Yes	Yes	Negative									Yes	Negative							No											Eligible	Yes
Mbeya	Mbeya CC	232/2024	Yes	23	Yes	Yes	Negative									Yes	Negative							No											Eligible	Yes
Mbeya	Mbeya CC	233/2024	Yes	17	Yes	Yes	Negative									Yes	Negative							No											Eligible	Yes
Mbeya	Mbeya CC	234/2023	Yes	31	No			Yes	14	Negative	No							Yes	2023-08-10	Negative				No											Eligible	Yes
Mbeya	Mbeya CC	234/2024	Yes	20	Yes	Yes	Negative									Yes	Negative							No											Eligible	Yes
Mbeya	Mbeya CC	235/2024	Yes	19	Yes	Yes	Negative									Yes	Negative							No											Eligible	Yes
Mbeya	Mbeya CC	236/2024	Yes	17	Yes	Yes	Negative									Yes	Negative							No											Eligible	Yes
Mbeya	Mbeya CC	237/2024	Yes	35	Yes	Yes	Negative									Yes	Negative							No											Eligible	Yes
Mbeya	Mbeya CC	238/2024	Yes	21	Yes	Yes	Positive							Yes	Yes	Yes	Negative							No											Eligible	Yes
Mbeya	Mbeya CC	239/2024	Yes	26	Yes	Yes	Negative									Yes	Negative							No											Eligible	Yes
Mbeya	Mbeya CC	24/2024	Yes	19	Yes	Yes	Negative									No								No											Eligible	Yes
Mbeya	Mbeya CC	240/2024	Yes	22	Yes	Yes	Negative									Yes	Negative							No											Eligible	Yes
Mbeya	Mbeya CC	241/2024	Yes	32	Yes	Yes	Negative									Yes	Negative							No											Eligible	Yes
Mbeya	Mbeya CC	242/2024	Yes	20	Yes	Yes	Negative									Yes	Negative							No											Eligible	Yes
Mbeya	Mbeya CC	242/2024	Yes	24	Yes	Yes	Negative									Yes	Negative							No											Eligible	Yes
Mbeya	Mbeya CC	244/2024	Yes	30	Yes	Yes	Negative									Yes	Negative							No											Eligible	Yes
Mbeya	Mbeya CC	245/2024	Yes	33	Yes	Yes	Negative									Yes	Negative							No											Eligible	Yes
Mbeya	Mbeya CC	246/2024	Yes	29	Yes	Yes	Negative									Yes	Negative							No											Eligible	Yes
Mbeya	Mbeya CC	247/2024	Yes	35	Yes	Yes	Negative									Yes	Negative							No											Eligible	Yes
Mbeya	Mbeya CC	248/2024	Yes	27	Yes	Yes	Positive							Yes	Yes	Yes	Negative							No											Eligible	Yes
Mbeya	Mbeya CC	249/2024	Yes	21	Yes	Yes	Negative									Yes	Negative							No											Eligible	Yes
Mbeya	Chunya DC	25/2024	Yes	23	No			No										Yes	2024-01-05	Negative				No											Eligible	Yes
Mbeya	Mbeya CC	250/2024	Yes	26	Yes	Yes	Negative									Yes	Negative							No											Eligible	Yes
Mbeya	Mbeya CC	251/2024	Yes	28	Yes	Already HIV positive									Yes	Yes	Negative							No											Eligible	Yes
Mbeya	Mbeya CC	252/2024	Yes	32	Yes	Yes	Negative									Yes	Negative							No											Eligible	Yes
Mbeya	Mbeya CC	253/2024	Yes	29	Yes	Yes	Negative									Yes	Negative							No											Eligible	Yes
Mbeya	Mbeya CC	254/2024	Yes	24	Yes	Yes	Negative									Yes	Negative							No											Eligible	Yes
Mbeya	Mbeya CC	255/2024	Yes	18	Yes	Yes	Negative									Yes	Negative							No											Eligible	Yes
Mbeya	Mbeya CC	256/2024	Yes	26	Yes	Yes	Negative									Yes	Negative							No											Eligible	Yes
Mbeya	Mbeya CC	257/2024	Yes	21	Yes	Yes	Negative									Yes	Negative							No											Eligible	Yes
Mbeya	Mbeya CC	258/2024	Yes	21	Yes	Yes	Negative									Yes	Negative							No											Eligible	Yes
Mbeya	Mbeya CC	259/2024	No	20	Yes	Yes	Negative									Yes	Negative							No											Eligible	Yes
Mbeya	Chunya DC	26/2024	Yes	26	No			Yes	8	Negative	No							Yes	2024-01-03	Negative				No											Eligible	Yes
Mbeya	Mbeya CC	260/2024	Yes	28	Yes	Yes	Negative									Yes	Negative							No											Eligible	Yes
Mbeya	Mbeya CC	261/2024	Yes	25	Yes	Yes	Negative									Yes	Negative							No											Eligible	Yes
Mbeya	Mbeya CC	262/2024	Yes	20	Yes	Yes	Negative									Yes	Negative							No											Eligible	Yes
Mbeya	Mbeya CC	263/2024	Yes	30	Yes	Already HIV positive									Yes	Yes	Negative							No											Eligible	Yes
Mbeya	Mbeya CC	264/2024	Yes	27	Yes	Yes	Negative									Yes	Negative							No											Eligible	Yes
Mbeya	Mbeya CC	265/2024	Yes	20	Yes	Yes	Negative									Yes	Negative							No											Eligible	Yes
Mbeya	Mbeya CC	266/2024	Yes	19	Yes	Yes	Negative									Yes	Negative							No											Eligible	Yes
Mbeya	Mbeya CC	267/2024	Yes	20	Yes	Yes	Negative									Yes	Negative							No											Eligible	Yes
Mbeya	Mbeya CC	267/2024	Yes	20	Yes	Yes	Negative									Yes	Negative							No											Eligible	Yes
Mbeya	Mbeya CC	269/2024	Yes	23	Yes	Yes	Negative									Yes	Negative							No											Eligible	Yes
Mbeya	Chunya DC	27/2024	Yes	22	No			Yes	27	Negative	No							Yes	2024-01-05	Negative				No											Eligible	Yes
Mbeya	Mbeya CC	270/2024	Yes	25	Yes	Yes	Negative									Yes	Negative							No											Eligible	Yes
Mbeya	Mbeya CC	271/2024	Yes	27	Yes	Yes	Negative									Yes	Negative							No											Eligible	Yes
Mbeya	Mbeya CC	272/2024	Yes	23	Yes	Yes	Negative									Yes	Negative							No											Eligible	Yes
Mbeya	Mbeya CC	273/2024	Yes	27	Yes	Yes	Negative									Yes	Negative							No											Eligible	Yes
Mbeya	Mbeya CC	274/2024	Yes	31	Yes	Yes	Negative									Yes	Negative							No											Eligible	Yes
Mbeya	Mbeya CC	275/2024	Yes	28	Yes	Yes	Negative									Yes	Negative							No											Eligible	Yes
Mbeya	Kyela DC	276/2023	Yes	36	Yes	Yes	Negative									Yes	Negative							No											Eligible	Yes
Mbeya	Mbeya CC	276/2024	Yes	28	Yes	Yes	Negative									Yes	Negative							No											Eligible	Yes
Mbeya	Mbeya CC	277/2024	Yes	21	Yes	Yes	Negative									Yes	Positive				Yes	Benzathine penicillin G		No											Eligible	Yes
Mbeya	Mbarali DC	278/2023	Yes	25	Yes	No										Yes	Negative							No											Eligible	Yes
Mbeya	Mbeya CC	278/2024	Yes	27	Yes	Yes	Negative									Yes	Negative							No											Eligible	Yes
Mbeya	Mbeya CC	280/2024	Yes	39	Yes	Yes	Negative									Yes	Negative							No											Eligible	Yes
Mbeya	Mbeya CC	282/2024	Yes	24	Yes	Yes	Negative									Yes	Negative							No											Eligible	Yes
Mbeya	Mbeya CC	282/2024	Yes	20	Yes	Yes	Negative									Yes	Negative							No											Eligible	Yes
Mbeya	Mbeya CC	283/2024	Yes	21	Yes	Yes	Negative									Yes	Negative							No											Eligible	Yes
Mbeya	Mbeya CC	284/2024	Yes	25	Yes	Yes	Negative									Yes	Negative							No											Eligible	Yes
Mbeya	Mbeya CC	285/2024	Yes	21	Yes	Yes	Negative									Yes	Negative							No											Eligible	Yes
Mbeya	Mbeya CC	286/2024	Yes	37	Yes	Yes	Negative									Yes	Negative							No											Eligible	Yes
Mbeya	Chunya DC	29/2024	Yes	40	No			Yes	20	Negative	No							Yes	2024-01-08	Negative				No											Eligible	Yes
Mbeya	Rungwe DC	291/2023	Yes	34	Yes	Yes	Negative									Yes	Negative							No											Eligible	Yes
Mbeya	Rungwe DC	292/2023	Yes	34	Yes	Yes	Negative									Yes	Negative							No											Eligible	Yes
Mbeya	Rungwe DC	293/2023	Yes	28	Yes	Yes	Negative									Yes	Negative							No											Eligible	Yes
Mbeya	Rungwe DC	294/2023	Yes	44	Yes	Already HIV positive									No	Yes	Negative							No											Eligible	Yes
Mbeya	Rungwe DC	295/2023	Yes	14	Yes	Yes	Negative									Yes	Negative							No											Not Eligible
Mbeya	Rungwe DC	296/2023	Yes	24	Yes	Yes	Negative									Yes	Negative							No											Eligible	Yes
Mbeya	Rungwe DC	297/2023	Yes	26	Yes	Yes	Negative									Yes	Negative							No											Eligible	Yes
Mbeya	Rungwe DC	298/2023	Yes	21	Yes	Yes	Negative									Yes	Negative							No											Eligible	Yes
Mbeya	Rungwe DC	299/2023	Yes	23	Yes	Yes	Negative									Yes	Negative							No											Eligible	Yes
Mbeya	Mbarali DC	3/2024	Yes	23	Yes	Yes	Negative									Yes	Negative							No											Eligible	Yes
Mbeya	Mbarali DC	30/2024	Yes	23	No			Yes	12	Negative	No							Yes	2024-01-14	Positive				No											Eligible	Yes
Mbeya	Rungwe DC	300/2023	Yes	38	Yes	Already HIV positive									No	Yes	Negative							No											Eligible	Yes
Mbeya	Rungwe DC	301/2023	Yes	40	Yes	Yes	Negative									Yes	Negative							No											Eligible	Yes
Mbeya	Kyela DC	303/2023	Yes	32	Yes	Yes	Negative									Yes	Negative							No											Eligible	Yes
Mbeya	Rungwe DC	303/2023	Yes	23	Yes	No										No								No											Eligible	Yes
Mbeya	Kyela DC	304/2023	Yes	20	Yes	Yes	Negative									Yes	Negative							No											Eligible	Yes
Mbeya	Rungwe DC	304/2023	Yes	21	Yes	Yes	Negative									Yes	Negative							No											Eligible	Yes
Mbeya	Kyela DC	305/2023	Yes	29	Yes	Yes	Negative									Yes	Negative							No											Eligible	Yes
Mbeya	Rungwe DC	305/2023	Yes	27	Yes	Yes	Negative									Yes	Negative							No											Eligible	Yes
Mbeya	Mbeya CC	3055/2023	Yes	22	No			Yes	20	Negative	Yes	35	Negative					Yes	2023-11-02	Negative				No											Eligible	Yes
Mbeya	Kyela DC	306/2023	Yes	25	Yes	Yes	Negative									Yes	Negative							No											Eligible	Yes
Mbeya	Rungwe DC	306/2023	Yes	36	Yes	Yes	Negative									Yes	Negative							No											Eligible	Yes
Mbeya	Kyela DC	307/2023	Yes	22	Yes	Yes	Negative									Yes	Negative							No											Eligible	Yes
Mbeya	Rungwe DC	307/2023	Yes	29	Yes	Yes	Negative									Yes	Negative							No											Eligible	Yes
Mbeya	Kyela DC	308/2023	Yes	26	Yes	Yes	Positive							Yes	Yes	Yes	Negative							No											Eligible	Yes
Mbeya	Rungwe DC	308/2023	Yes	32	Yes	Yes	Negative									Yes	Negative							No											Eligible	Yes
Mbeya	Rungwe DC	309/2023	Yes	30	Yes	Yes	Negative									Yes	Negative							No											Eligible	Yes
Mbeya	Chunya DC	31/2024	Yes	21	No			Yes	19	Negative	No							Yes	2024-01-09	Negative				No											Eligible	Yes
Mbeya	Kyela DC	310/2023	Yes	21	Yes	Yes	Negative									Yes	Negative							No											Eligible	Yes
Mbeya	Rungwe DC	310/2023	Yes	24	Yes	Yes	Negative									Yes	Negative							No											Eligible	Yes
Mbeya	Kyela DC	311/2023	Yes	36	Yes	Yes	Negative									Yes	Negative							No											Eligible	Yes
Mbeya	Rungwe DC	311/2023	Yes	17	Yes	Yes	Negative									Yes	Negative							No											Not Eligible
Mbeya	Rungwe DC	312/2023	Yes	21	Yes	Already HIV positive									No	Yes	Negative							No											Eligible	Yes
Mbeya	Kyela DC	313/2023	Yes	31	Yes	Yes	Negative									Yes	Negative							No											Eligible	Yes
Mbeya	Rungwe DC	313/2023	Yes	18	Yes	Yes	Negative									Yes	Negative							No											Eligible	Yes
Mbeya	Rungwe DC	314/2023	Yes	22	Yes	Yes	Negative									Yes	Negative							No											Eligible	Yes
Mbeya	Rungwe DC	315/2023	Yes	17	Yes	Yes	Negative									Yes	Negative							No											Not Eligible
Mbeya	Rungwe DC	316/2023	Yes	28	Yes	Yes	Negative									Yes	Negative							No											Eligible	Yes
Mbeya	Rungwe DC	317/2023	Yes	26	Yes	Yes	Negative									Yes	Negative							No											Eligible	Yes
Mbeya	Rungwe DC	318/2023	Yes	27	Yes	Yes	Negative									Yes	Negative							No											Eligible	Yes
Mbeya	Rungwe DC	319/2023	Yes	18	Yes	Yes	Negative									Yes	Negative							No											Eligible	Yes
Mbeya	Rungwe DC	320/2023	Yes	16	Yes	Yes	Negative									Yes	Negative							No											Not Eligible
Mbeya	Rungwe DC	32023/2024	Yes	23	Yes	Yes	Negative									Yes	Negative							No											Eligible	Yes
Mbeya	Rungwe DC	321/2023	Yes	39	Yes	Yes	Negative									Yes	Negative							No											Eligible	Yes
Mbeya	Rungwe DC	322/2023	Yes	25	Yes	Yes	Negative									Yes	Negative							No											Eligible	Yes
Mbeya	Rungwe DC	323/2023	Yes	34	Yes	Yes	Negative									Yes	Negative							No											Eligible	Yes
Mbeya	Rungwe DC	325/2023	Yes	30	Yes	Yes	Negative									Yes	Negative							No											Eligible	Yes
Mbeya	Rungwe DC	326/2023	Yes	21	Yes	Yes	Negative									Yes	Negative							No											Eligible	Yes
Mbeya	Rungwe DC	327/2023	Yes	28	Yes	Yes	Negative									Yes	Negative							No											Eligible	Yes
Mbeya	Rungwe DC	328/2023	Yes	20	Yes	Yes	Negative									Yes	Negative							No											Eligible	Yes
Mbeya	Rungwe DC	329/2023	Yes	30	Yes	Yes	Negative									Yes	Negative							No											Eligible	Yes
Mbeya	Chunya DC	33/2024	Yes	28	No			Yes	22	Negative	No							Yes	2024-01-09	Negative				No											Eligible	Yes
Mbeya	Rungwe DC	330/2023	Yes	24	Yes	Yes	Negative									Yes	Negative							No											Eligible	Yes
Mbeya	Rungwe DC	331/2023	Yes	23	Yes	Yes	Negative									Yes	Negative							No											Eligible	Yes
Mbeya	Rungwe DC	332/2023	Yes	41	Yes	Yes	Negative									Yes	Negative							No											Eligible	Yes
Mbeya	Rungwe DC	333/2024	Yes	24	Yes	Yes	Negative									Yes	Negative							No											Eligible	Yes
Mbeya	Rungwe DC	334/2023	Yes	27	Yes	Yes	Negative									Yes	Negative							No											Eligible	Yes
Mbeya	Chunya DC	35/2024	Yes	38	No			Yes	14	Positive								Yes	2024-01-09	Negative				No											Eligible	Yes
Mbeya	Mbarali DC	350/2024	Yes	29	Yes	Yes	Negative									Yes	Negative							No											Eligible	Yes
Mbeya	Mbeya DC	358/2022	Yes	27	No			Yes	12	Negative	No							Yes	2023-12-12	Negative				No											Eligible	Yes
Mbeya	Kyela DC	36723/2024	Yes	24	Yes	Yes	Negative									Yes	Negative							No											Eligible	Yes
Mbeya	Mbeya CC	36723/2024	Yes	32	Yes	Yes	Negative									Yes	Negative							No											Eligible	Yes
Mbeya	Mbeya CC	36723/2024	Yes	26	No			Yes	30	Negative	Yes	38	Negative					Yes	2023-11-11	Negative				No											Eligible	Yes
Mbeya	Kyela DC	38/2023	Yes	29	Yes	Yes	Negative									Yes	Negative							No											Eligible	Yes
Mbeya	Chunya DC	39/2024	Yes	29	No			Yes	15	Positive								Yes	2024-01-09	Negative				No											Eligible	Yes
Mbeya	Mbarali DC	407/2024	Yes	19	Yes	Yes	Negative									Yes	Negative							No											Eligible	Yes
Mbeya	Chunya DC	41/2024	Yes	33	No			Yes	12	Negative	No							Yes	2024-01-10	Negative				No											Eligible	Yes
Mbeya	Chunya DC	42/2024	Yes	28	No			Yes	16	Negative	No							Yes	2024-01-10	Negative				No											Eligible	Yes
Mbeya	Mbeya DC	42/2024	Yes	18	Yes	Yes	Negative									Yes	Negative							No											Eligible	Yes
Mbeya	Mbeya DC	424/2024	Yes	40	No			Yes	8	Negative	No							Yes	2023-11-07	Negative				No											Eligible	Yes
Mbeya	Mbeya DC	425/2023	Yes	29	No			Yes	8	Negative	No							Yes	2023-11-07	Negative				No											Eligible	Yes
Mbeya	Mbarali DC	43/2024	Yes	23	No			Yes	12	Negative	No							Yes	2024-01-15	Negative				No											Eligible	Yes
Mbeya	Chunya DC	43/2024	Yes	18	No			Yes	11	Negative	No							Yes	2024-01-10	Negative				No											Eligible	Yes
Mbeya	Rungwe DC	437/2023	Yes	28	No			Yes	13	Negative	No							Yes	2023-10-02	Negative				No											Eligible	Yes
Mbeya	Chunya DC	44/2024	Yes	18	No			Yes	11	Negative	No							Yes	2024-01-10	Negative				No											Eligible	Yes
Mbeya	Mbeya DC	440/2023	Yes	37	No			Yes	16	Negative	No							Yes	2023-11-07	Negative				No											Eligible	Yes
Mbeya	Rungwe DC	449/2023	Yes	21	No			Yes	8	Positive								Yes	2024-01-13	Negative				No											Eligible	Yes
Mbeya	Kyela DC	450/2024	Yes	25	Yes	Yes	Negative									Yes	Negative							Yes	2024-01-23	0		0	Negative						Eligible	Yes
Mbeya	Mbarali DC	45292/2024	Yes	19	No			Yes	17	Negative	No							Yes	2024-01-16	Negative				No											Eligible	Yes
Mbeya	Kyela DC	45524/2024	Yes	18	Yes	Yes	Negative									Yes	Negative							No											Eligible	Yes
Mbeya	Rungwe DC	45524/2024	Yes	25	Yes	Yes	Negative									Yes	Negative							No											Eligible	Yes
Mbeya	Mbeya CC	45524/2024	Yes	32	Yes	No										Yes	Negative							No											Eligible	Yes
Mbeya	Mbeya CC	45597/2024	Yes	28	Yes	Yes	Negative									Yes	Negative							No											Eligible	Yes
Mbeya	Kyela DC	459/2024	Yes	22	Yes	Yes	Negative									Yes	Negative							Yes	2024-01-22	0		0	Negative						Eligible	Yes
Mbeya	Kyela DC	46/2024	Yes	20	Yes	Yes	Negative									Yes	Negative							Yes	2024-02-05	0		0	Negative						Eligible	Yes
Mbeya	Mbeya DC	460/2023	Yes	30	No			Yes	16	Negative	No							Yes	2023-12-08	Negative				No											Eligible	Yes
Mbeya	Kyela DC	460/2024	Yes	25	Yes	Yes	Negative									Yes	Negative							Yes	2024-01-24	0		0	Negative						Eligible	Yes
Mbeya	Kyela DC	461/2024	Yes	30	Yes	Yes	Negative									Yes	Negative							Yes	2024-02-27	0		0	Negative						Eligible	Yes
Mbeya	Kyela DC	461/2024	Yes	21	Yes	Yes	Negative									Yes	Negative							Yes	2024-02-27	0		0	Negative						Eligible	Yes
Mbeya	Kyela DC	462/2024	Yes	24	Yes	Yes	Negative									Yes	Negative							Yes	2024-01-29	0		0	Negative						Eligible	Yes
Mbeya	Chunya DC	47/2024	Yes	33	No			Yes	11	Negative	No							Yes	2024-01-11	Negative				No											Eligible	Yes
Mbeya	Mbeya CC	476/2023	Yes	21	No			Yes	12	Negative	No							Yes	2023-12-18	Negative				No											Eligible	Yes
Mbeya	Mbeya DC	479/2023	Yes	38	No			Yes	4	Negative	No							Yes	2023-12-20	Negative				No											Eligible	Yes
Mbeya	Chunya DC	48/2024	Yes	23	No			Yes	11	Negative	No							No						No											Eligible	No
Mbeya	Kyela DC	48/2024	Yes	26	Yes	Yes	Negative									Yes	Negative							Yes	2024-02-05	0		0	Negative						Eligible	Yes
Mbeya	Rungwe DC	487/2023	Yes	18	No			Yes	29	Negative	Yes	34	Negative					Yes	2024-01-02	Negative				No											Eligible	Yes
Mbeya	Kyela DC	49/2024	Yes	26	Yes	Yes	Negative									Yes	Negative							Yes	2024-02-05	0		0	Negative						Eligible	Yes
Mbeya	Mbarali DC	491/2023	Yes	28	No			Yes	19	Negative	Yes	32	Negative					Yes	2023-12-08	Negative				No											Eligible	Yes
Mbeya	Rungwe DC	493/2024	Yes	20	No			No										Yes	2023-11-06	Negative				No											Eligible	Yes
Mbeya	Rungwe DC	498/2023	Yes	27	No			Yes	25	Negative	Yes	32	Negative					Yes	2023-11-13	Negative				No											Eligible	Yes
Mbeya	Kyela DC	50/2024	Yes	31	Yes	Yes	Negative									Yes	Negative							Yes	2024-02-05	0		0	Negative						Eligible	Yes
Mbeya	Mbarali DC	508/2023	Yes	24	No			Yes	9	Negative	No							Yes	2023-10-11	Negative				No											Eligible	Yes
Mbeya	Kyela DC	51/2024	Yes	17	Yes	Yes	Negative									Yes	Negative							Yes	2024-02-06	0		0	Negative						Eligible	Yes
Mbeya	Chunya DC	52/2024	Yes	24	No			Yes	11	Negative	No							Yes	2024-01-15	Negative				No											Eligible	Yes
Mbeya	Chunya DC	52/2024	Yes	29	No			Yes	11	Negative	No							Yes	2024-01-15	Negative				No											Eligible	Yes
Mbeya	Kyela DC	52/2024	Yes	26	Yes	Yes	Negative									Yes	Negative							Yes	2024-02-06	0		0	Negative						Eligible	Yes
Mbeya	Rungwe DC	523/2024	Yes	37	Yes	Yes	Negative									Yes	Negative							No											Eligible	Yes
Mbeya	Mbeya CC	525/2024	Yes	29	Yes	Yes	Negative									Yes	Negative							No											Eligible	Yes
Mbeya	Mbarali DC	526/2023	Yes	40	No			Yes	12	Negative	Yes	32	Negative					Yes	2023-02-18	Negative				No											Eligible	Yes
Mbeya	Mbeya CC	526/2024	Yes	34	Yes	Yes	Negative									Yes	Negative							No											Eligible	Yes
Mbeya	Mbeya CC	527/2024	Yes	25	Yes	Yes	Negative									Yes	Negative							No											Eligible	Yes
Mbeya	Mbeya CC	527/2024	Yes	21	Yes	Yes	Negative									Yes	Negative							No											Eligible	Yes
Mbeya	Mbeya CC	529/2024	Yes	26	Yes	Yes	Negative									Yes	Negative							No											Eligible	Yes
Mbeya	Chunya DC	53/2024	Yes	26	No			Yes	13	Negative	No							Yes	2024-01-15	Negative				No											Eligible	Yes
Mbeya	Kyela DC	53/2024	Yes	32	Yes	Yes	Negative									Yes	Negative							Yes	2024-02-12	0		0	Negative						Eligible	Yes
Mbeya	Mbeya CC	530/2024	Yes	27	Yes	Yes	Negative									Yes	Negative							No											Eligible	Yes
Mbeya	Rungwe DC	531/2023	Yes	31	No			Yes	14	Negative	No							Yes	2023-11-02	Negative				No											Eligible	Yes
Mbeya	Rungwe DC	532/2023	Yes	19	No			Yes	5	Negative	No							Yes	2023-11-20	Negative				No											Eligible	Yes
Mbeya	Rungwe DC	533/2023	Yes	35	No			Yes	19	Negative	No							No						No											Eligible	Yes
Mbeya	Rungwe DC	534/2024	Yes	17	No			Yes	17	Negative	No							Yes	2023-12-06	Negative				No											Eligible	Yes
Mbeya	Rungwe DC	535/2023	Yes	23	No			Yes	25	Negative	Yes	34	Negative					Yes	2023-12-07	Negative				No											Eligible	Yes
Mbeya	Rungwe DC	539/2023	Yes	32	No			Yes	12	Negative	No							Yes	2023-12-11	Negative				No											Eligible	Yes
Mbeya	Kyela DC	54/2024	Yes	22	Yes	Yes	Negative									Yes	Negative							Yes	2024-02-15	0		0	Negative						Eligible	Yes
Mbeya	Rungwe DC	544/2023	Yes	26	No			No										Yes	2023-12-12	Negative				No											Eligible	Yes
Mbeya	Mbeya CC	546/2023	Yes	21	No			Yes	11	Negative	No							Yes	2023-08-03	Negative				No											Eligible	Yes
Mbeya	Kyela DC	55/2024	Yes	32	Yes	Yes	Negative									Yes	Negative							Yes	2024-02-15	0		0	Negative						Eligible	Yes
Mbeya	Mbarali DC	554/2024	Yes	27	Yes	Yes	Negative									Yes	Negative							No											Eligible	Yes
Mbeya	Mbarali DC	555/2023	Yes	33	No			Yes	16	Negative	Yes	32	Negative					Yes	2023-09-01	Negative				No											Eligible	Yes
Mbeya	Mbarali DC	556/2023	Yes	40	No			Yes	12	Positive								Yes	2023-09-01	Negative				No											Eligible	Yes
Mbeya	Mbeya CC	560/2024	Yes	26	Yes	Yes	Negative									Yes	Negative							No											Eligible	Yes
Mbeya	Mbeya CC	561/2024	Yes	29	Yes	Yes	Negative									Yes	Negative							No											Eligible	Yes
Mbeya	Mbeya CC	562/2024	Yes	24	Yes	Yes	Negative									Yes	Negative							No											Eligible	Yes
Mbeya	Mbeya CC	563/2024	Yes	24	Yes	Yes	Negative									Yes	Negative							No											Eligible	Yes
Mbeya	Mbarali DC	564/2023	Yes	37	Yes	Yes	Positive							Yes	Yes	Yes	Negative							No											Eligible	Yes
Mbeya	Mbeya CC	564/2024	Yes	19	Yes	Yes	Negative									Yes	Negative							No											Eligible	Yes
Mbeya	Mbarali DC	567/2023	Yes	21	No			No										Yes	2023-09-09	Negative				No											Eligible	Yes
Mbeya	Mbarali DC	57/2024	Yes	30	Yes	Yes	Negative									Yes	Negative							No											Eligible	Yes
Mbeya	Kyela DC	57/2024	Yes	42	Yes	Yes	Negative									Yes	Negative							Yes	2024-02-15	0		0	Negative						Eligible	Yes
Mbeya	Mbarali DC	572/2023	Yes	33	No			Yes	12	Positive								Yes	2023-10-03	Negative				No											Eligible	Yes
Mbeya	Mbeya CC	574/2024	Yes	32	Yes	Yes	Negative									Yes	Negative							No											Eligible	Yes
Mbeya	Mbarali DC	58/2024	Yes	20	Yes	Yes	Negative									Yes	Negative							No											Eligible	Yes
Mbeya	Mbarali DC	59/2024	Yes	35	Yes	Yes	Negative									Yes	Negative							No											Eligible	Yes
Mbeya	Mbarali DC	592/2023	Yes	19	No			Yes	12	Negative	Yes	32	Negative					Yes	2024-02-09	Negative				No											Eligible	Yes
Mbeya	Mbarali DC	594/2024	Yes	20	No			Yes	16	Negative	Yes	35	Negative					Yes	2022-10-11	Negative				No											Eligible	Yes
Mbeya	Mbarali DC	6/2024	Yes	24	No			Yes	26	Negative	No							Yes	2024-01-03	Negative				No											Eligible	Yes
Mbeya	Mbarali DC	600/2024	Yes	20	No			Yes	22	Negative	Yes	34	Negative					Yes	2023-10-11	Negative				No											Eligible	Yes
Mbeya	Mbarali DC	602/2024	Yes	36	No			No										Yes	2022-10-15	Negative				No											Eligible	Yes
Mbeya	Rungwe DC	606/2023	Yes	18	No			Yes	13	Negative	Yes	32	Negative					Yes	2024-02-09	Negative				No											Eligible	Yes
Mbeya	Mbeya CC	608/203	Yes	27	No			Yes	7	Negative	Yes	34	Negative					Yes	2023-09-12	Negative				No											Eligible	Yes
Mbeya	Mbarali DC	609/2023	Yes	18	No			Yes	12	Negative	Yes	32	Negative					Yes	2024-02-09	Negative				No											Eligible	Yes
Mbeya	Mbarali DC	60/2024	Yes	15	Yes	Yes	Negative									Yes	Negative							No		NaN									Not Eligible
Mbeya	Mbarali DC	61/2024	Yes	36	Yes	Yes	Negative									Yes	Negative							No											Eligible	Yes
Mbeya	Mbarali DC	610/2023	Yes	28	No			Yes	18	Negative	Yes	32	Negative					Yes	2023-02-09	Negative				No											Eligible	Yes
Mbeya	Mbarali DC	611/2023	Yes	38	No			Yes	12	Negative	No							No						No											Eligible	Yes
Mbeya	Mbarali DC	614/2023	Yes	23	No			Yes	14	Negative	No							Yes	2023-02-09	Negative				No											Eligible	Yes
Mbeya	Mbarali DC	616/2023	Yes	20	Yes	Yes	Negative									Yes	Negative							No											Eligible	Yes
Mbeya	Mbeya CC	617/2024	Yes	36	Yes	Yes	Negative									Yes	Negative							No											Eligible	Yes
Mbeya	Mbeya CC	618/2024	Yes	34	Yes	Yes	Negative									Yes	Negative							No											Eligible	Yes
Mbeya	Mbeya CC	619/2024	Yes	27	Yes	Yes	Negative									Yes	Negative							No											Eligible	Yes
Mbeya	Mbarali DC	62/2024	Yes	24	Yes	Yes	Negative									Yes	Negative							No											Eligible	Yes
Mbeya	Chunya DC	62/2024	Yes	29	No			Yes	12	Negative	No							Yes	2024-01-15	Negative				No											Eligible	Yes
Mbeya	Mbarali DC	620/2024	Yes	24	No			Yes	16	Positive								Yes	2023-11-29	Negative				No											Eligible	Yes
Mbeya	Mbeya CC	620/2024	Yes	31	Yes	Yes	Negative									Yes	Negative							No											Eligible	Yes
Mbeya	Mbeya CC	620/2024	Yes	31	Yes	Yes	Negative									Yes	Negative							No											Eligible	Yes
Mbeya	Chunya DC	621/2024	Yes	27	No			Yes	15	Negative	No							Yes	2022-12-22	Negative				No											Eligible	Yes
Mbeya	Chunya DC	622/2024	Yes	19	No			Yes	6	Negative	No							Yes	2023-10-16	Negative				No											Eligible	Yes
Mbeya	Chunya DC	623/2024	Yes	27	No			Yes	8	Negative	No							Yes	2023-10-06	Negative				No											Eligible	Yes
Mbeya	Chunya DC	624/2024	Yes	32	No			Yes	12	Negative	No							Yes	2023-10-02	Negative				No											Eligible	Yes
Mbeya	Chunya DC	625/2024	Yes	24	Yes	Yes	Negative									Yes	Negative							No											Eligible	Yes
Mbeya	Chunya DC	626/2024	Yes	19	Yes	Yes	Negative									Yes	Negative							No											Eligible	Yes
Mbeya	Mbeya DC	627/2024	Yes	28	Yes	Yes	Negative									Yes	Negative							No											Eligible	Yes
Mbeya	Mbeya DC	628/2024	Yes	28	No			Yes	26	Negative	No							Yes	2024-01-08	Negative				Yes	2024-01-08	0		0	Negative						Not Eligible
Mbeya	Mbeya DC	629/2024	Yes	30	Yes	Yes	Negative									Yes	Negative							No											Eligible	Yes
Mbeya	Mbarali DC	63/2024	Yes	20	Yes	Yes	Negative									Yes	Negative							No											Eligible	Yes
Mbeya	Rungwe DC	64/2023	Yes	29	No			Yes	20	Negative	No							Yes	2023-12-06	Negative				No											Eligible	Yes
Mbeya	Mbarali DC	64/2024	Yes	27	Yes	Yes	Negative									Yes	Negative							No											Eligible	Yes
Mbeya	Mbarali DC	641/2024	Yes	19	No			Yes	21	Negative	Yes	33	Negative					Yes	2023-10-17	Negative				No											Eligible	Yes
Mbeya	Mbeya CC	649/2023	Yes	24	No			Yes	18	Negative	No							Yes	2022-10-02	Negative				No											Eligible	Yes
Mbeya	Mbeya DC	649/2024	Yes	31	Yes	Yes	Negative									Yes	Negative							No											Eligible	Yes
Mbeya	Mbarali DC	65/2024	Yes	29	Yes	Yes	Negative									Yes	Negative							No											Eligible	Yes
Mbeya	Chunya DC	65/2024	Yes	24	No			Yes	11	Negative	No							Yes	2024-01-15	Negative				No											Eligible	Yes
Mbeya	Mbeya DC	650/2024	Yes	31	Yes	Yes	Negative									Yes	Negative							No											Eligible	Yes
Mbeya	Mbeya DC	651/2024	Yes	21	Yes	Yes	Negative									Yes	Negative							No											Eligible	Yes
Mbeya	Mbeya CC	652/2023	Yes	22	No			Yes	14	Negative	No							Yes	2023-10-02	Negative				No											Eligible	Yes
Mbeya	Rungwe DC	652/2024	Yes	20	Yes	Yes	Negative									Yes	Negative							No											Eligible	Yes
Mbeya	Rungwe DC	653/2024	Yes	17	Yes	Yes	Negative									Yes	Negative							No											Not Eligible
Mbeya	Rungwe DC	654/2024	Yes	24	Yes	Yes	Negative									Yes	Negative							No											Eligible	Yes
Mbeya	Rungwe DC	656/2024	Yes	26	Yes	Yes	Negative									Yes	Negative							No											Eligible	Yes
Mbeya	Mbarali DC	658/2023	Yes	35	No			Yes	8	Negative	No							Yes	2023-10-30	Negative				No											Eligible	Yes
Mbeya	Mbarali DC	66/2024	Yes	30	Yes	Yes	Negative									Yes	Negative							No											Eligible	Yes
Mbeya	Rungwe DC	660/2024	Yes	25	Yes	Yes	Negative									Yes	Negative							No											Eligible	Yes
Mbeya	Mbeya CC	660/2024	Yes	23	Yes	Yes	Negative									Yes	Negative							No											Eligible	Yes
Mbeya	Mbarali DC	661/2023	Yes	29	No			Yes	16	Negative	Yes	33	Negative					No						No											Eligible	Yes
Mbeya	Mbeya CC	661/2024	Yes	22	No			Yes	17	Negative	Yes	35	Negative					Yes	2024-02-06	Negative				No											Eligible	Yes
Mbeya	Mbeya CC	661/2024	Yes	30	Yes	Yes	Negative									Yes	Negative							No											Eligible	Yes
Mbeya	Mbeya CC	661/2024	Yes	27	Yes	Yes	Negative									Yes	Negative							No											Eligible	Yes
Mbeya	Mbeya CC	662/2024	Yes	32	Yes	Yes	Negative									Yes	Negative							No											Eligible	Yes
Mbeya	Mbeya CC	662/2024	Yes	21	Yes	Yes	Negative									Yes	Negative							No											Eligible	Yes
Mbeya	Mbeya CC	663/2024	Yes	21	Yes	Yes	Negative									Yes	Negative							No											Eligible	Yes
Mbeya	Mbeya CC	663/2024	Yes	27	Yes	Yes	Negative									Yes	Negative							No											Eligible	Yes
Mbeya	Mbeya CC	664/2023	Yes	28	No			Yes	14	Negative	No							Yes	2023-10-06	Negative				No											Eligible	Yes
Mbeya	Mbarali DC	665/2023	Yes	25	No			Yes	15	Negative	No							Yes	2024-01-10	Negative				No											Eligible	Yes
Mbeya	Mbarali DC	666/2023	Yes	23	No			Yes	15	Negative	No							Yes	2023-10-11	Negative				No											Eligible	Yes
Mbeya	Mbeya CC	668/2023	Yes	24	No			Yes	20	Negative	Yes	32	Negative					Yes	2022-11-15	Negative				No											Eligible	Yes
Mbeya	Mbeya CC	668/2023	Yes	21	No			Yes	22	Negative	No							Yes	2023-10-09	Negative				No											Eligible	Yes
Mbeya	Mbarali DC	669/2023	Yes	20	No			Yes	14	Negative	No							No						No											Eligible	Yes
Mbeya	Mbarali DC	67/2024	Yes	26	Yes	Yes	Negative									Yes	Negative							No											Eligible	Yes
Mbeya	Chunya DC	67/2024	Yes	23	No			Yes	11	Negative	No							Yes	2024-01-01	Negative				No											Eligible	Yes
Mbeya	Mbeya CC	670/2024	Yes	28	Yes	Yes	Negative									Yes	Negative							No											Eligible	No
Mbeya	Mbeya CC	670/2024	Yes	30	Yes	Yes	Negative									Yes	Negative							No											Eligible	Yes
Mbeya	Mbeya CC	671/2024	Yes	31	Yes	Yes	Negative									Yes	Negative							No											Eligible	Yes
Mbeya	Mbeya CC	671/2024	Yes	37	Yes	Yes	Negative									Yes	Negative							No											Eligible	Yes
Mbeya	Mbarali DC	672/2023	Yes	33	No			Yes	19	Negative	No							Yes	2024-01-18	Negative				No											Eligible	Yes
Mbeya	Mbeya CC	672/2024	Yes	31	Yes	Yes	Negative									Yes	Negative							No											Eligible	Yes
Mbeya	Mbeya CC	672/2024	Yes	30	Yes	Yes	Negative									Yes	Negative							No											Eligible	Yes
Mbeya	Mbeya CC	673/2024	Yes	24	Yes	Yes	Negative									Yes	Negative							No											Eligible	Yes
Mbeya	Mbeya CC	673/2024	Yes	30	Yes	Yes	Negative									Yes	Negative							No											Eligible	Yes
Mbeya	Mbeya CC	674/2024	Yes	29	Yes	Yes	Negative									Yes	Negative							No											Eligible	Yes
Mbeya	Mbeya CC	674/2024	Yes	32	Yes	Yes	Negative									Yes	Negative							No											Eligible	Yes
Mbeya	Mbeya CC	675/2024	Yes	31	Yes	Yes	Negative									Yes	Negative							No											Eligible	Yes
Mbeya	Mbeya CC	675/2024	Yes	39	Yes	Yes	Positive							Yes	Yes	Yes	Negative							No											Eligible	Yes
Mbeya	Mbarali DC	677/2023	Yes	34	No			Yes	15	Negative	No							Yes	2024-01-09	Negative				No											Eligible	Yes
Mbeya	Mbarali DC	679/2024	Yes	26	No			No										Yes	2023-11-10	Positive				No											Eligible	Yes
Mbeya	Mbarali DC	68/2023	Yes	21	No			Yes	12	Negative	Yes	32	Negative					Yes	2023-09-14	Negative				No											Eligible	Yes
Mbeya	Mbarali DC	68/2024	Yes	25	Yes	Yes	Negative									Yes	Negative							No											Eligible	Yes
Mbeya	Mbarali DC	680/2023	Yes	18	No			Yes	20	Negative	Yes	32	Negative					Yes	2024-01-10	Negative				No											Eligible	Yes
Mbeya	Mbarali DC	683/2023	Yes	28	No			Yes	12	Negative	No							Yes	2023-11-10	Negative				No											Eligible	Yes
Mbeya	Mbarali DC	69/2024	Yes	32	Yes	Yes	Negative									Yes	Negative							No											Eligible	Yes
Mbeya	Chunya DC	69/2024	Yes	27	No			Yes	13	Negative	No							Yes	2024-01-15	Negative				No											Eligible	Yes
Mbeya	Mbarali DC	697/2023	Yes	26	No			Yes	20	Negative	No							Yes	2023-11-02	Negative				No											Eligible	Yes
Mbeya	Mbarali DC	7/2024	Yes	35	No			No										Yes	2024-01-08	Negative				No											Eligible	Yes
Mbeya	Chunya DC	7/2024	Yes	29	No			Yes	4	Negative	No							Yes	2024-01-03	Negative				No											Eligible	Yes
Mbeya	Mbarali DC	70/2024	Yes	19	Yes	Yes	Negative									Yes	Negative							No											Eligible	Yes
Mbeya	Chunya DC	70/2024	Yes	23	No			Yes	14	Positive								Yes	2024-01-15	Negative				No											Eligible	Yes
Mbeya	Mbarali DC	701/2024	Yes	35	No			Yes	21	Negative	No							Yes	2024-01-15	Negative				No											Eligible	Yes
Mbeya	Mbarali DC	708/2023	Yes	18	No			Yes	23	Negative	Yes	32	Negative					Yes	2023-12-27	Negative				No											Eligible	Yes
Mbeya	Mbarali DC	71/2024	Yes	23	Yes	Yes	Negative									Yes	Negative							No											Eligible	Yes
Mbeya	Chunya DC	71/2024	Yes	27	No			Yes	11	Negative	No							Yes	2024-01-15	Negative				No											Eligible	Yes
Mbeya	Mbeya CC	710/2023	Yes	23	No			Yes	25	Negative	Yes	32	Negative					Yes	2023-10-30	Negative				No											Eligible	Yes
Mbeya	Mbarali DC	72/2024	Yes	30	Yes	Yes	Negative									Yes	Negative							No											Eligible	Yes
Mbeya	Mbeya CC	720/2023	Yes	29	No			Yes	14	Positive								Yes	2023-11-03	Negative				No											Eligible	Yes
Mbeya	Mbarali DC	720/2024	Yes	35	No			Yes	16	Negative	No							Yes	2023-12-01	Negative				No											Eligible	Yes
Mbeya	Mbarali DC	72023/2024	Yes	34	No			Yes	18	Negative	No							Yes	2023-12-01	Negative				No											Eligible	Yes
Mbeya	Mbarali DC	723/2023	Yes	25	No			Yes	18	Negative	No							No						No											Eligible	Yes
Mbeya	Mbarali DC	725/2023	Yes	31	No			Yes	14	Negative	No							Yes	2023-12-01	Negative				No											Eligible	Yes
Mbeya	Mbeya CC	725/2024	Yes	39	Yes	Yes	Negative									Yes	Negative							No											Eligible	Yes
Mbeya	Mbeya CC	725/2024	Yes	24	Yes	Yes	Negative									Yes	Negative							No											Eligible	Yes
Mbeya	Mbeya CC	728/2023	Yes	33	No			Yes	22	Negative	Yes	38	Negative					Yes	2023-11-07	Negative				No											Eligible	Yes
Mbeya	Mbarali DC	73/2024	Yes	19	Yes	Yes	Negative									Yes	Negative							No											Eligible	Yes
Mbeya	Chunya DC	73/2024	Yes	19	No			Yes	18	Negative	No							Yes	2024-01-15	Negative				No											Eligible	No
Mbeya	Mbarali DC	730/2023	Yes	30	No			Yes	22	Negative	Yes	32	Negative					Yes	2023-12-05	Negative				No											Eligible	Yes
Mbeya	Mbarali DC	731/2023	Yes	27	No			Yes	18	Negative	No							Yes	2023-02-09	Negative				No											Eligible	Yes
Mbeya	Mbarali DC	732/2023	Yes	27	No			Yes	18	Negative	No							Yes	2023-12-05	Negative				No											Eligible	Yes
Mbeya	Mbarali DC	734/2013	Yes	19	No			Yes	25	Negative	No							Yes	2023-12-05	Negative				No											Eligible	Yes
Mbeya	Mbarali DC	736/2023	Yes	21	Yes	Yes	Negative									Yes	Negative							No											Eligible	Yes
Mbeya	Mbarali DC	74/2024	Yes	27	Yes	Yes	Negative									Yes	Negative							No											Eligible	Yes
Mbeya	Mbarali DC	745/2023	Yes	20	No			Yes	12	Negative	No							Yes	2023-11-21	Negative				No											Eligible	Yes
Mbeya	Mbarali DC	75/2024	Yes	29	Yes	Yes	Negative									Yes	Negative							No											Eligible	Yes
Mbeya	Mbarali DC	76/2024	Yes	34	Yes	Yes	Negative									Yes	Negative							No											Eligible	Yes
Mbeya	Mbarali DC	77/2024	Yes	33	Yes	Yes	Negative									Yes	Negative							No											Eligible	Yes
Mbeya	Chunya DC	77/2024	Yes	24	No			Yes	10	Negative	No							Yes	2024-01-15	Negative				No											Eligible	Yes
Mbeya	Mbarali DC	774/2023	Yes	40	Yes	Yes	Negative									Yes	Negative							No											Eligible	Yes
Mbeya	Chunya DC	776/2024	Yes	20	No			Yes	8	Negative	Yes	32	Negative					Yes	2023-08-08	Negative				No											Eligible	Yes
Mbeya	Mbarali DC	777/2024	Yes	31	No			Yes	17	Negative	No							No						No											Eligible	Yes
Mbeya	Mbarali DC	778/2024	Yes	24	Yes	Yes	Negative									Yes	Negative							No											Eligible	Yes
Mbeya	Mbarali DC	779/2023	Yes	34	No			Yes	24	Negative	No							Yes	2024-01-03	Negative				No											Eligible	Yes
Mbeya	Mbarali DC	78/2024	Yes	34	Yes	Yes	Negative									Yes	Negative							No											Eligible	Yes
Mbeya	Mbarali DC	782/2024	Yes	21	Yes	No										Yes	Negative							No											Eligible	Yes
Mbeya	Mbarali DC	783/2023	Yes	24	Yes	Yes	Negative									Yes	Negative							No											Eligible	Yes
Mbeya	Mbarali DC	784/2023	Yes	28	Yes	Yes	Negative									Yes	Negative							No											Eligible	Yes
Mbeya	Mbarali DC	786/2024	Yes	24	No			Yes	14	Negative	No							Yes	2024-01-05	Negative				No											Eligible	Yes
Mbeya	Mbarali DC	788/2023	Yes	40	No			Yes	20	Negative	No							Yes	2024-01-05	Negative				No											Eligible	Yes
Mbeya	Mbarali DC	789/2024	Yes	19	Yes	Yes	Negative									Yes	Negative							No											Eligible	Yes
Mbeya	Mbarali DC	79/2024	Yes	32	Yes	Yes	Negative									Yes	Negative							No											Eligible	Yes
Mbeya	Chunya DC	798/2023	Yes	20	No			Yes	12	Negative	Yes	34	Negative					Yes	2023-08-16	Negative				No											Eligible	Yes
Mbeya	Mbeya CC	798/2023	Yes	23	No			Yes	10	Negative	No							No						No											Eligible	Yes
Mbeya	Chunya DC	8/2024	Yes	29	No			Yes	17	Negative	No							Yes	2024-01-03	Negative				No											Eligible	Yes
Mbeya	Mbarali DC	80/2024	Yes	44	Yes	Yes	Negative									Yes	Negative							No											Eligible	Yes
Mbeya	Mbeya CC	801/2023	Yes	37	No			Yes	22	Negative	No							Yes	2022-12-11	Negative				No											Eligible	Yes
Mbeya	Mbeya CC	808/2023	Yes	35	No			Yes	21	Positive								Yes	2023-12-05	Negative				No											Eligible	Yes
Mbeya	Mbarali DC	81/2024	Yes	24	Yes	Already HIV positive									Yes	Yes	Negative							No											Eligible	Yes
Mbeya	Mbeya CC	81/2024	Yes	23	Yes	Yes	Negative									Yes	Negative							No											Eligible	Yes
Mbeya	Mbarali DC	81/2024	Yes	27	Yes	Yes	Negative									Yes	Negative							No											Eligible	Yes
Mbeya	Mbeya CC	818/2023	Yes	27	No			Yes	23	Negative	Yes	35	Negative					Yes	2023-12-07	Negative				No											Eligible	Yes
Mbeya	Mbarali DC	82/2024	Yes	18	Yes	Yes	Negative									Yes	Negative							No											Eligible	Yes
Mbeya	Mbeya CC	822/2023	Yes	24	No			Yes	8	Negative	No							Yes	2023-09-05	Negative				No											Eligible	Yes
Mbeya	Mbarali DC	83/2024	Yes	20	Yes	Already HIV positive									Yes	Yes	Negative							No											Eligible	Yes
Mbeya	Chunya DC	83/2024	Yes	40	No			Yes	20	Negative	Yes	32	Negative					Yes	2024-01-15	Negative				No											Eligible	Yes
Mbeya	Mbarali DC	83/2024	Yes	21	Yes	Yes	Positive							Yes	Yes	Yes	Negative							No											Eligible	Yes
Mbeya	Mbarali DC	85/2024	Yes	21	No			No										No						No											Eligible	Yes
Mbeya	Mbarali DC	86/2024	Yes	23	No			No										No						No											Eligible	Yes
Mbeya	Chunya DC	860/2023	Yes	23	No			Yes	8	Negative	Yes	32	Negative					Yes	2023-08-09	Negative				No											Eligible	Yes
Mbeya	Mbarali DC	87/2024	Yes	23	No			No										No						No											Eligible	Yes
Mbeya	Mbarali DC	88/2024	Yes	33	No			Yes	12	Negative	No							Yes	2024-01-11	Negative				No											Eligible	Yes
Mbeya	Mbeya CC	88/2024	Yes	17	Yes	Yes	Negative									Yes	Negative							No											Eligible	Yes
Mbeya	Mbarali DC	89/2024	Yes	19	Yes	Yes	Negative									Yes	Negative							No											Eligible	Yes
Mbeya	Chunya DC	891/2023	Yes	23	No			Yes	13	Negative	No							Yes	2023-08-10	Negative				No											Eligible	Yes
Mbeya	Mbarali DC	9/2024	Yes	20	No			Yes	9	Negative	No							Yes	2024-01-08	Negative				No											Eligible	Yes
Mbeya	Mbarali DC	90/2024	Yes	24	Yes	Yes	Negative									Yes	Negative							No											Eligible	Yes
Mbeya	Mbeya CC	90/2024	Yes	25	Yes	Yes	Negative									Yes	Negative							No											Eligible	Yes
Mbeya	Mbarali DC	91/2024	Yes	28	No			No										No						No											Eligible	Yes
Mbeya	Chunya DC	91/2024	Yes	22	No			Yes	8	Negative	No							Yes	2023-12-15	Negative				No											Eligible	Yes
Mbeya	Mbarali DC	92/2024	Yes	20	Yes	Yes	Negative									Yes	Negative							No											Eligible	Yes
Mbeya	Kyela DC	9224/2024	Yes	29	Yes	Yes	Negative									Yes	Negative							No											Eligible	Yes
Mbeya	Mbeya CC	9224/2024	Yes	22	Yes	Yes	Negative									Yes	Negative							Yes	2024-06-11	0		12	Negative						Eligible	Yes
Mbeya	Mbeya CC	9224/2024	Yes	24	No			Yes	12	Negative	No							Yes	2024-02-02	Negative				No											Eligible	Yes
Mbeya	Mbarali DC	93/2024	Yes	23	Yes	No										Yes	Negative							No											Eligible	Yes
Mbeya	Chunya DC	935/2023	Yes	34	No			Yes	8	Negative	No							Yes	2023-08-29	Negative				No											Eligible	Yes
Mbeya	Mbarali DC	94/2024	Yes	30	Yes	Yes	Negative									Yes	Negative							No											Eligible	Yes
Mbeya	Rungwe DC	94/2024	Yes	20	Yes	Yes	Negative									Yes	Negative							No											Eligible	Yes
Mbeya	Mbarali DC	95/2024	Yes	18	Yes	Yes	Negative									Yes	Negative							No											Eligible	Yes
Mbeya	Mbarali DC	96/2024	Yes	25	Yes	Yes	Negative									Yes	Negative							No											Eligible	Yes
Mbeya	Chunya DC	963/2024	Yes	21	No			Yes	14	Negative	Yes	32	Negative					Yes	2002-01-30	Negative				No											Eligible	Yes
Mbeya	Chunya DC	965/2023	Yes	21	Yes	No										No								No											Eligible	Yes
Mbeya	Chunya DC	966/2023	Yes	33	No			Yes	16	Negative	Yes	36	Negative					Yes	2023-08-30	Negative				No											Eligible	Yes
Mbeya	Mbarali DC	97/2024	Yes	23	Yes	No										Yes	Negative							No											Eligible	Yes
Mbeya	Chunya DC	978/2023	Yes	29	No			Yes	8	Negative	No							Yes	1993-02-14	Negative				No											Eligible	Yes
Mbeya	Mbarali DC	98/2024	Yes	23	Yes	Yes	Negative									Yes	Negative							No											Eligible	Yes
Mbeya	Chunya DC	984/2023	Yes	35	No			Yes	6	Negative	Yes	32	Negative					Yes	2023-09-06	Negative				No											Eligible	Yes
Mbeya	Chunya DC	988/2023	Yes	28	No			Yes	11	Negative	Yes	32	Negative					Yes	2023-09-07	Negative				No											Eligible	Yes
Mbeya	Chunya DC	989/2023	Yes	24	No			Yes	8	Negative	Yes	32	Negative					Yes	2023-09-07	Negative				No											Eligible	Yes
Mbeya	Chunya DC	991/2023	Yes	26	No			Yes	12	Negative	Yes	32	Negative					Yes	2023-09-08	Negative				No											Eligible	Yes
Mbeya	Mbarali DC	109/2024	Yes	20	Yes	Yes	Negative									Yes	Negative							No											Eligible	Yes
Mbeya	Mbarali DC	111/2024	Yes	15	Yes	Yes	Negative									Yes	Negative							No											Eligible	Yes
Mbeya	Chunya DC	108/2024	Yes	22	Yes	Yes	Negative									Yes	Negative							No											Eligible	Yes
Mbeya	Chunya DC	109/2024	Yes	23	Yes	Yes	Negative									Yes	Negative							No											Eligible	Yes
Mbeya	Chunya DC	110/2024	Yes	40	Yes	Yes	Negative									Yes	Negative							No											Eligible	Yes
Mbeya	Chunya DC	111/2024	Yes	22	Yes	Yes	Negative									Yes	Negative							No											Eligible	Yes
Mbeya	Chunya DC	112/2024	Yes	40	Yes	Yes	Negative									Yes	Negative							No											Eligible	Yes
Mbeya	Chunya DC	113/2024	Yes	37	Yes	Yes	Positive							Yes	Yes	Yes	Negative							No											Eligible	Yes
Mbeya	Mbarali DC	108/2024	Yes	27	Yes	Yes	Negative									Yes	Negative							No											Eligible	Yes
Mbeya	Mbarali DC	109/2024	Yes	19	No			Yes	23	Negative	Yes	33	Negative					Yes	2023-11-22	Negative				No											Eligible	Yes
Mbeya	Mbarali DC	111/2024	Yes	27	No			Yes	12	Negative	No							Yes	2023-11-18	Negative				No											Eligible	Yes
Mbeya	Mbarali DC	112/2024	Yes	25	No			Yes	8	Negative	No							Yes	2023-12-19	Negative				No											Eligible	Yes
Mbeya	Mbarali DC	113/2024	Yes	24	Yes	Yes	Negative									Yes	Negative							No											Eligible	Yes
Mbeya	Mbarali DC	102/2024	Yes	20	Yes	Yes	Negative									Yes	Negative							No											Eligible	Yes
Mbeya	Mbarali DC	108/2024	Yes	19	No			Yes	16	Negative	No							Yes	2023-12-23	Negative				No											Eligible	Yes
Mbeya	Mbarali DC	109/2024	Yes	22	No			Yes	20	Negative	No							Yes	2023-12-06	Negative				No											Eligible	Yes
Mbeya	Mbarali DC	110/2024	Yes	40	No			Yes	9	Negative	No							Yes	2023-10-19	Negative				No											Eligible	Yes
Mbeya	Mbarali DC	111/2024	Yes	19	No			Yes	23	Negative	Yes	34	Negative					Yes	2023-12-03	Negative				No											Eligible	Yes
Mbeya	Mbarali DC	112/2024	Yes	25	Yes	Yes	Negative									Yes	Negative							No											Eligible	Yes
Mbeya	Chunya DC	236/2024	Yes	23	Yes	Yes	Negative									Yes	Negative							No											Eligible	Yes
Mbeya	Chunya DC	237/2024	Yes	30	Yes	Yes	Negative									Yes	Negative							No											Eligible	Yes
Mbeya	Chunya DC	238/2024	Yes	32	Yes	Yes	Negative									Yes	Positive				Yes	Benzathine penicillin G		No											Eligible	Yes
Mbeya	Chunya DC	239/2024	Yes	42	Yes	Yes	Negative									Yes	Negative							No											Eligible	Yes
Mbeya	Mbarali DC	98/2024	Yes	22	Yes	Yes	Negative									Yes	Negative							No											Eligible	Yes
Mbeya	Mbarali DC	99/2024	Yes	25	Yes	Yes	Negative									Yes	Negative							No											Eligible	Yes
Mbeya	Mbarali DC	100/2024	Yes	18	Yes	Yes	Negative									Yes	Negative							No											Eligible	Yes
Mbeya	Mbarali DC	101/2024	Yes	28	Yes	Yes	Negative									Yes	Negative							No											Eligible	Yes
Mbeya	Mbarali DC	52/2024	Yes	20	No			Yes	11	Negative	No							Yes	2024-01-26	Negative				No											Eligible	Yes
Mbeya	Mbarali DC	103/2024	Yes	21	Yes	Yes	Negative									Yes	Negative							No											Eligible	Yes
Mbeya	Mbarali DC	102/2024	Yes	28	Yes	Yes	Negative									Yes	Negative							No											Eligible	Yes
Mbeya	Mbarali DC	631/2024	Yes	20	No			No										Yes	2023-10-25	Negative				No											Eligible	Yes
Mbeya	Mbarali DC	104/2024	Yes	27	Yes	Yes	Negative									Yes	Negative							No											Eligible	Yes
Mbeya	Mbarali DC	113/2024	Yes	18	Yes	Yes	Negative									Yes	Negative							No											Eligible	Yes
Mbeya	Mbarali DC	114/2024	Yes	22	Yes	Yes	Negative									Yes	Negative							No											Eligible	Yes
Mbeya	Mbarali DC	115/2024	Yes	20	Yes	Yes	Negative									Yes	Negative							No											Eligible	Yes
Mbeya	Mbarali DC	116/2024	Yes	19	Yes	Yes	Negative									Yes	Negative							No											Eligible	Yes
Mbeya	Mbarali DC	119/2024	Yes	37	Yes	Yes	Negative									Yes	Negative							No											Eligible	Yes
Mbeya	Mbarali DC	117/2024	Yes	27	Yes	Yes	Negative									Yes	Negative							No											Eligible	Yes
Mbeya	Mbarali DC	118/2024	Yes	27	Yes	Yes	Negative									Yes	Negative							No											Eligible	Yes
Mbeya	Mbarali DC	120/2024	Yes	33	Yes	Yes	Negative									Yes	Negative							No											Eligible	Yes
Mbeya	Mbarali DC	121/2024	Yes	24	Yes	Yes	Negative									Yes	Negative							No											Eligible	Yes
Mbeya	Mbarali DC	122/2024	Yes	27	Yes	Yes	Negative									Yes	Negative							No											Eligible	Yes
Mbeya	Mbarali DC	123/2024	Yes	36	Yes	Yes	Negative									Yes	Negative							No											Eligible	Yes
Mbeya	Mbarali DC	5/2024	Yes	18	Yes	Yes	Negative									Yes	Negative							No											Eligible	Yes
Mbeya	Mbarali DC	83/2024	Yes	21	No			Yes	14	Negative	No							Yes	2024-02-05	Negative				No											Eligible	Yes
Mbeya	Mbarali DC	6/2024	Yes	20	No			Yes	21	Negative	No							Yes	2024-03-07	Negative				Yes	2024-03-07	0		1	Negative						Eligible	Yes
Mbeya	Mbarali DC	10/2024	Yes	27	No			Yes	16	Negative	No							Yes	2024-03-07	Negative				No											Eligible	Yes
Mbeya	Mbarali DC	3/2024	Yes	33	No			Yes	13	Negative	Yes	13	Negative					Yes	2024-03-07	Negative				No											Eligible	Yes
Mbeya	Mbarali DC	1/2024	Yes	29	Yes	Yes	Negative									Yes	Negative							No											Eligible	Yes
Mbeya	Mbarali DC	126/2024	Yes	20	Yes	Yes	Negative									Yes	Negative							No											Eligible	Yes
Mbeya	Mbarali DC	125/2024	Yes	24	Yes	Yes	Negative									Yes	Positive				Yes	Benzathine penicillin G		No											Eligible	Yes
Mbeya	Mbarali DC	127/2024	Yes	28	Yes	Yes	Negative									Yes	Negative							No											Eligible	Yes
Mbeya	Mbarali DC	128/2024	Yes	20	Yes	Yes	Negative									Yes	Negative							No											Eligible	Yes
Mbeya	Mbarali DC	129/2024	Yes	24	Yes	Yes	Negative									Yes	Negative							No											Eligible	Yes
Mbeya	Mbarali DC	130/2024	Yes	42	Yes	Yes	Negative									Yes	Negative							No											Eligible	Yes
Mbeya	Mbarali DC	131/2024	Yes	37	Yes	Yes	Negative									Yes	Negative							No											Eligible	Yes
Mbeya	Mbarali DC	132/2024	Yes	30	Yes	Yes	Negative									Yes	Negative							No											Eligible	Yes
Mbeya	Mbarali DC	168/2024	Yes	19	Yes	Yes	Negative									Yes	Negative							No											Eligible	Yes
Mbeya	Mbarali DC	169/2024	Yes	21	Yes	Yes	Negative									Yes	Negative							No											Eligible	Yes
Mbeya	Mbarali DC	169/2024	Yes	26	Yes	Yes	Negative									Yes	Negative							No											Eligible	Yes
Mbeya	Mbarali DC	170/2024	Yes	24	Yes	Yes	Negative									Yes	Negative							No											Eligible	Yes
Mbeya	Mbarali DC	170/2024	Yes	29	Yes	Yes	Negative									Yes	Negative							No											Eligible	Yes
Mbeya	Rungwe DC	104/2024	Yes	18	Yes	Yes	Negative									Yes	Negative							No											Eligible	Yes
Mbeya	Rungwe DC	105/2024	Yes	18	Yes	Yes	Negative									Yes	Negative							No											Eligible	Yes
Mbeya	Rungwe DC	106/2024	Yes	33	Yes	Yes	Negative									Yes	Negative							No											Eligible	Yes
Mbeya	Rungwe DC	107/2024	Yes	20	Yes	Yes	Negative									Yes	Negative							No											Eligible	Yes
Mbeya	Mbeya DC	108/2024	Yes	22	No			Yes	14	Negative	No							Yes	2023-11-22	Positive				No											Eligible	Yes
Mbeya	Mbeya CC	171/2024	Yes	32	Yes	Yes	Negative									Yes	Negative							No											Eligible	Yes
Mbeya	Rungwe DC	110/2024	Yes	37	Yes	Yes	Negative									Yes	Negative							No											Eligible	Yes
Mbeya	Rungwe DC	111/2024	Yes	20	Yes	Yes	Negative									Yes	Negative							No											Eligible	Yes
Mbeya	Rungwe DC	112/2024	Yes	25	Yes	Yes	Negative									Yes	Negative							No											Eligible	Yes
Mbeya	Rungwe DC	113/2024	Yes	34	Yes	Yes	Negative									Yes	Negative							No											Eligible	Yes
Mbeya	Rungwe DC	102/2024	Yes	30	Yes	Yes	Positive							Yes	No	Yes	Negative							No											Eligible	Yes
Mbeya	Rungwe DC	103/2024	Yes	19	Yes	Yes	Negative									Yes	Negative							No											Eligible	Yes
Mbeya	Mbarali DC	171/2024	Yes	30	Yes	Yes	Negative									Yes	Negative							No											Eligible	Yes
Mbeya	Rungwe DC	105/2024	Yes	23	Yes	Yes	Negative									Yes	Negative							No											Eligible	Yes
Mbeya	Rungwe DC	106/2024	Yes	38	Yes	Yes	Negative									Yes	Negative							No											Eligible	Yes
Mbeya	Rungwe DC	107/2024	Yes	18	Yes	Yes	Negative									Yes	Negative							No											Eligible	Yes
Mbeya	Rungwe DC	108/2024	Yes	30	Yes	Yes	Negative									Yes	Negative							No											Eligible	Yes
Mbeya	Rungwe DC	109/2024	Yes	33	Yes	Yes	Negative									Yes	Negative							No											Eligible	Yes
Mbeya	Rungwe DC	110/2024	Yes	26	Yes	Yes	Negative									Yes	Negative							No											Eligible	Yes
Mbeya	Rungwe DC	111/2024	Yes	19	Yes	Yes	Negative									Yes	Negative							No											Eligible	Yes
Mbeya	Mbeya CC	112/2024	Yes	29	Yes	Yes	Negative									Yes	Positive				Yes	Benzathine penicillin G		No											Eligible	Yes
Mbeya	Mbeya CC	113/2024	Yes	28	Yes	Yes	Negative									Yes	Negative							No											Eligible	Yes
Mbeya	Mbeya CC	102/2024	Yes	34	Yes	Yes	Negative									Yes	Negative							No											Eligible	Yes
Mbeya	Mbeya CC	103/2024	Yes	17	Yes	Yes	Negative									Yes	Negative							No											Eligible	Yes
Mbeya	Mbeya CC	104/2024	Yes	24	Yes	Yes	Negative									Yes	Negative							No											Eligible	Yes
Mbeya	Mbeya CC	105/2024	Yes	37	Yes	Yes	Negative									Yes	Negative							No											Eligible	Yes
Mbeya	Rungwe DC	106/2024	Yes	24	Yes	Yes	Negative									Yes	Negative							No											Eligible	Yes
Mbeya	Rungwe DC	107/2024	Yes	38	Yes	Yes	Negative									Yes	Negative							No											Eligible	Yes
Mbeya	Rungwe DC	108/2024	Yes	19	Yes	Yes	Negative									Yes	Negative							No											Eligible	Yes
Mbeya	Rungwe DC	109/2024	Yes	32	Yes	Yes	Negative									Yes	Negative							No											Eligible	Yes
Mbeya	Rungwe DC	110/2024	Yes	19	Yes	Yes	Negative									Yes	Negative							No											Eligible	Yes
Mbeya	Rungwe DC	111/2024	Yes	30	Yes	Already HIV positive									Yes	Yes	Negative							No											Eligible	Yes
Mbeya	Rungwe DC	112/2024	Yes	18	Yes	Yes	Negative									Yes	Negative							No											Eligible	Yes
Mbeya	Mbeya CC	113/2024	Yes	32	Yes	Yes	Negative									Yes	Negative							No											Eligible	Yes
Mbeya	Mbeya CC	102/2024	Yes	37	Yes	Yes	Negative									Yes	Negative							No											Eligible	Yes
Mbeya	Mbeya CC	103/2024	Yes	29	Yes	Yes	Negative									Yes	Negative							No											Eligible	Yes
Mbeya	Mbeya CC	104/2024	Yes	26	Yes	Yes	Positive							Yes	No	Yes	Negative							No											Eligible	Yes
Mbeya	Mbeya CC	105/2024	Yes	28	Yes	Already HIV positive									Yes	Yes	Negative							No											Eligible	Yes
Mbeya	Mbeya CC	106/2024	Yes	22	Yes	Yes	Negative									Yes	Negative							No											Eligible	Yes
Mbeya	Mbeya CC	107/2024	Yes	19	Yes	Yes	Negative									Yes	Negative							No											Eligible	Yes
Mbeya	Mbeya CC	108/2024	Yes	25	Yes	Yes	Negative									Yes	Negative							No											Eligible	Yes
Mbeya	Rungwe DC	109/2024	Yes	28	Yes	Yes	Negative									Yes	Negative							No											Eligible	Yes
Mbeya	Mbarali DC	171/2024	Yes	18	Yes	Yes	Negative									Yes	Negative							No											Eligible	Yes
Mbeya	Mbeya CC	1715/2024	Yes	19	Yes	Yes	Negative									Yes	Negative							No											Eligible	Yes
Mbeya	Mbarali DC	172/2024	Yes	25	Yes	Yes	Negative									Yes	Negative							No											Eligible	Yes
Mbeya	Mbarali DC	172/2024	Yes	29	Yes	Yes	Negative									Yes	Negative							No											Eligible	Yes
Mbeya	Mbeya CC	1720/2024	Yes	18	Yes	Yes	Negative									Yes	Negative							No											Eligible	Yes
Mbeya	Rungwe DC	103/2024	Yes	40	Yes	Yes	Negative									Yes	Negative							No											Eligible	Yes
Mbeya	Chunya DC	104/2024	Yes	35	Yes	Yes	Negative									Yes	Negative							No											Eligible	Yes
Mbeya	Chunya DC	105/2024	Yes	37	Yes	Yes	Negative									Yes	Negative							No											Eligible	Yes
Mbeya	Chunya DC	106/2024	Yes	27	Yes	Yes	Negative									Yes	Negative							No											Eligible	Yes
Mbeya	Chunya DC	107/2024	Yes	28	Yes	Yes	Negative									Yes	Negative							No											Eligible	Yes
Mbeya	Chunya DC	108/2024	Yes	22	Yes	Yes	Negative									Yes	Negative							No											Eligible	Yes
Mbeya	Chunya DC	109/2024	Yes	34	Yes	Yes	Negative									Yes	Negative							No											Eligible	Yes
Mbeya	Chunya DC	110/2024	Yes	30	Yes	Yes	Negative									Yes	Negative							No											Eligible	Yes
Mbeya	Chunya DC	111/2024	Yes	24	Yes	Yes	Negative									Yes	Negative							No											Eligible	Yes
Mbeya	Rungwe DC	112/2024	Yes	26	Yes	Yes	Negative									Yes	Negative							No											Eligible	Yes
Mbeya	Rungwe DC	113/2024	Yes	33	Yes	Yes	Negative									Yes	Negative							No											Eligible	Yes
Mbeya	Rungwe DC	102/2024	Yes	18	Yes	Yes	Negative									Yes	Negative							No											Eligible	Yes
Mbeya	Mbeya DC	103/2024	Yes	48	Yes	Yes	Negative									Yes	Negative							No											Eligible	Yes
Mbeya	Mbeya DC	104/2024	Yes	27	Yes	Yes	Negative									Yes	Negative							No											Eligible	Yes
Mbeya	Mbeya DC	105/2024	Yes	27	Yes	Yes	Negative									Yes	Positive				Yes	Benzathine penicillin G		No											Eligible	Yes
Mbeya	Mbeya DC	106/2024	Yes	33	Yes	Yes	Negative									Yes	Negative							No											Eligible	Yes
Mbeya	Mbeya DC	107/2024	Yes	28	Yes	Yes	Negative									Yes	Negative							No											Eligible	Yes
Mbeya	Mbeya DC	108/2024	Yes	26	Yes	Yes	Negative									Yes	Negative							No											Eligible	Yes
Mbeya	Mbarali DC	110/2024	Yes	21	Yes	Yes	Negative									Yes	Negative							No											Eligible	Yes
Mbeya	Mbeya DC	112/2024	Yes	33	Yes	Yes	Negative									Yes	Negative							No											Eligible	Yes
Mbeya	Mbeya DC	113/2024	Yes	21	No			Yes	18	Positive								Yes	2023-10-23	Negative				No											Eligible	Yes
Mbeya	Mbeya CC	1722/2024	Yes	41	Yes	Yes	Negative									Yes	Negative							No											Eligible	Yes
Mbeya	Mbeya CC	1723/2024	Yes	27	Yes	Yes	Negative									Yes	Negative							No											Eligible	Yes
Mbeya	Mbeya CC	173/2024	Yes	32	Yes	No										Yes	Negative							No											Eligible	Yes
Mbeya	Mbarali DC	173/2024	Yes	30	Yes	Yes	Negative									Yes	Negative							No											Eligible	Yes
Mbeya	Mbarali DC	173/2024	Yes	29	Yes	Yes	Negative									Yes	Negative							No											Eligible	Yes
Mbeya	Mbeya CC	1730/2024	Yes	25	Yes	Yes	Negative									Yes	Negative							No											Eligible	Yes
Mbeya	Mbeya CC	1731/2024	Yes	38	Yes	Yes	Negative									Yes	Negative							No											Eligible	Yes
Mbeya	Mbeya CC	1732/2024	Yes	33	Yes	Yes	Negative									Yes	Negative							No											Eligible	Yes
Mbeya	Mbeya CC	1733/2024	Yes	22	Yes	Yes	Negative									Yes	Negative							No											Eligible	Yes
Mbeya	Mbeya CC	1734/2024	Yes	24	Yes	Yes	Negative									Yes	Negative							No											Eligible	Yes
Mbeya	Mbeya CC	1735/2024	Yes	21	Yes	Yes	Negative									Yes	Negative							No											Eligible	Yes
Mbeya	Mbeya CC	1736/2024	Yes	20	Yes	Yes	Negative									Yes	Negative							No											Eligible	Yes
Mbeya	Mbeya CC	102/2024	Yes	22	Yes	Yes	Negative									Yes	Negative							No											Eligible	Yes
Mbeya	Mbeya CC	103/2024	Yes	23	Yes	Yes	Negative									Yes	Negative							No											Eligible	Yes
Mbeya	Mbeya CC	104/2024	Yes	23	Yes	Yes	Negative									Yes	Negative							No											Eligible	Yes
Mbeya	Mbeya CC	105/2024	Yes	23	Yes	Yes	Negative									Yes	Negative							No											Eligible	Yes
Mbeya	Mbeya CC	1737/2024	Yes	18	Yes	Yes	Negative									Yes	Negative							No											Eligible	Yes
Mbeya	Rungwe DC	107/2024	Yes	29	Yes	Yes	Negative									Yes	Negative							No											Eligible	Yes
Mbeya	Mbeya CC	1738/2024	Yes	25	Yes	Already HIV positive									Yes	Yes	Negative							No											Eligible	Yes
Mbeya	Mbeya CC	1739/2023	Yes	22	Yes	Yes	Negative									Yes	Negative							No											Eligible	Yes
Mbeya	Mbeya CC	174/2024	Yes	19	Yes	Yes	Positive							Yes	No	Yes	Negative							No											Eligible	Yes
Mbeya	Mbeya CC	174/2024	Yes	35	Yes	No										Yes	Negative							No											Eligible	Yes
Mbeya	Mbarali DC	174/2024	Yes	25	Yes	Yes	Negative									Yes	Negative							No											Eligible	Yes
Mbeya	Rungwe DC	174/2024	Yes	26	No			Yes	18	Negative	Yes	32	Negative					Yes	1997-12-24	Negative				No											Eligible	Yes
Mbeya	Rungwe DC	102/2024	Yes	24	Yes	Yes	Negative									Yes	Negative							No											Eligible	Yes
Mbeya	Rungwe DC	103/2024	Yes	36	No			Yes	22	Negative	Yes	32	Negative					Yes	2023-12-18	Negative				No											Eligible	Yes
Mbeya	Mbeya CC	1740/2024	Yes	26	Yes	Yes	Negative									Yes	Negative							No											Eligible	Yes
Mbeya	Mbeya CC	1741/2024	Yes	25	Yes	Already HIV positive									Yes	Yes	Negative							No											Eligible	Yes
Mbeya	Mbeya CC	1742/2024	Yes	22	Yes	Yes	Negative									Yes	Negative							No											Eligible	Yes
Mbeya	Mbeya CC	1743/2024	Yes	20	Yes	Yes	Negative									Yes	Negative							No											Eligible	Yes
Mbeya	Mbeya CC	1745/2024	Yes	30	Yes	Yes	Negative									Yes	Negative							No											Eligible	Yes
Mbeya	Mbeya CC	1747/2024	Yes	31	Yes	Yes	Negative									Yes	Negative							No											Eligible	Yes
Mbeya	Mbeya CC	1748/2024	Yes	31	Yes	Yes	Negative									Yes	Negative							No											Eligible	Yes
Mbeya	Mbeya CC	111/2024	Yes	25	No			Yes	18	Positive								Yes	2024-01-23	Negative				No											Eligible	Yes
Mbeya	Mbeya CC	112/2024	Yes	22	Yes	Yes	Negative									Yes	Negative							No											Eligible	Yes
Mbeya	Mbeya CC	113/2024	Yes	25	Yes	Yes	Negative									Yes	Negative							No											Eligible	Yes
Mbeya	Rungwe DC	102/2024	Yes	21	Yes	Yes	Negative									Yes	Negative							No											Eligible	Yes
Mbeya	Mbeya CC	1749/2024	Yes	29	Yes	Yes	Negative									Yes	Negative							No											Eligible	Yes
Mbeya	Rungwe DC	104/2024	Yes	20	Yes	Yes	Negative									Yes	Negative							No											Eligible	Yes
Mbeya	Rungwe DC	105/2024	Yes	21	No			Yes	20	Negative	Yes	32	Negative					Yes	2023-09-07	Negative				No											Eligible	Yes
Mbeya	Rungwe DC	106/2024	Yes	25	Yes	Yes	Negative									Yes	Negative							No											Eligible	Yes
Mbeya	Rungwe DC	107/2024	Yes	29	Yes	Yes	Positive							Yes	Yes	Yes	Negative							No											Eligible	Yes
Mbeya	Mbeya CC	108/2024	Yes	17	Yes	Already HIV positive									Yes	Yes	Negative							No											Eligible	Yes
Mbeya	Mbeya CC	109/2024	Yes	21	Yes	Already HIV positive									Yes	Yes	Negative							No											Eligible	Yes
Mbeya	Mbeya CC	110/2024	Yes	22	Yes	Yes	Negative									Yes	Negative							No											Eligible	Yes
Mbeya	Mbeya CC	111/2024	Yes	22	Yes	Yes	Negative									Yes	Negative							No											Eligible	Yes
Mbeya	Mbeya CC	112/2024	Yes	31	Yes	Yes	Negative									Yes	Negative							No											Eligible	Yes
Mbeya	Mbeya CC	113/2024	Yes	38	Yes	Yes	Negative									Yes	Negative							No											Eligible	Yes
Mbeya	Mbeya CC	102/2024	Yes	20	Yes	Yes	Negative									Yes	Negative							No											Eligible	Yes
Mbeya	Mbeya CC	103/2024	Yes	28	Yes	Yes	Negative									Yes	Negative							No											Eligible	Yes
Mbeya	Mbeya CC	104/2024	Yes	28	Yes	Yes	Negative									Yes	Negative							No											Eligible	Yes
Mbeya	Mbeya CC	105/2024	Yes	20	Yes	Yes	Negative									Yes	Negative							No											Eligible	Yes
Mbeya	Rungwe DC	106/2024	Yes	29	Yes	Yes	Negative									Yes	Negative							No											Eligible	Yes
Mbeya	Mbeya CC	175/2024	Yes	32	Yes	Yes	Negative									Yes	Negative							No											Eligible	Yes
Mbeya	Rungwe DC	108/2024	Yes	20	Yes	Yes	Negative									Yes	Negative							No											Eligible	Yes
Mbeya	Rungwe DC	109/2024	Yes	23	Yes	Yes	Negative									Yes	Negative							No											Eligible	Yes
Mbeya	Rungwe DC	110/2024	Yes	17	Yes	Yes	Negative									Yes	Negative							No											Eligible	Yes
Mbeya	Rungwe DC	111/2024	Yes	37	Yes	Yes	Negative									Yes	Negative							No											Eligible	Yes
Mbeya	Mbeya CC	175/2024	Yes	26	Yes	Yes	Negative									Yes	Negative							No											Eligible	Yes
Mbeya	Mbeya CC	175/2024	Yes	28	Yes	Yes	Negative									Yes	Negative							No											Eligible	Yes
Mbeya	Mbarali DC	175/2024	Yes	34	Yes	Yes	Negative									Yes	Negative							No											Eligible	Yes
Mbeya	Mbeya CC	1750/2024	Yes	22	Yes	Yes	Negative									Yes	Negative							No											Eligible	Yes
Mbeya	Mbeya CC	1751/2024	Yes	21	Yes	Yes	Negative									Yes	Negative							No											Eligible	Yes
Mbeya	Mbeya CC	105/2024	Yes	34	Yes	Yes	Negative									Yes	Negative							No											Eligible	Yes
Mbeya	Rungwe DC	106/2024	Yes	29	Yes	Yes	Negative									Yes	Negative							No											Eligible	Yes
Mbeya	Rungwe DC	107/2024	Yes	20	Yes	Yes	Negative									Yes	Negative							No											Eligible	Yes
Mbeya	Rungwe DC	102/2024	Yes	33	No			Yes	20	Negative	No							Yes	2023-12-14	Negative				No											Eligible	Yes
Mbeya	Rungwe DC	103/2024	Yes	20	No			Yes	32	Negative	Yes	37	Negative					Yes	2024-01-16	Negative				No											Eligible	Yes
Mbeya	Rungwe DC	104/2024	Yes	28	No			Yes	16	Negative	No							Yes	2023-12-28	Negative				No											Eligible	Yes
Mbeya	Rungwe DC	105/2024	Yes	30	No			No										Yes	2024-01-31	Positive				No											Eligible	Yes
Mbeya	Rungwe DC	106/2024	Yes	20	No			Yes	15	Negative	No							Yes	2023-11-02	Negative				No											Eligible	Yes
Mbeya	Rungwe DC	107/2024	Yes	19	No			Yes	16	Negative	No							Yes	2023-10-10	Negative				No											Eligible	Yes
Mbeya	Rungwe DC	108/2024	Yes	20	No			Yes	18	Negative	Yes	35	Negative					No						No											Eligible	Yes
Mbeya	Rungwe DC	109/2024	Yes	35	No			Yes	8	Negative	Yes	35	Negative					Yes	2024-01-22	Negative				No											Eligible	Yes
Mbeya	Rungwe DC	110/2024	Yes	30	Yes	No										Yes	Negative							No											Eligible	Yes
Mbeya	Rungwe DC	111/2024	Yes	18	No			Yes	18	Negative	No							Yes	2024-01-18	Negative				No											Eligible	Yes
Mbeya	Rungwe DC	112/2024	Yes	34	No			Yes	22	Negative	Yes	40	Negative					Yes	2024-02-22	Negative				No											Eligible	Yes
Mbeya	Rungwe DC	113/2024	Yes	27	No			Yes	4	Negative	No							Yes	2023-10-23	Negative				No											Eligible	Yes
Mbeya	Rungwe DC	102/2024	Yes	37	Yes	Yes	Negative									Yes	Negative							No											Eligible	Yes
Mbeya	Rungwe DC	103/2024	Yes	18	Yes	Yes	Negative									Yes	Negative							No											Eligible	Yes
Mbeya	Rungwe DC	104/2024	Yes	26	Yes	Yes	Negative									Yes	Negative							No											Eligible	Yes
Mbeya	Rungwe DC	105/2024	Yes	28	Yes	Yes	Negative									Yes	Negative							No											Eligible	Yes
Mbeya	Rungwe DC	106/2024	Yes	32	Yes	Yes	Negative									Yes	Negative							Yes	2024-02-22	0		1	Negative						Eligible	Yes
Mbeya	Rungwe DC	107/2024	Yes	18	Yes	Yes	Negative									Yes	Negative							No											Eligible	Yes
Mbeya	Mbarali DC	110/2024	Yes	27	No			Yes	17	Negative	No							Yes	2023-11-22	Negative				No											Eligible	Yes
Mbeya	Kyela DC	103/2024	Yes	32	Yes	Yes	Positive							Yes	No	Yes	Negative							Yes	2024-02-20	0		0	Negative						Eligible	Yes
Mbeya	Kyela DC	104/2024	Yes	25	Yes	Yes	Negative									Yes	Negative							Yes	2024-02-21	0		0	Negative						Eligible	Yes
Mbeya	Kyela DC	105/2024	Yes	31	Yes	Yes	Negative									Yes	Negative							Yes	2024-02-21	0		0	Negative						Eligible	Yes
Mbeya	Kyela DC	106/2024	Yes	21	Yes	Yes	Negative									Yes	Negative							Yes	2024-02-21	0		0	Negative						Eligible	Yes
Mbeya	Kyela DC	107/2024	Yes	28	Yes	Yes	Negative									Yes	Negative							Yes	2024-02-22	0		0	Negative						Eligible	Yes
Mbeya	Mbeya CC	1752/2024	Yes	27	Yes	Yes	Negative									Yes	Negative							No											Eligible	Yes
Mbeya	Mbeya CC	1753/2024	Yes	33	Yes	Yes	Negative									Yes	Negative							No											Eligible	Yes
Mbeya	Mbeya CC	1754/2024	Yes	18	Yes	Yes	Negative									Yes	Negative							No											Eligible	Yes
Mbeya	Mbeya CC	1756/2024	Yes	34	Yes	Yes	Negative									Yes	Negative							No											Eligible	Yes
Mbeya	Mbeya CC	1757/2024	Yes	22	Yes	Yes	Negative									Yes	Negative							No											Eligible	Yes
Mbeya	Mbeya CC	1758/2024	Yes	23	Yes	Yes	Negative									Yes	Negative							No											Eligible	Yes
Mbeya	Mbeya CC	1759/2024	Yes	36	Yes	Yes	Negative									Yes	Negative							No											Eligible	Yes
Mbeya	Mbeya CC	176/2024	Yes	42	Yes	Yes	Negative									Yes	Negative							No											Eligible	Yes
Mbeya	Mbarali DC	176/2024	Yes	24	Yes	Yes	Negative									Yes	Negative							No											Eligible	Yes
Mbeya	Mbarali DC	176/2024	Yes	19	Yes	Yes	Negative									Yes	Negative							No											Eligible	Yes
Mbeya	Mbeya CC	1760/2024	Yes	21	Yes	Yes	Negative									Yes	Negative							No											Eligible	Yes
Mbeya	Mbeya CC	1762/2024	Yes	25	Yes	Already HIV positive									Yes	Yes	Negative							No											Eligible	Yes
Mbeya	Mbeya CC	1763/2024	Yes	31	Yes	Yes	Negative									Yes	Negative							No											Eligible	Yes
Mbeya	Mbeya CC	1766/2024	Yes	19	Yes	Yes	Negative									Yes	Negative							No											Eligible	Yes
Mbeya	Mbeya CC	1766/2024	Yes	25	Yes	Yes	Negative									Yes	Negative							No											Eligible	Yes
Mbeya	Mbeya CC	1768/2024	Yes	31	Yes	Yes	Negative									Yes	Negative							No											Eligible	Yes
Mbeya	Mbeya CC	1769/2024	Yes	31	Yes	Yes	Negative									Yes	Negative							No											Eligible	Yes
Mbeya	Rungwe DC	177/2023	Yes	26	No			Yes	27	Negative	Yes	34	Negative					Yes	2023-12-07	Negative				No											Eligible	Yes
Mbeya	Mbeya CC	177/2024	Yes	32	Yes	Yes	Negative									Yes	Negative							Yes	2022-02-22	24		24	Negative						Eligible	Yes
Mbeya	Mbarali DC	177/2024	Yes	19	Yes	Yes	Negative									Yes	Negative							No											Eligible	Yes
Mbeya	Mbarali DC	177/2024	Yes	28	Yes	Yes	Negative									Yes	Negative							No											Eligible	Yes
Mbeya	Rungwe DC	177/2024	Yes	32	No			Yes	12	Negative	Yes	35	Negative					No						No											Eligible	Yes
Mbeya	Mbeya CC	20249/2024	Yes	28	Yes	Yes	Negative									Yes	Negative							No											Eligible	Yes
Mbeya	Mbeya CC	123/2024	Yes	23	Yes	Yes	Negative									Yes	Negative							No											Eligible	Yes
Mbeya	Mbeya CC	124/2024	Yes	25	Yes	Yes	Negative									Yes	Negative							No											Eligible	Yes
Mbeya	Mbeya CC	125/2024	Yes	26	Yes	Yes	Negative									Yes	Negative							No											Eligible	Yes
Mbeya	Mbeya CC	126/2024	Yes	18	Yes	Yes	Negative									Yes	Negative							No											Eligible	Yes
Mbeya	Mbeya CC	127/2024	Yes	27	Yes	Yes	Negative									Yes	Negative							No											Eligible	Yes
Mbeya	Mbeya CC	129/2024	Yes	29	No			Yes	24	Positive								Yes	2024-01-23	Positive				No											Eligible	Yes
Mbeya	Mbeya CC	1770/2024	Yes	32	Yes	Yes	Negative									Yes	Negative							No											Eligible	Yes
Mbeya	Mbeya CC	1771/2024	Yes	37	Yes	Yes	Negative									Yes	Negative							No											Eligible	Yes
Mbeya	Mbeya CC	178/2024	Yes	25	Yes	Yes	Negative									Yes	Negative							No											Eligible	Yes
Mbeya	Mbeya CC	133/2024	Yes	38	Yes	Yes	Negative									Yes	Negative							No											Eligible	Yes
Mbeya	Mbeya CC	134/2024	Yes	19	Yes	Yes	Negative									Yes	Negative							No											Eligible	Yes
Mbeya	Mbeya CC	135/2024	Yes	23	Yes	Yes	Negative									Yes	Negative							No											Eligible	Yes
Mbeya	Mbarali DC	178/2024	Yes	17	Yes	Yes	Negative									Yes	Negative							No											Eligible	Yes
Mbeya	Mbarali DC	178/2024	Yes	33	Yes	Yes	Negative									Yes	Negative							No											Eligible	Yes
Mbeya	Mbeya CC	179/2024	Yes	20	Yes	Yes	Negative									Yes	Negative							No											Eligible	Yes
Mbeya	Mbarali DC	179/2024	Yes	20	Yes	No										Yes	Negative							No											Eligible	Yes
Mbeya	Mbeya CC	1791/2024	Yes	25	Yes	Yes	Negative									Yes	Negative							No											Eligible	Yes
Mbeya	Mbeya CC	1793/2024	Yes	25	Yes	Yes	Negative									Yes	Negative							No											Eligible	Yes
Mbeya	Mbeya CC	1794/2024	Yes	20	Yes	Yes	Negative									Yes	Negative							No											Eligible	Yes
Mbeya	Mbeya CC	1795/2024	Yes	24	Yes	Yes	Negative									Yes	Negative							No											Eligible	Yes
Mbeya	Mbeya CC	1796/2024	Yes	21	Yes	Yes	Negative									Yes	Negative							No											Eligible	Yes
Mbeya	Mbeya CC	246/2024	Yes	23	Yes	Yes	Negative									Yes	Negative							No											Eligible	Yes
Mbeya	Mbeya CC	247/2024	Yes	30	Yes	Yes	Negative									Yes	Negative							No											Eligible	Yes
Mbeya	Mbeya CC	248/2024	Yes	16	Yes	Yes	Negative									Yes	Negative							No											Eligible	Yes
Mbeya	Rungwe DC	078/2024	Yes	22	Yes	Yes	Negative									Yes	Negative							No											Eligible	Yes
Mbeya	Rungwe DC	504/2023	Yes	22	No			Yes	13	Negative	No							No						No											Eligible	Yes
Mbeya	Rungwe DC	456/2024	Yes	38	No			Yes	8	Negative	No							Yes	2023-10-13	Negative				No											Eligible	Yes
Mbeya	Rungwe DC	456/2023	Yes	20	Yes	Yes	Negative									Yes	Negative							No											Eligible	Yes
Mbeya	Rungwe DC	414/2023	Yes	32	No			Yes	7	Negative	No							Yes	2023-09-18	Negative				No											Eligible	Yes
Mbeya	Mbeya CC	1797/2024	Yes	20	Yes	Yes	Negative									Yes	Negative							No											Eligible	Yes
Mbeya	Mbeya CC	1798/2024	Yes	40	Yes	Yes	Negative									Yes	Negative							No											Eligible	Yes
Mbeya	Mbeya CC	1799/2024	Yes	24	Yes	Already HIV positive									Yes	Yes	Negative							No											Eligible	Yes
Mbeya	Mbeya CC	180/2024	Yes	31	Yes	Yes	Negative									Yes	Negative							No											Eligible	Yes
Mbeya	Mbeya CC	180/2024	Yes	38	Yes	Yes	Negative									Yes	Negative							No											Eligible	Yes
Mbeya	Mbarali DC	180/2024	Yes	25	Yes	Yes	Negative									Yes	Negative							No											Eligible	Yes
Mbeya	Mbarali DC	180/2024	Yes	17	Yes	Yes	Negative									Yes	Negative							No											Not Eligible
Mbeya	Kyela DC	210/2024	Yes	27	Yes	Yes	Positive							Yes	Yes	Yes	Negative							No											Eligible	Yes
Mbeya	Kyela DC	198/2024	Yes	20	Yes	Yes	Negative									Yes	Negative							No											Eligible	Yes
Mbeya	Kyela DC	197/2024	Yes	21	Yes	Yes	Negative									Yes	Negative							No											Eligible	Yes
Mbeya	Kyela DC	200/2024	Yes	22	Yes	Yes	Negative									Yes	Negative							No											Eligible	Yes
Mbeya	Kyela DC	199/2024	Yes	28	Yes	Yes	Positive							Yes	Yes	Yes	Negative							No											Eligible	Yes
Mbeya	Kyela DC	201/2024	Yes	18	Yes	Yes	Negative									Yes	Negative							No											Eligible	Yes
Mbeya	Kyela DC	202/2024	Yes	30	Yes	Yes	Negative									Yes	Negative							No											Eligible	Yes
Mbeya	Kyela DC	203/2024	Yes	20	Yes	Yes	Negative									Yes	Negative							No											Eligible	Yes
Mbeya	Kyela DC	204/2024	Yes	20	Yes	Already HIV positive									Yes	Yes	Negative							No											Eligible	Yes
Mbeya	Kyela DC	205/2024	Yes	26	Yes	Yes	Negative									Yes	Negative							No											Eligible	Yes
Mbeya	Kyela DC	206/2024	Yes	22	Yes	Yes	Negative									Yes	Negative							No											Eligible	Yes
Mbeya	Kyela DC	207/2024	Yes	23	Yes	Yes	Negative									Yes	Negative							No											Eligible	Yes
Mbeya	Kyela DC	208/2024	Yes	30	Yes	Yes	Negative									Yes	Negative							No											Eligible	Yes
Mbeya	Kyela DC	212/2024	Yes	19	Yes	Yes	Negative									Yes	Negative							No											Eligible	Yes
Mbeya	Kyela DC	214/2024	Yes	20	Yes	Yes	Negative									Yes	Negative							No											Eligible	Yes
Mbeya	Kyela DC	215/2024	Yes	21	Yes	Yes	Negative									Yes	Negative							No											Eligible	Yes
Mbeya	Kyela DC	218/2024	Yes	33	Yes	Yes	Negative									Yes	Negative							No											Eligible	Yes
Mbeya	Kyela DC	217/2024	Yes	27	Yes	Yes	Negative									Yes	Negative							No											Eligible	Yes
Mbeya	Kyela DC	216/2024	Yes	26	Yes	Yes	Negative									Yes	Negative							No											Eligible	Yes
Mbeya	Kyela DC	218/2024	Yes	36	Yes	Yes	Negative									Yes	Negative							No											Eligible	Yes
Mbeya	Kyela DC	220/2024	Yes	18	Yes	Yes	Negative									Yes	Negative							No											Eligible	Yes
Mbeya	Kyela DC	221/2024	Yes	34	Yes	Already HIV positive									Yes	Yes	Negative							No											Eligible	Yes
Mbeya	Kyela DC	174/2024	Yes	27	Yes	Yes	Negative									Yes	Negative							No											Eligible	Yes
Mbeya	Chunya DC	240/2024	Yes	26	Yes	Yes	Negative									Yes	Negative							No											Eligible	Yes
Mbeya	Chunya DC	241/2024	Yes	26	Yes	Yes	Negative									Yes	Negative							No											Eligible	Yes
Mbeya	Chunya DC	242/2024	Yes	30	Yes	Yes	Negative									Yes	Negative							No											Eligible	Yes
Mbeya	Chunya DC	243/2024	Yes	22	Yes	Yes	Positive							Yes	Yes	Yes	Negative							No											Eligible	Yes
Mbeya	Chunya DC	244/2024	Yes	26	Yes	Yes	Negative									Yes	Negative							No											Eligible	Yes
Mbeya	Mbeya CC	1800/2024	Yes	27	Yes	Already HIV positive									Yes	Yes	Negative							No											Eligible	Yes
Mbeya	Mbeya CC	1801/2024	Yes	21	Yes	Yes	Negative									Yes	Negative							No											Eligible	Yes
Mbeya	Mbeya CC	1805/2024	Yes	26	Yes	Yes	Negative									Yes	Negative							No											Eligible	Yes
Mbeya	Mbeya CC	1806/2024	Yes	23	Yes	Yes	Negative									Yes	Negative							No											Eligible	Yes
Mbeya	Mbeya CC	1807/2024	Yes	20	Yes	Yes	Positive							Yes	No	Yes	Negative							No											Eligible	Yes
Mbeya	Mbeya CC	1809/2024	Yes	18	Yes	Yes	Negative									Yes	Negative							No											Eligible	Yes
Mbeya	Mbeya CC	181/2024	Yes	22	Yes	Yes	Negative									Yes	Negative							No											Eligible	Yes
Mbeya	Mbeya CC	181/2024	Yes	35	Yes	Yes	Negative									Yes	Negative							No											Eligible	Yes
Mbeya	Mbarali DC	181/2024	Yes	21	Yes	Yes	Negative									Yes	Negative							No											Eligible	Yes
Mbeya	Mbarali DC	181/2024	Yes	19	Yes	Yes	Negative									Yes	Negative							No											Eligible	Yes
Mbeya	Rungwe DC	181/2024	Yes	28	No			Yes	20	Negative	Yes	32	Negative					Yes	2024-03-15	Negative				No											Eligible	Yes
Mbeya	Mbeya CC	1810/2024	Yes	19	Yes	Yes	Negative									Yes	Negative							No											Eligible	Yes
Mbeya	Mbeya CC	1811/2024	Yes	21	Yes	Yes	Negative									Yes	Negative							No											Eligible	Yes
Mbeya	Mbeya CC	1812/2024	Yes	22	Yes	Yes	Negative									Yes	Negative							No											Eligible	Yes
Mbeya	Mbeya CC	1813/2024	Yes	30	Yes	Yes	Negative									Yes	Negative							No											Eligible	Yes
Mbeya	Mbeya CC	1814/2024	Yes	21	Yes	Yes	Negative									Yes	Negative							No											Eligible	Yes
Mbeya	Mbeya CC	1815/2024	Yes	32	Yes	Yes	Negative									Yes	Negative							No											Eligible	Yes
Mbeya	Mbeya CC	1816/2024	Yes	26	Yes	Yes	Negative									Yes	Negative							No											Eligible	Yes
Mbeya	Mbeya CC	1817/2024	Yes	20	Yes	Yes	Negative									Yes	Negative							No											Eligible	Yes
Mbeya	Mbeya CC	1818/2024	Yes	23	Yes	Yes	Negative									Yes	Negative							No											Eligible	Yes
Mbeya	Mbeya CC	1819/2024	Yes	32	Yes	Yes	Positive							Yes	No	Yes	Negative							No											Eligible	Yes
Mbeya	Kyela DC	084/2024	Yes	23	Yes	Yes	Negative									Yes	Negative							No											Eligible	Yes
Mbeya	Kyela DC	74/2024	Yes	22	Yes	Yes	Negative									Yes	Negative							No											Eligible	Yes
Mbeya	Kyela DC	075/2024	Yes	24	Yes	Yes	Negative									Yes	Negative							No											Eligible	Yes
Mbeya	Kyela DC	076/2024	Yes	18	Yes	Yes	Negative									Yes	Negative							No											Eligible	Yes
Mbeya	Kyela DC	077/2024	Yes	29	Yes	Yes	Negative									Yes	Negative							No											Eligible	Yes
Mbeya	Kyela DC	078/2024	Yes	18	Yes	Yes	Negative									Yes	Negative							No											Eligible	Yes
Mbeya	Kyela DC	079/2024	Yes	34	Yes	Yes	Negative									Yes	Negative							No											Eligible	Yes
Mbeya	Kyela DC	080/2024	Yes	26	Yes	Yes	Negative									Yes	Negative							No											Eligible	Yes
Mbeya	Kyela DC	081/2024	Yes	28	Yes	Yes	Negative									Yes	Negative							No											Eligible	Yes
Mbeya	Kyela DC	082/2024	Yes	25	Yes	Yes	Negative									Yes	Negative							No											Eligible	Yes
Mbeya	Kyela DC	083/2024	Yes	36	Yes	Yes	Negative									Yes	Negative							No											Eligible	Yes
Mbeya	Kyela DC	085/2024	Yes	31	Yes	Yes	Negative									Yes	Negative							No											Eligible	Yes
Mbeya	Kyela DC	086/2024	Yes	29	Yes	Yes	Negative									Yes	Negative							No											Eligible	Yes
Mbeya	Kyela DC	087/2024	Yes	20	Yes	Yes	Negative									Yes	Negative							No											Eligible	Yes
Mbeya	Kyela DC	088/2024	Yes	35	Yes	Yes	Negative									Yes	Negative							No											Eligible	Yes
Mbeya	Kyela DC	090/2024	Yes	32	Yes	Yes	Negative									Yes	Negative							No											Eligible	Yes
Mbeya	Kyela DC	091/2024	Yes	31	Yes	Yes	Negative									Yes	Negative							No											Eligible	Yes
Mbeya	Kyela DC	92/2024	Yes	30	Yes	Yes	Negative									Yes	Negative							No											Eligible	Yes
Mbeya	Kyela DC	094/2024	Yes	19	Yes	Yes	Negative									Yes	Negative							No											Eligible	Yes
Mbeya	Kyela DC	095/2024	Yes	21	Yes	Yes	Negative									Yes	Negative							No											Eligible	Yes
Mbeya	Kyela DC	096/2024	Yes	23	Yes	Yes	Negative									Yes	Negative							No											Eligible	Yes
Mbeya	Kyela DC	097/2024	Yes	31	Yes	Yes	Negative									Yes	Negative							No											Eligible	Yes
Mbeya	Kyela DC	098/2024	Yes	30	Yes	Yes	Negative									Yes	Negative							No											Eligible	Yes
Mbeya	Kyela DC	099/2024	Yes	19	Yes	Yes	Negative									Yes	Negative							No											Eligible	Yes
Mbeya	Kyela DC	100/2024	Yes	28	Yes	Yes	Negative									Yes	Negative							No											Eligible	Yes
Mbeya	Kyela DC	101/2024	Yes	27	Yes	Yes	Negative									Yes	Negative							No											Eligible	Yes
Mbeya	Kyela DC	102/2024	Yes	32	Yes	Yes	Negative									Yes	Negative							No											Eligible	Yes
Mbeya	Kyela DC	103/2024	Yes	17	Yes	Yes	Negative									Yes	Negative							No											Eligible	Yes
Mbeya	Kyela DC	104/2024	Yes	23	Yes	Yes	Negative									Yes	Negative							No											Eligible	Yes
Mbeya	Kyela DC	105/2024	Yes	19	Yes	Yes	Negative									Yes	Negative							No											Eligible	Yes
Mbeya	Kyela DC	105/2024	Yes	23	Yes	Yes	Negative									Yes	Negative							No											Eligible	Yes
Mbeya	Kyela DC	106/2024	Yes	38	Yes	Yes	Negative									Yes	Negative							No											Eligible	Yes
Mbeya	Kyela DC	107/2024	Yes	28	Yes	Yes	Negative									Yes	Negative							No											Eligible	Yes
Mbeya	Kyela DC	108/2024	Yes	36	Yes	Yes	Negative									Yes	Negative							No											Eligible	Yes
Mbeya	Kyela DC	109/2024	Yes	35	Yes	Yes	Negative									Yes	Negative							No											Eligible	Yes
Mbeya	Kyela DC	110/2024	Yes	23	Yes	Yes	Negative									Yes	Negative							No											Eligible	Yes
Mbeya	Kyela DC	111/2024	Yes	29	Yes	Yes	Negative									Yes	Negative							No											Eligible	Yes
Mbeya	Kyela DC	112/2024	Yes	21	Yes	Yes	Negative									Yes	Negative							No											Eligible	Yes
Mbeya	Kyela DC	113/2024	Yes	16	Yes	Yes	Negative									Yes	Negative							No											Eligible	Yes
Mbeya	Kyela DC	114/2024	Yes	27	Yes	Yes	Negative									Yes	Negative							No											Eligible	Yes
Mbeya	Kyela DC	115/2024	Yes	23	Yes	Yes	Negative									Yes	Negative							No											Eligible	Yes
Mbeya	Kyela DC	116/2024	Yes	24	Yes	Yes	Negative									Yes	Negative							No											Eligible	Yes
Mbeya	Kyela DC	117/2024	Yes	28	Yes	Yes	Negative									Yes	Negative							No											Eligible	Yes
Mbeya	Kyela DC	118/2024	Yes	30	Yes	Yes	Negative									Yes	Negative							No											Eligible	Yes
Mbeya	Kyela DC	119/2024	Yes	17	Yes	Yes	Negative									Yes	Negative							No											Eligible	Yes
Mbeya	Kyela DC	120/2024	Yes	22	Yes	Yes	Negative									Yes	Negative							No											Eligible	Yes
Mbeya	Kyela DC	121/2024	Yes	19	Yes	Yes	Negative									Yes	Negative							No											Eligible	Yes
Mbeya	Kyela DC	122/2024	Yes	32	Yes	Yes	Negative									Yes	Negative							No											Eligible	Yes
Mbeya	Kyela DC	124/2024	Yes	26	Yes	Yes	Negative									Yes	Negative							No											Eligible	Yes
Mbeya	Kyela DC	125/2024	Yes	17	Yes	Yes	Negative									Yes	Negative							No											Eligible	Yes
Mbeya	Kyela DC	126/2024	Yes	36	Yes	Yes	Negative									Yes	Negative							No											Eligible	Yes
Mbeya	Kyela DC	127/2024	Yes	17	Yes	Yes	Negative									Yes	Negative							No											Eligible	Yes
Mbeya	Kyela DC	128/2024	Yes	20	Yes	Yes	Negative									Yes	Negative							No											Eligible	Yes
Mbeya	Kyela DC	130/2024	Yes	28	Yes	Yes	Negative									Yes	Negative							No											Eligible	Yes
Mbeya	Kyela DC	131/2024	Yes	18	Yes	Yes	Negative									Yes	Negative							No											Eligible	Yes
Mbeya	Kyela DC	132/2024	Yes	28	Yes	Yes	Negative									Yes	Negative							No											Eligible	Yes
Mbeya	Kyela DC	133/2024	Yes	23	Yes	Yes	Negative									Yes	Negative							No											Eligible	Yes
Mbeya	Kyela DC	134/2024	Yes	36	Yes	Yes	Negative									Yes	Negative							No											Eligible	Yes
Mbeya	Mbeya CC	182/2024	Yes	35	Yes	Yes	Negative									Yes	Negative							No											Eligible	Yes
Mbeya	Mbarali DC	182/2024	Yes	24	Yes	Yes	Negative									Yes	Negative							No											Eligible	Yes
Mbeya	Mbarali DC	182/2024	Yes	35	Yes	Yes	Negative									Yes	Negative							No											Eligible	Yes
Mbeya	Mbeya CC	1820/2023	Yes	23	Yes	Yes	Negative									Yes	Negative							No											Eligible	Yes
Mbeya	Mbeya CC	116/2024	Yes	22	Yes	Yes	Negative									Yes	Negative							No											Eligible	Yes
Mbeya	Mbeya CC	117/2024	Yes	26	Yes	Yes	Negative									Yes	Negative							No											Eligible	Yes
Mbeya	Mbeya CC	118/2024	Yes	21	Yes	Yes	Negative									Yes	Negative							No											Eligible	Yes
Mbeya	Mbeya CC	119/2024	Yes	21	Yes	Yes	Negative									Yes	Negative							No											Eligible	Yes
Mbeya	Mbeya CC	1821/2024	Yes	38	Yes	Yes	Positive							Yes	No	Yes	Negative							No											Eligible	Yes
Mbeya	Mbeya CC	1823/2024	Yes	20	Yes	Yes	Negative									Yes	Negative							No											Eligible	Yes
Mbeya	Mbeya CC	1824/2024	Yes	27	Yes	Yes	Negative									Yes	Negative							No											Eligible	Yes
Mbeya	Mbeya CC	1825/2024	Yes	29	Yes	Yes	Negative									Yes	Negative							No											Eligible	Yes
Mbeya	Mbeya CC	1826/2024	Yes	33	Yes	Already HIV positive									Yes	Yes	Negative							No											Eligible	Yes
Mbeya	Rungwe DC	029/2024	Yes	31	Yes	Yes	Negative									Yes	Negative							No											Eligible	Yes
[truncated: 4,400 more rows]
