# Supplementary material for: Prevalence and associated factors for HIV, HBV and syphilis coinfections among pregnant women attending antenatal care in Tanzania
Source: PLoS One. 2025 Aug 1;20(8):e0329068. doi: 10.1371/journal.pone.0329068 (PMC12316242; doi:10.1371/journal.pone.0329068)
Supplement: S1 File — (ZIP) [file pone.0329068.s001.zip › S1_File.XLSX/Njombe/Tool 1 Screening Combined.xlsx]

## Sheet: Njombe
Name of the region	Name of the Council	Participant ID	Is the woman pregnant?	The age of the women	Is this your first ANC visit?	Have you tested for HIV during this visit?	What was the result for HIV test	Before today have you ever tested for HIV for this pregnancy?	At how many weeks pregnancy did you do the first HIV test?	What were the results of first test	Have you done a repeat HIV test for your pregnancy?	At how many weeks pregnancy did you do the repeat test?	What were the results of repeat test	Were you initiated on ART?	Are you currently on HIV treatment	Have you tested for syphilis during this visit	What was the results for Syphilis test	Before today have you ever tested for syphilis during this pregnancy?	When did you test?	What were the results	Did you receive syphilis treatment	What syphilis treatment did you get?	Specify	Before today have you ever tested for HBV?	When did you test?	monthcalculation	Number of months since last HBV test ${monthcalculation}	Number of months since last HBV test	What were the results	Are you currently on HBV treatment	This woman is ELIGIBLE for this study, counsel the client for HBV testing	The client is eligible, counsel the client for HBV testing	The CLIENT is not Eligible for the study, provides routine RCH services	The CLIENT is not Eligible for the study, provides routine RCH services.	Eligibility status	The client consented	Status
Njombe	Njombe TC	224/2024	Yes	39	Yes	Yes	Negative									Yes	Negative							No											Eligible	Yes
Njombe	Njombe TC	225/2024	Yes	19	Yes	Yes	Negative									Yes	Negative							No											Eligible	Yes
Njombe	Wanging'ombe DC	064/2024	Yes	20	Yes	Yes	Negative									Yes	Negative							No											Eligible	Yes
Njombe	Ludewa DC	059/2024	Yes	30	Yes	Yes	Negative									Yes	Negative							No											Eligible	Yes
Njombe	Ludewa DC	060/2024	Yes	27	Yes	Yes	Negative									No								No											Eligible	Yes
Njombe	Ludewa DC	061/2024	Yes	21	Yes	Yes	Negative									No								No											Eligible	Yes
Njombe	Wanging'ombe DC	040/2024	Yes	31	No			Yes	18	Negative	No							Yes	2024-03-08	Negative				No											Eligible	Yes
Njombe	Wanging'ombe DC	018/2024	Yes	29	No			Yes	22	Negative	No							Yes	2024-02-06	Negative				No											Eligible	Yes
Njombe	Wanging'ombe DC	039/2024	Yes	20	No			Yes	5	Negative	No							Yes	2024-03-06	Negative				No											Eligible	Yes
Njombe	Wanging'ombe DC	065/2024	Yes	31	Yes	Yes	Negative									Yes	Negative							No											Eligible	Yes
Njombe	Makambako TC	193/2024	Yes	22	Yes	Yes	Negative									Yes	Negative							No											Eligible	Yes
Njombe	Makambako TC	194/2024	Yes	18	Yes	Yes	Negative									No								No											Eligible	Yes
Njombe	Wanging'ombe DC	066/2024	Yes	22	Yes	Yes	Negative									Yes	Negative							No											Eligible	Yes
Njombe	Ludewa DC	057/2024	Yes	32	Yes	Already HIV positive									Yes	Yes	Negative							No											Eligible	Yes
Njombe	Ludewa DC	051/2024	Yes	26	Yes	Yes	Negative									Yes	Negative							No											Eligible	Yes
Njombe	Ludewa DC	052/2024	Yes	37	Yes	Already HIV positive									Yes	Yes	Negative							No											Eligible	Yes
Njombe	Ludewa DC	053/2024	Yes	37	Yes	Yes	Negative									Yes	Negative							No											Eligible	Yes
Njombe	Ludewa DC	054/2024	Yes	20	Yes	Yes	Negative									Yes	Negative							No											Eligible	Yes
Njombe	Ludewa DC	055/2024	Yes	22	Yes	Yes	Negative									Yes	Negative							No											Eligible	Yes
Njombe	Ludewa DC	056/2024	Yes	22	Yes	Yes	Negative									Yes	Negative							No											Eligible	Yes
Njombe	Wanging'ombe DC	093/2023	Yes	38	No			Yes	14	Negative	Yes	35	Negative					Yes	2023-09-29	Negative				No											Eligible	Yes
Njombe	Wanging'ombe DC	019/2024	Yes	38	No			Yes	20	Negative	No							Yes	2024-03-08	Negative				No											Eligible	Yes
Njombe	Njombe TC	227/2024	Yes	34	Yes	Yes	Negative									Yes	Negative							No											Eligible	Yes
Njombe	Njombe TC	228/2024	Yes	37	Yes	Yes	Negative									Yes	Negative							No											Eligible	Yes
Njombe	Wanging'ombe DC	043/2024	Yes	24	No			Yes	5	Negative	No							Yes	2024-03-11	Negative				No											Eligible	Yes
Njombe	Wanging'ombe DC	041/2024	Yes	37	No			Yes	12	Negative	No							Yes	2024-03-08	Negative				No											Eligible	Yes
Njombe	Wanging'ombe DC	067/2024	Yes	24	Yes	Yes	Negative									Yes	Negative							No											Eligible	Yes
Njombe	Wanging'ombe DC	159/2024	Yes	25	Yes	Yes	Negative									Yes	Negative							No											Eligible	Yes
Njombe	Makambako TC	273/2023	Yes	24	No			Yes	13	Negative	Yes	34	Negative					Yes	2023-11-10	Negative				No											Eligible	Yes
Njombe	Makambako TC	012/2024	Yes	30	No			Yes	9	Negative	No							Yes	2024-01-01	Negative				No											Eligible	Yes
Njombe	Makambako TC	063/2024	Yes	31	No			Yes	21	Negative	No							Yes	2024-02-01	Negative				No											Eligible	Yes
Njombe	Makambako TC	127/2024	Yes	18	No			Yes	13	Negative	No							Yes	2024-02-29	Negative				No											Eligible	Yes
Njombe	Makambako TC	147/2024	Yes	29	No			Yes	17	Negative	No							Yes	2024-03-07	Negative				No											Eligible	Yes
Njombe	Makambako TC	752/2024	Yes	38	No			No										Yes	2023-12-11	Positive				No											Eligible	Yes
Njombe	Makambako TC	070/2024	Yes	27	No			Yes	9	Negative	No							Yes	2024-02-05	Negative				No											Eligible	Yes
Njombe	Makambako TC	099/2024	Yes	29	No			No										Yes	2024-02-15	Negative				No											Eligible	Yes
Njombe	Makambako TC	013/2024	Yes	24	No			Yes	19	Negative	Yes	32	Negative					Yes	2024-01-08	Negative				No											Eligible	Yes
Njombe	Makambako TC	136/2024	Yes	21	No			Yes	6	Negative	No							Yes	2024-12-08	Negative				No											Eligible	Yes
Njombe	Makambako TC	143/2024	Yes	22	No			Yes	16	Negative	No							Yes	2024-03-05	Negative				No											Eligible	Yes
Njombe	Makambako TC	273/2023	Yes	24	No			Yes	13	Negative	Yes	34	Negative					Yes	2023-11-10	Negative				No											Eligible	Yes
Njombe	Makambako TC	200/2024	Yes	29	Yes	Yes	Negative									Yes	Negative							No											Eligible	Yes
Njombe	Makambako TC	201/2024	Yes	34	Yes	Already HIV positive									Yes	Yes	Negative							No											Eligible	Yes
Njombe	Makambako TC	199/2024	Yes	27	Yes	Yes	Negative									Yes	Negative							No											Eligible	Yes
Njombe	Makambako TC	203/2024	Yes	24	Yes	Yes	Positive							Yes	Yes	Yes	Negative							No											Eligible	Yes
Njombe	Ludewa DC	062/2024	Yes	23	Yes	Yes	Negative									No								No											Eligible	Yes
Njombe	Ludewa DC	063/2024	Yes	19	Yes	Yes	Negative									No								No											Eligible	Yes
Njombe	Wanging'ombe DC	002/2024	Yes	18	No			Yes	18	Negative	No							Yes	2024-01-09	Negative				No											Eligible	Yes
Njombe	Wanging'ombe DC	004/2024	Yes	24	No			Yes	20	Negative	Yes	33	Negative					Yes	2024-01-11	Negative				No											Eligible	Yes
Njombe	Wanging'ombe DC	387/2023	Yes	31	No			Yes	13	Negative	No							Yes	2023-11-06	Negative				No											Eligible	Yes
Njombe	Makambako TC	151/2024	Yes	20	No			Yes	12	Negative	No							Yes	2024-04-08	Negative				No											Eligible	Yes
Njombe	Makambako TC	066/2024	Yes	29	No			Yes	9	Negative	No							Yes	2024-02-05	Negative				No											Eligible	Yes
Njombe	Makambako TC	061/2024	Yes	25	No			Yes	17	Positive								Yes	2024-01-30	Negative				No											Eligible	Yes
Njombe	Makambako TC	066/2024	Yes	30	No			Yes	9	Negative	No							Yes	2024-02-05	Negative				No											Eligible	Yes
Njombe	Makambako TC	208/2024	Yes	31	Yes	No										No								No											Eligible	Yes
Njombe	Makambako TC	209/2024	Yes	28	Yes	Yes	Negative									Yes	Negative							No											Eligible	Yes
Njombe	Makambako TC	086/2024	Yes	23	No			Yes	20	Negative	No							Yes	2024-02-12	Negative				No											Eligible	Yes
Njombe	Makambako TC	086/2024	Yes	23	No			Yes	20	Negative	No							Yes	2024-04-12	Negative				No											Eligible	Yes
Njombe	Makambako TC	082/2024	Yes	33	No			No										Yes	2024-04-12	Negative				No											Eligible	Yes
Njombe	Makambako TC	087/2024	Yes	35	No			Yes	19	Negative	No							Yes	2024-04-12	Negative				No											Eligible	Yes
Njombe	Makambako TC	095/2024	Yes	24	No			Yes	15	Negative	No							Yes	2024-02-14	Negative				No											Eligible	Yes
Njombe	Wanging'ombe DC	001/2024	Yes	18	No			Yes	7	Negative	No							Yes	2024-01-09	Negative				No											Eligible	Yes
Njombe	Wanging'ombe DC	195/2023	Yes	34	No			Yes	10	Negative	No							Yes	2023-10-03	Negative				No											Eligible	Yes
Njombe	Wanging'ombe DC	046/2024	Yes	21	No			Yes	9	Negative	No							Yes	2024-03-12	Negative				No											Eligible	Yes
Njombe	Wanging'ombe DC	003/2024	Yes	23	No			Yes	23	Negative	Yes	32	Negative					Yes	2024-01-09	Negative				No											Eligible	Yes
Njombe	Wanging'ombe DC	068/2024	Yes	25	Yes	Yes	Positive							Yes	No	Yes	Negative							No											Eligible	Yes
Njombe	Wanging'ombe DC	069/2024	Yes	26	Yes	Yes	Negative									Yes	Negative							No											Eligible	Yes
Njombe	Njombe TC	144/2024	Yes	23	Yes	Yes	Negative									Yes	Negative							No											Eligible	Yes
Njombe	Njombe TC	143/2024	Yes	29	Yes	Yes	Negative									Yes	Negative							No											Eligible	Yes
Njombe	Njombe TC	142/2024	Yes	26	Yes	Already HIV positive									Yes	Yes	Negative							No											Eligible	Yes
Njombe	Njombe TC	141/2024	Yes	19	Yes	Yes	Negative									Yes	Negative							No											Eligible	Yes
Njombe	Njombe TC	140/2024	Yes	22	Yes	Yes	Negative									Yes	Negative							No											Eligible	Yes
Njombe	Makete DC	069/2024	Yes	38	Yes	Yes	Negative									Yes	Negative							No											Eligible	Yes
Njombe	Makete DC	070/2024	Yes	21	Yes	Yes	Negative									Yes	Negative							No											Eligible	Yes
Njombe	Makete DC	009/2024	Yes	24	No			Yes	23	Negative	Yes	32	Negative					Yes	2024-01-09	Negative				No											Eligible	Yes
Njombe	Makete DC	001/2024	Yes	28	No			Yes	22	Negative	Yes	35	Negative					Yes	2024-01-02	Negative				No											Eligible	Yes
Njombe	Njombe TC	147/2024	Yes	23	Yes	Yes	Negative									Yes	Negative							No											Eligible	Yes
Njombe	Njombe TC	156/2024	Yes	25	Yes	Already HIV positive									Yes	Yes	Negative							No											Eligible	Yes
Njombe	Njombe TC	145/2024	Yes	23	Yes	Yes	Negative									Yes	Negative							No											Eligible	Yes
Njombe	Njombe TC	542/2023	Yes	34	No			No										Yes	2023-12-01	Negative				No											Eligible	Yes
Njombe	Njombe TC	086/2024	Yes	30	No			Yes	8	Positive								Yes	2024-03-04	Negative				No											Eligible	Yes
Njombe	Ludewa DC	063/2024	Yes	41	Yes	Yes	Negative									Yes	Negative							No											Eligible	Yes
Njombe	Ludewa DC	058/2024	Yes	30	Yes	Yes	Negative									Yes	Negative							No											Eligible	Yes
Njombe	Ludewa DC	059/2024	Yes	21	Yes	Yes	Negative									Yes	Negative							No											Eligible	Yes
Njombe	Ludewa DC	060/2024	Yes	38	Yes	Yes	Negative									Yes	Negative							No											Eligible	Yes
Njombe	Ludewa DC	061/2024	Yes	19	Yes	Yes	Negative									Yes	Negative							No											Eligible	Yes
Njombe	Ludewa DC	062/2024	Yes	35	Yes	Yes	Negative									Yes	Negative							No											Eligible	Yes
Njombe	Njombe TC	149/2024	Yes	21	Yes	Yes	Negative									Yes	Negative							No											Eligible	Yes
Njombe	Njombe TC	105/2024	Yes	34	No			Yes	17	Negative	No							Yes	2024-03-14	Negative				No											Eligible	Yes
Njombe	Njombe TC	016/2024	Yes	24	No			Yes	18	Negative	No							Yes	2024-01-16	Negative				No											Eligible	Yes
Njombe	Njombe TC	106/2024	Yes	27	No			Yes	16	Negative	No							Yes	2024-03-14	Negative				No											Eligible	Yes
Njombe	Njombe TC	148/2024	Yes	19	Yes	Yes	Negative									Yes	Negative							No											Eligible	Yes
Njombe	Njombe TC	530/2024	Yes	23	No			No										Yes	2023-12-14	Positive				No											Eligible	Yes
Njombe	Njombe DC	047/2024	Yes	19	Yes	Already HIV positive									Yes	Yes	Negative							No											Eligible	Yes
Njombe	Makete DC	071/2024	Yes	28	Yes	Yes	Negative									Yes	Negative							No											Eligible	Yes
Njombe	Makete DC	284/2023	Yes	26	No			Yes	18	Negative	No							Yes	2023-12-18	Negative				No											Eligible	Yes
Njombe	Makete DC	011/2024	Yes	20	No			Yes	18	Negative	No							Yes	2024-01-11	Negative				No											Eligible	Yes
Njombe	Makete DC	008/2024	Yes	38	No			Yes	15	Negative	No							Yes	2024-01-08	Negative				No											Eligible	Yes
Njombe	Makete DC	072/2024	Yes	37	Yes	Yes	Negative									Yes	Negative							No											Eligible	Yes
Njombe	Njombe DC	048/2024	Yes	20	Yes	Yes	Negative									Yes	Negative							No											Eligible	Yes
Njombe	Njombe DC	049/2024	Yes	21	Yes	Yes	Negative									Yes	Negative							No											Eligible	Yes
Njombe	Njombe TC	004/2024	Yes	26	No			Yes	21	Negative	No							Yes	2024-01-04	Negative				No											Eligible	Yes
Njombe	Njombe TC	541/2024	Yes	31	No			Yes	15	Negative	No							Yes	2023-12-21	Negative				No											Eligible	Yes
Njombe	Njombe TC	103/2024	Yes	25	No			Yes	12	Negative	No							Yes	2024-01-17	Negative				No											Eligible	Yes
Njombe	Njombe DC	050/2024	Yes	22	Yes	Already HIV positive									Yes	Yes	Negative							No											Eligible	Yes
Njombe	Makambako TC	223/2024	Yes	21	Yes	Yes	Negative									Yes	Negative							No											Eligible	Yes
Njombe	Makete DC	278/2023	Yes	29	No			Yes	7	Negative	No							Yes	2023-12-11	Negative				No											Eligible	Yes
Njombe	Makete DC	256/2023	Yes	28	No			Yes	10	Negative	No							Yes	2023-11-14	Negative				No											Eligible	Yes
Njombe	Makete DC	076/2024	Yes	34	Yes	Yes	Negative									Yes	Negative							No											Eligible	Yes
Njombe	Njombe DC	051/2024	Yes	36	Yes	Already HIV positive									Yes	Yes	Negative							No											Eligible	Yes
Njombe	Njombe TC	111/2024	Yes	30	No			Yes	16	Negative	No							Yes	2024-03-19	Negative				No											Eligible	Yes
Njombe	Njombe TC	069/2024	Yes	28	No			Yes	22	Negative	No							Yes	2024-02-19	Negative				No											Eligible	Yes
Njombe	Njombe TC	023/2024	Yes	25	No			Yes	11	Negative	No							Yes	2024-01-19	Negative				No											Eligible	Yes
Njombe	Njombe TC	376/2023	Yes	21	No			Yes	16	Negative	Yes	32	Negative					Yes	2023-12-06	Negative				No											Eligible	Yes
Njombe	Njombe TC	058/2024	Yes	20	No			Yes	8	Negative	No							Yes	2024-01-19	Negative				No											Eligible	Yes
Njombe	Njombe TC	100/2024	Yes	32	Yes	Yes	Negative									Yes	Negative							No											Eligible	Yes
Njombe	Njombe TC	241/2024	Yes	30	Yes	Yes	Negative									Yes	Negative							No											Eligible	Yes
Njombe	Njombe TC	242/2024	Yes	23	Yes	Yes	Negative									Yes	Negative							No											Eligible	Yes
Njombe	Njombe TC	243/2024	Yes	21	Yes	Yes	Negative									Yes	Negative							No											Eligible	Yes
Njombe	Njombe TC	244/2024	Yes	24	Yes	Yes	Negative									Yes	Negative							No											Eligible	Yes
Njombe	Njombe TC	150/2024	Yes	28	Yes	Already HIV positive									Yes	Yes	Negative							No											Eligible	Yes
Njombe	Njombe TC	151/2024	Yes	21	Yes	Yes	Negative									Yes	Negative							No											Eligible	Yes
Njombe	Njombe TC	152/2024	Yes	28	Yes	Yes	Negative									Yes	Negative							No											Eligible	Yes
Njombe	Njombe TC	153/2024	Yes	18	Yes	Yes	Negative									Yes	Negative							No											Eligible	Yes
Njombe	Njombe TC	250/2024	Yes	24	Yes	Yes	Negative									Yes	Negative							No											Eligible	Yes
Njombe	Njombe TC	129/2024	Yes	27	Yes	Yes	Negative									Yes	Negative							No											Eligible	Yes
Njombe	Makambako TC	226/2024	Yes	20	Yes	Yes	Negative									Yes	Negative							No											Eligible	Yes
Njombe	Makambako TC	227/2024	Yes	26	Yes	No										Yes	Negative							No											Eligible	Yes
Njombe	Makambako TC	047/2024	Yes	27	No			Yes	20	Negative	No							Yes	2024-01-23	Negative				No											Eligible	Yes
Njombe	Makambako TC	115/2024	Yes	28	No			Yes	7	Positive								Yes	2024-02-23	Negative				No											Eligible	Yes
Njombe	Makambako TC	118/2024	Yes	31	No			Yes	20	Negative	No							No						No											Eligible	Yes
Njombe	Makambako TC	042/2024	Yes	25	No			Yes	11	Negative	No							Yes	2024-01-22	Negative				No											Eligible	Yes
Njombe	Makambako TC	126/2024	Yes	22	No			No										Yes	2024-02-29	Negative				No											Eligible	Yes
Njombe	Makambako TC	786/2023	Yes	23	No			Yes	13	Positive								Yes	2023-12-29	Negative				No											Eligible	Yes
Njombe	Wanging'ombe DC	237/2023	Yes	26	No			Yes	7	Negative	No							Yes	2023-12-06	Negative				No											Eligible	Yes
Njombe	Wanging'ombe DC	070/2024	Yes	31	Yes	Yes	Negative									Yes	Negative							No											Eligible	Yes
Njombe	Wanging'ombe DC	238/2023	Yes	36	No			Yes	14	Negative	Yes	32	Negative					Yes	2023-12-06	Negative				No											Eligible	Yes
Njombe	Makete DC	079/2024	Yes	27	Yes	Yes	Negative									Yes	Negative							No											Eligible	Yes
Njombe	Makete DC	010/2024	Yes	35	No			Yes	8	Negative	No							Yes	2024-01-09	Negative				No											Eligible	Yes
Njombe	Makete DC	081/2024	Yes	37	Yes	Yes	Negative									Yes	Negative							No											Eligible	Yes
Njombe	Makete DC	080/2024	Yes	24	Yes	Yes	Negative									Yes	Negative							No											Eligible	Yes
Njombe	Makete DC	082/2024	Yes	18	Yes	Yes	Negative									Yes	Negative							No											Eligible	Yes
Njombe	Makambako TC	107/2024	Yes	34	No			Yes	14	Negative	No							Yes	2024-02-20	Negative				No											Eligible	Yes
Njombe	Makambako TC	062/2024	Yes	17	No			Yes	20	Negative	Yes	33	Negative					Yes	2024-01-31	Negative				No											Eligible	Yes
Njombe	Makete DC	085/2024	Yes	24	Yes	Yes	Negative									Yes	Negative							No											Eligible	Yes
Njombe	Makete DC	086/2024	Yes	19	Yes	Yes	Negative									Yes	Negative							No											Eligible	Yes
Njombe	Makete DC	087/2024	Yes	18	Yes	Yes	Negative									Yes	Negative							No											Eligible	Yes
Njombe	Makete DC	092/2024	Yes	29	Yes	Yes	Negative									Yes	Negative							No											Eligible	Yes
Njombe	Makete DC	093/2024	Yes	33	Yes	Yes	Negative									Yes	Negative							No											Eligible	Yes
Njombe	Makete DC	095/2024	Yes	38	Yes	Yes	Negative									Yes	Negative							No											Eligible	Yes
Njombe	Makete DC	094/2024	Yes	32	Yes	Yes	Negative									Yes	Negative							No											Eligible	Yes
Njombe	Makambako TC	078/2024	Yes	27	No			Yes	17	Negative	No							Yes	2024-02-09	Negative				No											Eligible	Yes
Njombe	Makambako TC	258/2024	Yes	27	Yes	Yes	Negative									Yes	Negative							No											Eligible	Yes
Njombe	Makambako TC	723/2024	Yes	21	No			Yes	16	Negative	Yes	16	Negative					Yes	2023-11-20	Negative				No											Eligible	Yes
Njombe	Makambako TC	057/2024	Yes	26	No			Yes	24	Negative	Yes	32	Negative					Yes	2024-04-15	Negative				No											Eligible	Yes
Njombe	Makambako TC	035/2024	Yes	27	No			Yes	9	Positive								Yes	2024-01-16	Negative				No											Eligible	Yes
Njombe	Makambako TC	193/2024	Yes	23	No			Yes	27	Negative	Yes	32	Negative					Yes	2024-04-18	Negative				No											Eligible	Yes
Njombe	Makambako TC	759/2023	Yes	21	No			Yes	10	Negative	Yes	37	Negative					Yes	2023-11-16	Negative				No											Eligible	Yes
Njombe	Makambako TC	714/2023	Yes	20	No			Yes	8	Negative	Yes	35	Negative					Yes	2023-11-14	Negative				No											Eligible	Yes
Njombe	Makambako TC	780/2024	Yes	21	No			Yes	11	Negative	Yes	32	Negative					Yes	2023-12-22	Negative				No											Eligible	Yes
Njombe	Makambako TC	720/2023	Yes	20	No			Yes	8	Negative	Yes	34	Negative					Yes	2023-05-20	Negative				No											Eligible	Yes
Njombe	Makete DC	099/2024	Yes	34	Yes	Yes	Negative									Yes	Negative							No											Eligible	Yes
Njombe	Makete DC	100/2024	Yes	22	Yes	Yes	Negative									Yes	Negative							No											Eligible	Yes
Njombe	Makete DC	101/2024	Yes	25	Yes	Yes	Negative									Yes	Negative							No											Eligible	Yes
Njombe	Makete DC	098/2024	Yes	20	Yes	Yes	Negative									Yes	Negative							No											Eligible	Yes
Njombe	Makete DC	102/2024	Yes	36	Yes	Yes	Negative									Yes	Negative							No											Eligible	Yes
Njombe	Makete DC	103/2024	Yes	28	Yes	Yes	Negative									Yes	Negative							No											Eligible	Yes
Njombe	Makambako TC	270/2024	Yes	27	Yes	No										Yes	Negative							No											Eligible	Yes
Njombe	Makete DC	108/2024	Yes	21	Yes	Yes	Negative									Yes	Negative							No											Eligible	Yes
Njombe	Makambako TC	017/2024	Yes	19	No			No										Yes	2024-03-12	Negative				No											Eligible	Yes
Njombe	Makambako TC	296/2024	Yes	22	Yes	Yes	Negative									Yes	Negative							No											Eligible	Yes
Njombe	Makete DC	121/2024	Yes	25	Yes	Yes	Negative									Yes	Negative							No											Eligible	Yes
Njombe	Makete DC	122/2024	Yes	29	Yes	Yes	Negative									Yes	Negative							No											Eligible	Yes
Njombe	Makete DC	123/2024	Yes	49	Yes	Yes	Negative									Yes	Negative							No											Eligible	Yes
Njombe	Makambako TC	317/2024	Yes	29	Yes	Yes	Negative									Yes	Negative							No											Eligible	Yes
Njombe	Makambako TC	446/2024	Yes	20	Yes	Yes	Negative									Yes	Negative							No											Eligible	Yes
Njombe	Makambako TC	447/2024	Yes	26	Yes	Yes	Negative									Yes	Negative							No											Eligible	Yes
Njombe	Makambako TC	100/2024	Yes	19	No			Yes	12	Negative	No							Yes	2024-02-12	Negative				No											Eligible	Yes
Njombe	Makambako TC	185/2024	Yes	18	No			Yes	10	Negative	No							Yes	2024-02-11	Negative				No											Eligible	Yes
Njombe	Makambako TC	169/2023	Yes	19	No			Yes	12	Negative	No							Yes	2024-01-25	Negative				No											Eligible	Yes
Njombe	Makambako TC	167/2024	Yes	24	Yes	Yes	Negative									Yes	Negative							No											Eligible	Yes
Njombe	Makambako TC	390/2023	Yes	21	No			Yes	10	Negative	No							Yes	2023-08-21	Negative				No											Eligible	Yes
Njombe	Makambako TC	037/2024	Yes	21	No			Yes	13	Negative	Yes	32	Negative					Yes	2024-04-25	Negative				No											Eligible	Yes
Njombe	Makambako TC	110/2024	Yes	29	No			Yes	18	Negative	No							Yes	2024-04-22	Negative				No											Eligible	Yes
Njombe	Makambako TC	166/2024	Yes	27	No			Yes	18	Negative	No							Yes	2024-03-18	Negative				No											Eligible	Yes
Njombe	Makambako TC	750/2023	Yes	34	No			Yes	20	Negative	No							Yes	2023-08-14	Negative				No											Eligible	Yes
Njombe	Makambako TC	747/2024	Yes	31	No			Yes	22	Negative	No							Yes	2024-02-22	Negative				No											Eligible	Yes
Njombe	Makambako TC	048/2024	Yes	40	No			No										Yes	2024-01-16	Negative				No											Eligible	Yes
Njombe	Njombe DC	052/2024	Yes	22	Yes	Yes	Negative									Yes	Negative							No											Eligible	Yes
Njombe	Ludewa DC	064/2024	Yes	34	Yes	Yes	Negative									Yes	Negative							No											Eligible	Yes
Njombe	Ludewa DC	065/2024	Yes	27	Yes	Yes	Negative									Yes	Negative							No											Eligible	Yes
Njombe	Ludewa DC	066/2024	Yes	18	Yes	Yes	Negative									Yes	Negative							No											Eligible	Yes
Njombe	Ludewa DC	067/2024	Yes	35	Yes	Yes	Negative									Yes	Negative							No											Eligible	Yes
Njombe	Makambako TC	228/2024	Yes	24	Yes	Yes	Negative									Yes	Negative							No											Eligible	Yes
Njombe	Makambako TC	229/2024	Yes	39	Yes	Already HIV positive									Yes	Yes	Negative							No											Eligible	Yes
Njombe	Njombe TC	157/2024	Yes	23	Yes	Yes	Negative									Yes	Negative							No											Eligible	Yes
Njombe	Njombe TC	131/2024	Yes	27	Yes	Yes	Negative									Yes	Negative							No											Eligible	Yes
Njombe	Njombe TC	020/2024	Yes	32	No			Yes	32	Negative	Yes	32	Negative					Yes	2024-01-16	Negative				No											Eligible	Yes
Njombe	Wanging'ombe DC	058/2024	Yes	32	No			Yes	8	Negative	No							Yes	2024-03-26	Negative				No											Eligible	Yes
Njombe	Wanging'ombe DC	067/2024	Yes	30	Yes	Yes	Negative									Yes	Negative							No											Eligible	Yes
Njombe	Wanging'ombe DC	057/2024	Yes	17	No			Yes	14	Negative	No							Yes	2024-03-26	Negative				No											Eligible	Yes
Njombe	Wanging'ombe DC	211/2023	Yes	37	No			Yes	10	Negative	Yes	32	Negative					Yes	2023-10-30	Negative				No											Eligible	Yes
Njombe	Wanging'ombe DC	011/2024	Yes	36	Yes	Yes	Negative									No								No											Eligible	No
Njombe	Wanging'ombe DC	091/2024	Yes	21	Yes	Yes	Negative									No								No											Eligible	No
Njombe	Ludewa DC	072/2024	Yes	19	Yes	Yes	Negative									Yes	Negative							No											Eligible	Yes
Njombe	Ludewa DC	064/2024	Yes	19	Yes	Already HIV positive									Yes	Yes	Negative							No											Eligible	Yes
Njombe	Ludewa DC	065/2024	Yes	20	Yes	Yes	Negative									Yes	Negative							No											Eligible	Yes
Njombe	Ludewa DC	066/2024	Yes	30	Yes	Yes	Negative									Yes	Negative							No											Eligible	Yes
Njombe	Ludewa DC	067/2024	Yes	30	Yes	Yes	Negative									Yes	Positive				Yes	Benzathine penicillin G		No											Eligible	Yes
Njombe	Ludewa DC	069/2024	Yes	20	Yes	Yes	Negative									Yes	Positive				Yes	Benzathine penicillin G		No											Eligible	Yes
Njombe	Ludewa DC	068/2024	Yes	32	Yes	Yes	Negative									Yes	Negative							No											Eligible	Yes
Njombe	Ludewa DC	070/2024	Yes	18	Yes	Yes	Negative									Yes	Negative							No											Eligible	Yes
Njombe	Ludewa DC	071//2024	Yes	20	Yes	Yes	Negative									Yes	Negative							No											Eligible	Yes
Njombe	Njombe TC	548/2023	Yes	26	No			No										Yes	2024-02-28	Negative				No											Eligible	Yes
Njombe	Njombe TC	035/2024	Yes	24	No			Yes	16	Negative	No							Yes	2024-01-29	Negative				No											Eligible	Yes
Njombe	Njombe TC	082/2024	Yes	21	No			Yes	12	Negative	No							Yes	2024-02-28	Negative				No											Eligible	Yes
Njombe	Njombe TC	159/2024	Yes	36	Yes	Already HIV positive									Yes	Yes	Negative							No											Eligible	Yes
Njombe	Njombe TC	160/2024	Yes	20	Yes	Yes	Negative									Yes	Negative							No											Eligible	Yes
Njombe	Njombe TC	161/2024	Yes	23	Yes	Yes	Negative									Yes	Negative							No											Eligible	Yes
Njombe	Njombe TC	162/2024	Yes	20	Yes	Yes	Negative									Yes	Negative							No											Eligible	Yes
Njombe	Njombe TC	163/2024	Yes	28	Yes	Yes	Negative									Yes	Negative							No											Eligible	Yes
Njombe	Njombe DC	053/2024	Yes	29	Yes	Yes	Negative									Yes	Negative							No											Eligible	Yes
Njombe	Wanging'ombe DC	092/2024	Yes	44	Yes	Yes	Negative									Yes	Negative							No											Eligible	Yes
Njombe	Wanging'ombe DC	093/2024	Yes	45	Yes	Yes	Negative									Yes	Negative							No											Eligible	Yes
Njombe	Wanging'ombe DC	094/2024	Yes	26	Yes	Yes	Negative									Yes	Negative							No											Eligible	Yes
Njombe	Makambako TC	784/2024	Yes	31	No			Yes	13	Negative	No							Yes	2023-12-27	Negative				No											Eligible	Yes
Njombe	Makambako TC	121/2024	Yes	19	No			Yes	16	Negative	No							No						No											Eligible	Yes
Njombe	Makambako TC	007/2024	Yes	19	No			Yes	21	Negative	Yes	33	Negative					Yes	2024-01-04	Negative				No											Eligible	Yes
Njombe	Makambako TC	594/2024	Yes	33	No			Yes	7	Negative	Yes	33	Negative					Yes	2023-09-29	Negative				No											Eligible	Yes
Njombe	Njombe DC	054/2024	Yes	11	Yes	Yes	Negative									Yes	Negative							No											Eligible	Yes
Njombe	Njombe DC	055/2024	Yes	28	Yes	Yes	Negative									Yes	Negative							No											Eligible	Yes
Njombe	Njombe TC	130/2024	Yes	29	Yes	Yes	Negative									Yes	Negative							No											Eligible	Yes
Njombe	Njombe TC	134/2024	Yes	30	Yes	Yes	Negative									Yes	Negative							No											Eligible	Yes
Njombe	Njombe TC	036/2024	Yes	35	No			Yes	20	Negative	Yes	34	Negative					Yes	2024-01-30	Negative				No											Eligible	Yes
Njombe	Njombe TC	165/2024	Yes	28	Yes	Yes	Negative									Yes	Negative							No											Eligible	Yes
Njombe	Njombe TC	166/2024	Yes	21	Yes	Yes	Negative									Yes	Negative							No											Eligible	Yes
Njombe	Njombe TC	133/2024	Yes	29	Yes	Yes	Negative									Yes	Negative							No											Eligible	Yes
Njombe	Njombe TC	140/2024	Yes	19	Yes	Yes	Negative									Yes	Negative							No											Eligible	Yes
Njombe	Njombe TC	136/2024	Yes	18	Yes	Yes	Negative									Yes	Negative							No											Eligible	Yes
Njombe	Makambako TC	235/2024	Yes	27	Yes	Yes	Negative									Yes	Negative							No											Eligible	Yes
Njombe	Wanging'ombe DC	028/2024	Yes	32	Yes	Yes	Negative									Yes	Negative							No											Eligible	Yes
Njombe	Wanging'ombe DC	191/2024	Yes	28	Yes	Yes	Negative									Yes	Negative							No											Eligible	Yes
Njombe	Njombe TC	168/2024	Yes	19	Yes	Yes	Negative									Yes	Positive				Yes	Benzathine penicillin G		No											Eligible	Yes
Njombe	Njombe TC	541/2024	Yes	34	No			Yes	14	Negative	Yes	32	Negative					Yes	2023-12-01	Negative				No											Eligible	Yes
Njombe	Njombe TC	169/2024	Yes	26	Yes	Yes	Negative									Yes	Negative							No											Eligible	Yes
Njombe	Njombe TC	487/2023	Yes	37	No			No										Yes	2023-10-29	Positive				No											Eligible	Yes
Njombe	Njombe TC	045/2024	Yes	31	No			No										Yes	2024-02-05	Negative				No											Eligible	Yes
Njombe	Wanging'ombe DC	096/2024	Yes	21	Yes	Yes	Negative									Yes	Negative							No											Eligible	Yes
Njombe	Wanging'ombe DC	097/2024	Yes	27	Yes	Yes	Negative									Yes	Negative							No											Eligible	Yes
Njombe	Njombe TC	145/2024	Yes	20	No			Yes	12	Negative	No							Yes	2024-04-03	Negative				No											Eligible	Yes
Njombe	Wanging'ombe DC	098/2024	Yes	23	Yes	Yes	Negative									Yes	Negative							No											Eligible	Yes
Njombe	Njombe TC	848/2023	Yes	19	No			Yes	9	Negative	Yes	36	Negative					Yes	2023-10-24	Negative				No											Eligible	Yes
Njombe	Njombe TC	170/2024	Yes	27	Yes	Yes	Negative									Yes	Negative							No											Eligible	Yes
Njombe	Njombe TC	171/2024	Yes	29	Yes	Already HIV positive									Yes	Yes	Negative							No											Eligible	Yes
Njombe	Njombe TC	009/2024	Yes	19	No			Yes	20	Negative	Yes	32	Negative					Yes	2024-01-09	Negative				No											Eligible	Yes
Njombe	Njombe TC	115/2024	Yes	27	No			Yes	14	Negative	No							Yes	2024-04-05	Negative				No											Eligible	Yes
Njombe	Njombe TC	032/2024	Yes	21	No			Yes	21	Negative	Yes	36	Negative					Yes	2024-01-22	Negative				No											Eligible	Yes
Njombe	Njombe TC	146/2024	Yes	30	Yes	Yes	Negative									Yes	Negative							No											Eligible	Yes
Njombe	Njombe TC	135/2024	Yes	32	Yes	Yes	Negative									Yes	Negative							No											Eligible	Yes
Njombe	Wanging'ombe DC	016/2024	Yes	20	No			Yes	12	Negative	No							Yes	2024-02-05	Negative				No											Eligible	Yes
Njombe	Makambako TC	236/2024	Yes	29	Yes	Yes	Negative									Yes	Negative							No											Eligible	Yes
Njombe	Makambako TC	237/2024	Yes	30	Yes	Yes	Negative									Yes	Negative							No											Eligible	Yes
Njombe	Wanging'ombe DC	195/2024	Yes	24	Yes	Yes	Negative									Yes	Negative							No											Eligible	Yes
Njombe	Wanging'ombe DC	019/2024	Yes	21	No			Yes	14	Negative	No							Yes	2024-02-26	Negative				No											Eligible	Yes
Njombe	Wanging'ombe DC	008/2024	Yes	23	No			Yes	24	Negative	Yes	35	Negative					Yes	2024-02-09	Negative				No											Eligible	Yes
Njombe	Njombe TC	286/2024	Yes	19	Yes	Yes	Negative									Yes	Negative							No											Eligible	Yes
Njombe	Njombe TC	287/2024	Yes	32	Yes	Yes	Negative									Yes	Negative							No											Eligible	Yes
Njombe	Njombe TC	288/2024	Yes	26	Yes	Already HIV positive									Yes	Yes	Negative							No											Eligible	Yes
Njombe	Njombe TC	289/2024	Yes	21	Yes	Yes	Negative									Yes	Negative							No											Eligible	Yes
Njombe	Ludewa DC	073/2024	Yes	20	Yes	Yes	Negative									Yes	Negative							No											Eligible	Yes
Njombe	Ludewa DC	074/2024	Yes	29	Yes	Yes	Negative									Yes	Negative							No											Eligible	Yes
Njombe	Ludewa DC	075/2024	Yes	32	Yes	Yes	Negative									Yes	Negative							No											Eligible	Yes
Njombe	Ludewa DC	076/2024	Yes	23	Yes	Yes	Negative									Yes	Negative							No											Eligible	Yes
Njombe	Njombe TC	342/2023	Yes	24	No			Yes	5	Negative	No							Yes	2023-11-29	Negative				No											Eligible	Yes
Njombe	Njombe DC	056/2024	Yes	32	Yes	Yes	Negative									Yes	Negative							No											Eligible	Yes
Njombe	Njombe DC	057/2024	Yes	29	Yes	Yes	Negative									Yes	Negative							No											Eligible	Yes
Njombe	Njombe DC	058/2024	Yes	21	Yes	Already HIV positive									Yes	Yes	Negative							No											Eligible	Yes
Njombe	Makambako TC	239/2024	Yes	37	Yes	Yes	Negative									Yes	Negative							No											Eligible	Yes
Njombe	Makambako TC	092/2024	Yes	28	No			No										Yes	2024-02-13	Negative				No											Eligible	Yes
Njombe	Makambako TC	171/2024	Yes	26	No			Yes	18	Positive								Yes	2024-03-20	Negative				No											Eligible	Yes
Njombe	Makambako TC	240/2024	Yes	27	Yes	Yes	Negative									Yes	Negative							No											Eligible	Yes
Njombe	Ludewa DC	074/2024	Yes	22	Yes	Yes	Positive							Yes	No	Yes	Negative							No											Eligible	Yes
Njombe	Ludewa DC	076/2024	Yes	37	Yes	Yes	Negative									Yes	Negative							No											Eligible	Yes
Njombe	Makambako TC	087/2023	Yes	38	No			Yes	20	Negative	Yes	32	Negative					Not sure						No											Eligible	Yes
Njombe	Makambako TC	014/2024	Yes	27	No			No										Yes	2024-01-08	Negative				No											Eligible	Yes
Njombe	Njombe TC	119/2024	Yes	20	No			Yes	4	Negative	No							Yes	2024-04-09	Negative				No											Eligible	Yes
Njombe	Njombe TC	012/2024	No	29	No			Yes	20	Negative	No							Yes	2024-03-08	Negative				No											Eligible	Yes
Njombe	Njombe TC	172/2024	Yes	20	Yes	Yes	Negative									Yes	Negative							No											Eligible	Yes
Njombe	Njombe TC	173/2024	Yes	24	Yes	Yes	Negative									Yes	Negative							No											Eligible	Yes
Njombe	Njombe TC	174/2024	Yes	20	Yes	Yes	Negative									Yes	Negative							No											Eligible	Yes
Njombe	Njombe TC	175/2024	Yes	21	Yes	Yes	Negative									Yes	Negative							No											Eligible	Yes
Njombe	Wanging'ombe DC	160/2024	Yes	27	No			Yes	11	Negative	No							Yes	2024-05-09	Negative				No											Eligible	Yes
Njombe	Ludewa DC	078/2024	Yes	40	Yes	Yes	Negative									Yes	Negative							No											Eligible	Yes
Njombe	Ludewa DC	079/2024	Yes	30	Yes	Yes	Negative									Yes	Negative							No											Eligible	Yes
Njombe	Njombe TC	290/2024	Yes	30	Yes	Yes	Negative									Yes	Negative							No											Eligible	Yes
Njombe	Njombe TC	291/2024	Yes	35	Yes	Yes	Negative									Yes	Negative							No											Eligible	Yes
Njombe	Njombe TC	291/2024	Yes	35	Yes	Yes	Negative									Yes	Negative							No											Eligible	Yes
Njombe	Wanging'ombe DC	100/2024	Yes	27	Yes	Yes	Negative									Yes	Negative							No											Eligible	Yes
Njombe	Wanging'ombe DC	052/2024	Yes	28	No			Yes	15	Negative	No							Yes	2024-03-21	Negative				No											Eligible	Yes
Njombe	Wanging'ombe DC	104/2024	Yes	23	Yes	Already HIV positive									Yes	Yes	Negative							No											Eligible	Yes
Njombe	Makambako TC	143/2024	Yes	22	No			Yes	16	Negative	No							Yes	2024-05-05	Negative				No											Eligible	Yes
Njombe	Makambako TC	243/2024	Yes	31	Yes	Yes	Negative									Yes	Negative							No											Eligible	Yes
Njombe	Makambako TC	244/2024	Yes	27	Yes	Yes	Negative									Yes	Negative							No											Eligible	Yes
Njombe	Makambako TC	245/2024	Yes	24	Yes	Yes	Negative									Yes	Negative							No											Eligible	Yes
Njombe	Wanging'ombe DC	105/2024	Yes	33	Yes	Yes	Negative									Yes	Negative							No											Eligible	Yes
Njombe	Njombe TC	154/2024	Yes	30	Yes	Yes	Negative									Yes	Negative							No											Eligible	Yes
Njombe	Makambako TC	071/2024	Yes	26	No			Yes	18	Negative	Yes	32	Negative					Yes	2024-02-06	Negative				No											Eligible	Yes
Njombe	Makambako TC	246/2024	Yes	25	Yes	Yes	Negative									Yes	Negative							No											Eligible	Yes
Njombe	Makambako TC	247/2024	Yes	23	Yes	Yes	Negative									Yes	Negative							No											Eligible	Yes
Njombe	Makambako TC	248/2024	Yes	34	Yes	Already HIV positive									Yes	Yes	Negative							No											Eligible	Yes
Njombe	Makambako TC	089/2024	Yes	19	No			No										Yes	2024-02-12	Negative				No											Eligible	Yes
Njombe	Makambako TC	003/2024	Yes	25	No			Yes	6	Negative	No							Yes	2024-01-23	Negative				No											Eligible	Yes
Njombe	Makambako TC	088/2024	Yes	19	No			Yes	10	Negative	Yes	34	Negative					Yes	2024-02-12	Negative				No											Eligible	Yes
Njombe	Makambako TC	258/2024	Yes	36	Yes	Yes	Negative									Yes	Negative							No											Eligible	Yes
Njombe	Makambako TC	014/2024	Yes	28	No			Yes	18	Negative	Yes	33	Negative					Not sure						No											Eligible	Yes
Njombe	Makambako TC	149/2024	Yes	26	No			Yes	12	Negative	No							Yes	2024-03-07	Negative				No											Eligible	Yes
Njombe	Makambako TC	154/2024	Yes	30	No			Yes	14	Negative	No							Yes	2024-03-12	Negative				No											Eligible	Yes
Njombe	Makambako TC	016/2024	Yes	27	No			Yes	14	Negative	Yes	32	Negative					Yes	2024-01-10	Negative				No											Eligible	Yes
Njombe	Makambako TC	218/2024	Yes	39	No			Yes	13	Positive				Yes				Yes	2024-04-17	Negative				No											Eligible	Yes
Njombe	Ludewa DC	082/2024	Yes	20	Yes	Already HIV positive									Yes	Yes	Negative							No											Eligible	Yes
Njombe	Makambako TC	101/2024	Yes	32	No			Yes	10	Negative	No							Not sure						No											Eligible	Yes
Njombe	Makambako TC	032/2024	Yes	27	No			No										Not sure						No											Eligible	Yes
Njombe	Wanging'ombe DC	2023/235	Yes	26	No			No										Yes	2023-12-05	Negative				No											Eligible	Yes
Njombe	Wanging'ombe DC	106/2024	Yes	27	Yes	Yes	Negative									Yes	Negative							No											Eligible	Yes
Njombe	Wanging'ombe DC	236/2023	Yes	39	Yes	Yes	Negative									Yes	Negative							No											Eligible	Yes
Njombe	Wanging'ombe DC	044/2024	Yes	38	No			Yes	18	Negative	No							Yes	2024-03-11	Negative				No											Eligible	Yes
Njombe	Wanging'ombe DC	045/2024	Yes	24	No			Yes	7	Negative	No							Yes	2024-03-12	Negative				No											Eligible	Yes
Njombe	Wanging'ombe DC	072/2024	Yes	28	No			Yes	15	Negative	No							Yes	2024-04-15	Negative				No											Eligible	Yes
Njombe	Wanging'ombe DC	026/2024	Yes	28	No			Yes	17	Negative	No							Yes	2024-02-20	Negative				No											Eligible	Yes
Njombe	Wanging'ombe DC	2329/2023	Yes	25	No			Yes	10	Negative	No							Yes	2023-11-14	Negative				No											Eligible	Yes
Njombe	Wanging'ombe DC	111/2024	Yes	41	Yes	Yes	Negative									Yes	Negative							No											Eligible	Yes
Njombe	Wanging'ombe DC	074/2024	Yes	37	No			Yes	14	Negative	No							Yes	2024-04-17	Negative				No											Eligible	Yes
Njombe	Wanging'ombe DC	246/2023	Yes	20	No			No										Yes	2023-12-19	Negative				No											Eligible	Yes
Njombe	Wanging'ombe DC	216/2023	Yes	28	No			Yes	8	Negative	Yes	35	Negative					Yes	2023-10-11	Negative				No											Eligible	Yes
Njombe	Ludewa DC	077/2024	Yes	35	Yes	Yes	Negative									Yes	Negative							No											Eligible	Yes
Njombe	Ludewa DC	078/2024	Yes	25	Yes	Yes	Negative									Yes	Negative							No											Eligible	Yes
Njombe	Ludewa DC	079/2024	Yes	26	Yes	Yes	Negative									Yes	Negative							No											Eligible	Yes
Njombe	Ludewa DC	080/2024	Yes	19	Yes	Yes	Negative									Yes	Negative							No											Eligible	Yes
Njombe	Makambako TC	170/2024	Yes	32	No			Yes	18	Negative	No							Yes	2024-03-20	Negative				No											Eligible	Yes
Njombe	Makambako TC	108/2024	Yes	28	No			Yes	19	Negative	No							Yes	2024-02-20	Positive	Yes	Benzathine penicillin G		No											Eligible	Yes
Njombe	Makambako TC	259/2024	Yes	37	Yes	Already HIV positive									Yes	Yes	Negative							No											Eligible	Yes
Njombe	Njombe DC	063/2024	Yes	18	Yes	Yes	Negative									Yes	Negative							No											Eligible	Yes
Njombe	Ludewa DC	081/2024	Yes	22	Yes	Yes	Negative									Yes	Negative							No											Eligible	Yes
Njombe	Ludewa DC	082/2024	Yes	32	Yes	Yes	Negative									Yes	Negative							No											Eligible	Yes
Njombe	Makambako TC	111/2024	Yes	20	No			Yes	19	Negative	No							Yes	2024-02-21	Negative				No											Eligible	Yes
Njombe	Njombe TC	199/2024	Yes	22	Yes	Yes	Negative									Yes	Negative							No											Eligible	Yes
Njombe	Njombe TC	115/2024	Yes	22	No			No										Yes	2024-03-20	Negative				No											Eligible	Yes
Njombe	Njombe TC	200/2024	Yes	25	Yes	Yes	Negative									Yes	Negative							No											Eligible	Yes
Njombe	Njombe TC	2001/2024	Yes	21	Yes	Yes	Negative									Yes	Negative							No											Eligible	Yes
Njombe	Njombe TC	178/2024	Yes	27	Yes	Yes	Negative									Yes	Negative							No											Eligible	Yes
Njombe	Njombe TC	179/2024	Yes	18	Yes	Yes	Negative									Yes	Negative							No											Eligible	Yes
Njombe	Njombe TC	180/2024	Yes	30	Yes	Already HIV positive									Yes	Yes	Negative							No											Eligible	Yes
Njombe	Njombe TC	181/2024	Yes	24	Yes	Yes	Negative									Yes	Negative							No											Eligible	Yes
Njombe	Wanging'ombe DC	218/2024	Yes	18	Yes	Yes	Negative									Yes	Negative							No											Eligible	Yes
Njombe	Wanging'ombe DC	217/2024	Yes	29	Yes	Yes	Negative									Yes	Negative							No											Eligible	Yes
Njombe	Njombe TC	424/2024	Yes	24	Yes	Yes	Negative									Yes	Negative							No											Eligible	Yes
Njombe	Njombe TC	425/2024	Yes	19	Yes	Yes	Negative									Yes	Negative							No											Eligible	Yes
Njombe	Makambako TC	116/2024	Yes	30	No			Yes	12	Negative	No							Yes	2024-01-23	Negative				No											Eligible	Yes
Njombe	Makambako TC	020/2024	Yes	29	Yes	Already HIV positive									Yes	Yes	Negative							No											Eligible	Yes
Njombe	Makambako TC	261/2024	Yes	23	No			No										No						No											Eligible	Yes
Njombe	Makambako TC	038/2024	Yes	24	Yes	Yes	Negative									Yes	Negative							No											Eligible	Yes
Njombe	Wanging'ombe DC	245/2023	Yes	34	No			Yes	11	Negative	Yes	34	Negative					Yes	2023-12-19	Negative				No											Eligible	Yes
Njombe	Wanging'ombe DC	119/2024	Yes	30	Yes	Yes	Negative									Yes	Negative							No											Eligible	Yes
Njombe	Njombe TC	283/2024	Yes	18	Yes	Yes	Negative									Yes	Negative							No											Eligible	Yes
Njombe	Njombe TC	184/2024	Yes	27	Yes	Yes	Negative									Yes	Negative							No											Eligible	Yes
Njombe	Njombe TC	185/2024	Yes	24	Yes	Yes	Negative									Yes	Negative							No											Eligible	Yes
Njombe	Njombe TC	186/2024	Yes	26	Yes	Yes	Negative									Yes	Negative							No											Eligible	Yes
Njombe	Njombe TC	187/2024	Yes	33	Yes	Yes	Negative									Yes	Negative							No											Eligible	Yes
Njombe	Njombe TC	188/2024	Yes	30	Yes	Yes	Negative									Yes	Negative							No											Eligible	Yes
Njombe	Makambako TC	114/2024	Yes	26	No			Yes	21	Negative	Yes	34	Negative					Yes	2024-05-23	Negative				No											Eligible	Yes
Njombe	Makambako TC	081/2024	Yes	36	No			No										No						No											Eligible	Yes
Njombe	Makambako TC	262/2024	Yes	23	Yes	Yes	Negative									Yes	Negative							No											Eligible	Yes
Njombe	Makambako TC	032/2024	Yes	31	Yes	No										Yes	Negative							No											Eligible	Yes
Njombe	Makambako TC	263/2024	Yes	30	Yes	Already HIV positive									Yes	Yes	Negative							No											Eligible	Yes
Njombe	Makambako TC	264/2024	Yes	27	Yes	Already HIV positive									Yes	Yes	Negative							No											Eligible	Yes
Njombe	Njombe TC	189/2024	Yes	20	Yes	Yes	Negative									Yes	Negative							No											Eligible	Yes
Njombe	Njombe TC	190/2024	Yes	18	Yes	Yes	Negative									Yes	Negative							No											Eligible	Yes
Njombe	Njombe TC	191/2024	Yes	13	Yes	Yes	Negative									Yes	Negative							No											Eligible	Yes
Njombe	Njombe TC	192/2024	Yes	26	Yes	Yes	Negative									Yes	Negative							No											Eligible	Yes
Njombe	Njombe TC	193/2024	Yes	36	Yes	Yes	Negative									Yes	Negative							No											Eligible	Yes
Njombe	Njombe TC	194/2024	Yes	25	Yes	Yes	Negative									Yes	Negative							No											Eligible	Yes
Njombe	Njombe TC	203/2024	Yes	28	Yes	Yes	Negative									Yes	Negative							No											Eligible	Yes
Njombe	Njombe TC	195/2024	Yes	28	Yes	Yes	Negative									Yes	Positive							No											Eligible	Yes
Njombe	Njombe TC	196/2024	Yes	21	Yes	Yes	Negative									Yes	Negative							No											Eligible	Yes
Njombe	Njombe TC	198/2024	Yes	25	Yes	Yes	Negative									Yes	Negative							No											Eligible	Yes
Njombe	Njombe TC	203/2024	Yes	20	Yes	Yes	Negative									Yes	Negative							No											Eligible	Yes
Njombe	Njombe TC	353/2023	Yes	36	No			Yes	16	Negative	Yes	36	Negative					Yes	2024-12-11	Negative				No											Eligible	Yes
Njombe	Wanging'ombe DC	084/2024	Yes	41	No			Yes	16	Negative	No							Yes	2024-04-23	Negative				No											Eligible	Yes
Njombe	Wanging'ombe DC	028/2024	Yes	26	No			Yes	19	Negative	Yes	32	Negative					Yes	2024-02-21	Negative				No											Eligible	Yes
Njombe	Wanging'ombe DC	120/2024	Yes	26	Yes	Yes	Negative									Yes	Negative							No											Eligible	Yes
Njombe	Wanging'ombe DC	060/2024	Yes	29	No			Yes	6	Negative	No							Yes	2024-03-29	Negative				No											Eligible	Yes
Njombe	Wanging'ombe DC	081/2024	Yes	25	No			Yes	11	Negative	No							Yes	2024-04-22	Negative				No											Eligible	Yes
Njombe	Njombe TC	204/2024	Yes	25	Yes	Yes	Negative									Yes	Negative							No											Eligible	Yes
Njombe	Njombe TC	207/2024	Yes	18	Yes	Yes	Negative									Yes	Negative							No											Eligible	Yes
Njombe	Njombe TC	205/2024	Yes	20	Yes	Yes	Negative									Yes	Negative							No											Eligible	Yes
Njombe	Njombe TC	206/2024	Yes	16	Yes	Yes	Negative									Yes	Negative							No											Eligible	Yes
Njombe	Makambako TC	092/2024	Yes	28	No			No										Yes	2024-02-13	Negative				No											Eligible	Yes
Njombe	Makambako TC	745/2023	Yes	24	No			Yes	13	Negative	Yes	32	Negative					Yes	2024-02-07	Negative				No											Eligible	Yes
Njombe	Makambako TC	102/2024	Yes	29	Yes	No										Yes	Negative							No											Eligible	Yes
Njombe	Makambako TC	126/2024	Yes	22	No			No										Yes	2024-05-27	Negative				No											Eligible	Yes
Njombe	Makambako TC	266/2024	Yes	24	Yes	Yes	Negative									Yes	Negative							No											Eligible	Yes
Njombe	Makambako TC	267/2024	Yes	18	Yes	Yes	Negative									Yes	Negative							No											Eligible	Yes
Njombe	Njombe DC	065/2024	Yes	20	Yes	Yes	Negative									Yes	Negative							No											Eligible	Yes
Njombe	Njombe DC	066/2024	Yes	30	Yes	Yes	Negative									Yes	Negative							No											Eligible	Yes
Njombe	Njombe DC	067/2024	Yes	24	Yes	Yes	Negative									Yes	Negative							No											Eligible	Yes
Njombe	Ludewa DC	083/2024	Yes	33	Yes	Already HIV positive									Yes	Yes	Negative							No											Eligible	Yes
Njombe	Ludewa DC	084/2024	Yes	23	Yes	Yes	Negative									Yes	Negative							No											Eligible	Yes
Njombe	Ludewa DC	085/2024	Yes	18	Yes	Yes	Negative									Yes	Negative							No											Eligible	Yes
Njombe	Ludewa DC	086/2024	Yes	36	Yes	Yes	Negative									Yes	Negative							No											Eligible	Yes
Njombe	Ludewa DC	087/2024	Yes	25	Yes	Yes	Negative									Yes	Negative							No											Eligible	Yes
Njombe	Ludewa DC	088/2024	Yes	18	Yes	Yes	Negative									Yes	Negative							No											Eligible	Yes
Njombe	Ludewa DC	089/2024	Yes	29	Yes	Yes	Negative									Yes	Negative							No											Eligible	Yes
Njombe	Makambako TC	120/2024	Yes	26	No			Yes	16	Negative	No							Yes	2024-02-26	Negative				No											Eligible	Yes
Njombe	Makambako TC	268/2024	Yes	22	Yes	Yes	Negative									Yes	Negative							No											Eligible	Yes
Njombe	Njombe DC	068/2024	Yes	30	Yes	Yes	Negative									Yes	Negative							No											Eligible	Yes
Njombe	Njombe DC	069/2024	Yes	29	Yes	Already HIV positive									Yes	Yes	Negative							No											Eligible	Yes
Njombe	Wanging'ombe DC	121/2024	Yes	34	Yes	Yes	Negative									No								No											Eligible	Yes
Njombe	Njombe DC	070/2024	Yes	34	Yes	Yes	Negative									Yes	Negative							No											Eligible	Yes
Njombe	Makambako TC	156/2023	Yes	41	No			No										Yes	2024-02-14	Negative				No											Eligible	Yes
Njombe	Makambako TC	091/2024	Yes	35	No			Yes	22	Negative	Yes	35	Negative					Yes	2024-05-30	Negative				No											Eligible	Yes
Njombe	Makambako TC	708/2023	Yes	30	No			Yes	8	Negative	Yes	34	Negative					Yes	2023-11-13	Negative				No											Eligible	Yes
Njombe	Makambako TC	274/2024	Yes	31	Yes	Yes	Negative									Yes	Negative							No											Eligible	Yes
Njombe	Makambako TC	275/2024	Yes	24	Yes	Yes	Negative									Yes	Negative							No											Eligible	Yes
Njombe	Makambako TC	276/2024	Yes	30	Yes	Yes	Negative									Yes	Negative							No											Eligible	Yes
Njombe	Makambako TC	277/2024	Yes	29	Yes	Yes	Negative									Yes	Negative							No											Eligible	Yes
Njombe	Makambako TC	278/2024	Yes	18	Yes	Yes	Negative									Yes	Negative							No											Eligible	Yes
Njombe	Makambako TC	279/2024	Yes	24	Yes	Yes	Negative									Yes	Negative							No											Eligible	Yes
Njombe	Njombe TC	170/2024	Yes	36	Yes	Yes	Negative									Yes	Negative							No											Eligible	Yes
Njombe	Njombe DC	071/2024	Yes	32	Yes	Yes	Negative									Yes	Negative							No											Eligible	Yes
Njombe	Njombe DC	072/2024	Yes	26	Yes	Yes	Negative									Yes	Negative							No											Eligible	Yes
Njombe	Njombe DC	073/2024	Yes	18	Yes	Yes	Negative									Yes	Negative							No											Eligible	Yes
Njombe	Ludewa DC	090/2024	Yes	23	Yes	Yes	Negative									Yes	Negative							No											Eligible	Yes
Njombe	Ludewa DC	091/2024	Yes	18	Yes	Yes	Negative									Yes	Negative							No											Eligible	Yes
Njombe	Ludewa DC	092/2024	Yes	18	Yes	Yes	Negative									Yes	Negative							No											Eligible	Yes
Njombe	Ludewa DC	093/2024	Yes	29	Yes	Yes	Negative									Yes	Negative							No											Eligible	Yes
Njombe	Makambako TC	280/2024	Yes	27	Yes	Yes	Negative									Yes	Negative							No											Eligible	Yes
Njombe	Makambako TC	282/2024	Yes	22	Yes	Yes	Negative									Yes	Negative							No											Eligible	Yes
Njombe	Makambako TC	281/2024	Yes	18	Yes	Yes	Negative									Yes	Negative							No											Eligible	Yes
Njombe	Njombe TC	171/2024	Yes	21	Yes	Yes	Negative									Yes	Negative							No											Eligible	Yes
Njombe	Njombe DC	074/2024	Yes	25	Yes	Yes	Negative									Yes	Negative							No											Eligible	Yes
Njombe	Njombe TC	023/2024	Yes	18	No			Yes	16	Negative	Yes	32	Negative					Yes	2024-01-23	Negative				No											Eligible	Yes
Njombe	Njombe TC	208/2024	Yes	28	Yes	Yes	Negative									Yes	Negative							No											Eligible	Yes
Njombe	Njombe TC	209/2024	Yes	27	Yes	Yes	Negative									Yes	Negative							No											Eligible	Yes
Njombe	Wanging'ombe DC	078/2024	Yes	23	No			Yes	14	Negative	No							No						No											Eligible	Yes
Njombe	Makambako TC	140/2024	Yes	22	No			Yes	6	Negative	No							Yes	2024-03-05	Negative				No											Eligible	Yes
Njombe	Makambako TC	283/2024	Yes	20	Yes	Already HIV positive									Yes	Yes	Negative							No											Eligible	Yes
Njombe	Njombe TC	210/2024	Yes	32	Yes	Yes	Negative									Yes	Negative							No											Eligible	Yes
Njombe	Njombe TC	211/2024	Yes	28	Yes	Yes	Negative									Yes	Negative							No											Eligible	Yes
Njombe	Njombe TC	212/2024	Yes	19	Yes	Yes	Negative									Yes	Negative							No											Eligible	Yes
Njombe	Njombe TC	213/2024	Yes	30	Yes	Yes	Negative									Yes	Negative							No											Eligible	Yes
Njombe	Njombe TC	214/2024	Yes	29	Yes	Already HIV positive									Yes	Yes	Negative							No											Eligible	Yes
Njombe	Njombe TC	215/2024	Yes	30	Yes	Yes	Negative									Yes	Negative							No											Eligible	Yes
Njombe	Njombe TC	216/2024	Yes	36	Yes	Already HIV positive									Yes	Yes	Negative							No											Eligible	Yes
Njombe	Njombe TC	219/2024	Yes	19	Yes	Yes	Negative									Yes	Negative							No											Eligible	Yes
Njombe	Njombe TC	220/2024	Yes	21	Yes	Yes	Negative									Yes	Negative							No											Eligible	Yes
Njombe	Njombe TC	221/2024	Yes	25	Yes	Yes	Negative									Yes	Negative							No											Eligible	Yes
Njombe	Njombe TC	222/2024	Yes	28	Yes	Yes	Negative									Yes	Negative							No											Eligible	Yes
Njombe	Njombe TC	224/2024	Yes	30	Yes	Yes	Negative									Yes	Negative							No											Eligible	Yes
Njombe	Njombe TC	218/2024	Yes	31	Yes	Yes	Positive							Yes	No	Yes	Negative							No											Eligible	Yes
Njombe	Njombe DC	076/2024	Yes	36	Yes	Yes	Negative									Yes	Negative							No											Eligible	Yes
Njombe	Makambako TC	085/2024	Yes	29	No			Yes	14	Negative	Yes	31	Negative					Yes	2024-02-12	Negative				No											Eligible	Yes
Njombe	Makambako TC	012/2024	Yes	30	No			Yes	9	Negative	Yes	31	Negative					Yes	2024-06-10	Negative				No											Eligible	Yes
Njombe	Makambako TC	284/2024	Yes	27	Yes	Yes	Negative									Yes	Negative							No											Eligible	Yes
Njombe	Njombe TC	450/2024	Yes	39	Yes	Yes	Positive							Yes	Yes	Yes	Negative							No											Eligible	Yes
Njombe	Makambako TC	291/2024	Yes	30	Yes	Yes	Negative									Yes	Negative							No											Eligible	Yes
Njombe	Makambako TC	292/2024	Yes	29	Yes	Yes	Negative									Yes	Negative							No											Eligible	Yes
Njombe	Njombe DC	077/2024	Yes	18	Yes	Yes	Negative									Yes	Negative							No											Eligible	Yes
Njombe	Wanging'ombe DC	041/2024	Yes	27	No			Yes	13	Negative	No							Yes	2024-05-02	Negative				No											Eligible	Yes
Njombe	Makambako TC	293/2024	Yes	23	Yes	Already HIV positive									Yes	Yes	Negative							No											Eligible	Yes
Njombe	Makambako TC	294/2024	Yes	18	Yes	Yes	Negative									Yes	Negative							No											Eligible	Yes
Njombe	Makambako TC	285/2024	Yes	19	Yes	Yes	Negative									Yes	Negative							No											Eligible	Yes
Njombe	Makambako TC	286/2024	Yes	24	Yes	Yes	Negative									Yes	Negative							No											Eligible	Yes
Njombe	Makambako TC	287/2024	Yes	17	Yes	Yes	Negative									Yes	Negative							No											Eligible	Yes
Njombe	Makambako TC	289/2024	Yes	26	Yes	Yes	Negative									Yes	Negative							No											Eligible	Yes
Njombe	Makambako TC	295/2024	Yes	26	Yes	Yes	Negative									Yes	Negative							No											Eligible	Yes
Njombe	Makambako TC	186/2024	Yes	21	No			Yes	23	Negative	Yes	34	Negative					Yes	2024-03-27	Negative				Yes	2024-03-27	2		2	Negative						Not Eligible
Njombe	Njombe DC	079/2024	Yes	19	Yes	Yes	Negative									Yes	Negative							No											Eligible	Yes
Njombe	Wanging'ombe DC	252/2024	Yes	32	Yes	Already HIV positive									Yes	Yes	Negative							No											Eligible	Yes
Njombe	Wanging'ombe DC	050/2024	Yes	27	No			Yes	11	Negative	No							Yes	2024-06-03	Negative				No											Eligible	Yes
Njombe	Wanging'ombe DC	056/2024	Yes	27	No			Yes	10	Negative	No							Yes	2024-05-07	Negative				No											Eligible	Yes
Njombe	Wanging'ombe DC	127/2024	Yes	20	Yes	Yes	Negative									Yes	Negative							No											Eligible	Yes
Njombe	Wanging'ombe DC	128/2024	Yes	28	Yes	Yes	Negative									Yes	Negative							No											Eligible	Yes
Njombe	Njombe DC	080/2024	Yes	31	Yes	Yes	Negative									Yes	Negative							No											Eligible	Yes
Njombe	Njombe TC	189/2024	Yes	30	Yes	Yes	Negative									Yes	Negative							No											Eligible	Yes
Njombe	Njombe DC	081/2024	Yes	18	Yes	Yes	Negative									Yes	Negative							No											Eligible	Yes
Njombe	Makambako TC	303/2024	Yes	29	Yes	Yes	Negative									Yes	Negative							No											Eligible	Yes
Njombe	Makambako TC	304/2024	Yes	22	Yes	Yes	Negative									Yes	Negative							No											Eligible	Yes
Njombe	Makambako TC	305/2024	Yes	19	Yes	Yes	Negative									Yes	Negative							No											Eligible	Yes
Njombe	Makambako TC	306/2024	Yes	25	Yes	Yes	Negative									Yes	Negative							No											Eligible	Yes
Njombe	Njombe TC	191/2024	No	22	Yes	Yes	Negative									Yes	Negative							No											Eligible	Yes
Njombe	Njombe TC	097/2024	Yes	29	No			Yes	16	Negative	No							Yes	2024-03-17	Negative				No											Eligible	Yes
Njombe	Njombe TC	193/2024	Yes	22	Yes	Yes	Negative									Yes	Negative							No											Eligible	Yes
Njombe	Makambako TC	169/2023	Yes	17	No			Yes	18	Negative	No							Yes	2024-03-19	Negative				No											Eligible	Yes
Njombe	Makambako TC	077/024	Yes	24	No			No										Yes	2024-02-08	Negative				No											Not Eligible
Njombe	Makambako TC	307/2024	Yes	25	Yes	Yes	Negative									Yes	Negative							No											Eligible	Yes
Njombe	Makambako TC	309/2024	Yes	29	Yes	Already HIV positive									Yes	Yes	Positive							No											Eligible	Yes
Njombe	Makambako TC	308/2024	Yes	30	Yes	Yes	Negative									Yes	Negative							No											Eligible	Yes
Njombe	Makambako TC	310/2024	Yes	27	Yes	No										Yes	Negative							No											Eligible	Yes
Njombe	Makambako TC	310/2024	Yes	26	Yes	No										Yes	Negative							No											Eligible	Yes
Njombe	Njombe TC	198/2024	Yes	26	Yes	Yes	Negative									Yes	Negative							No											Eligible	Yes
Njombe	Njombe TC	192/2024	No	28	Yes	Yes	Negative									Yes	Negative							No											Eligible	Yes
Njombe	Njombe TC	299/2024	Yes	21	Yes	Yes	Negative									Yes	Negative							No											Eligible	Yes
Njombe	Njombe TC	100/2024	Yes	26	Yes	No										Yes	Negative							No											Eligible	Yes
Njombe	Njombe TC	101/2024	Yes	21	Yes	Yes	Negative									Yes	Negative							No											Eligible	Yes
Njombe	Makambako TC	311/2024	Yes	38	Yes	No										Yes	Negative							No											Eligible	Yes
Njombe	Makambako TC	312/2024	Yes	33	Yes	No										Yes	Negative							No											Eligible	Yes
Njombe	Makambako TC	313/2024	Yes	22	Yes	No										Yes	Negative							No											Eligible	Yes
Njombe	Makambako TC	314/2024	Yes	37	Yes	Already HIV positive									Yes	Yes	Negative							No											Eligible	Yes
Njombe	Njombe TC	105/2024	Yes	21	Yes	Yes	Negative									Yes	Negative							No											Eligible	Yes
Njombe	Njombe TC	106/2024	Yes	21	Yes	Yes	Positive							Yes	Yes	Yes	Negative							No											Eligible	Yes
Njombe	Njombe TC	107/2024	Yes	35	Yes	Yes	Negative									Yes	Negative							No											Eligible	Yes
Njombe	Njombe DC	082/2024	Yes	31	Yes	Yes	Negative									Yes	Negative							No											Eligible	Yes
Njombe	Makambako TC	316/2024	Yes	36	Yes	Yes	Negative									Yes	Negative							No											Eligible	Yes
Njombe	Makambako TC	315/2024	Yes	35	Yes	Yes	Negative									Yes	Positive							No											Eligible	Yes
Njombe	Makambako TC	318/2024	Yes	31	Yes	Yes	Negative									Yes	Negative							No											Eligible	Yes
Njombe	Makambako TC	319/2024	Yes	17	Yes	Yes	Negative									Yes	Negative							No											Eligible	Yes
Njombe	Makambako TC	320/2024	Yes	24	Yes	Yes	Negative									Yes	Negative							No											Eligible	Yes
Njombe	Ludewa DC	113/2024	Yes	31	Yes	Yes	Negative									Yes	Negative							No											Eligible	Yes
Njombe	Makambako TC	321/2021	Yes	22	Yes	No										Yes	Negative							No											Eligible	Yes
Njombe	Makambako TC	322/2024	Yes	25	Yes	Yes	Negative									Yes	Negative							No											Eligible	Yes
Njombe	Makambako TC	325/2024	Yes	20	Yes	No										Yes	Negative							No											Eligible	Yes
Njombe	Wanging'ombe DC	146/2024	Yes	39	Yes	Already HIV positive									Yes	Yes	Negative							No											Eligible	Yes
Njombe	Wanging'ombe DC	147/2024	Yes	40	Yes	Yes	Negative									Yes	Negative							No											Eligible	Yes
Njombe	Njombe DC	084/2024	Yes	32	Yes	Yes	Negative									Yes	Negative							No											Eligible	Yes
Njombe	Njombe TC	212/2024	Yes	31	Yes	Yes	Negative									Yes	Negative							No											Eligible	Yes
Njombe	Njombe TC	214/2024	Yes	20	Yes	Yes	Negative									Yes	Negative							No											Eligible	Yes
Njombe	Njombe TC	215/2024	Yes	38	Yes	Yes	Negative									Yes	Negative							No											Eligible	Yes
Njombe	Makambako TC	324/2024	Yes	28	Yes	Yes	Negative									Yes	Negative							No											Eligible	Yes
Njombe	Wanging'ombe DC	148/2024	Yes	36	Yes	Yes	Negative									Yes	Negative							No											Eligible	Yes
Njombe	Wanging'ombe DC	018/2024	Yes	29	No			Yes	13	Negative	No							Yes	2024-05-03	Negative				No											Eligible	Yes
Njombe	Makambako TC	327/2024	Yes	31	Yes	Yes	Negative									Yes	Negative							No											Eligible	Yes
Njombe	Makambako TC	328/2024	Yes	28	Yes	Yes	Negative									Yes	Negative							No											Eligible	Yes
Njombe	Makambako TC	326/2024	Yes	21	Yes	Yes	Negative									Yes	Negative							No											Eligible	Yes
Njombe	Makambako TC	330/2024	Yes	20	Yes	No										Yes	Negative							No											Eligible	Yes
Njombe	Njombe TC	218/2024	Yes	31	Yes	Yes	Negative									Yes	Negative							No											Eligible	Yes
Njombe	Njombe TC	217/2024	Yes	19	Yes	Yes	Positive							Yes	No	Yes	Negative							No											Eligible	Yes
Njombe	Njombe TC	225/2024	Yes	24	Yes	Yes	Negative									Yes	Negative							No											Eligible	Yes
Njombe	Njombe TC	226/2024	Yes	27	Yes	Already HIV positive									Yes	Yes	Negative							No											Eligible	Yes
Njombe	Njombe TC	227/2024	Yes	30	Yes	Yes	Negative									Yes	Negative							No											Eligible	Yes
Njombe	Njombe TC	225/2024	Yes	24	Yes	Yes	Negative									Yes	Negative							No											Eligible	Yes
Njombe	Njombe TC	226/2024	Yes	27	Yes	Already HIV positive									Yes	Yes	Negative							No											Eligible	Yes
Njombe	Njombe TC	227/2024	Yes	30	Yes	Yes	Negative									Yes	Negative							No											Eligible	Yes
Njombe	Njombe TC	228/2024	Yes	20	Yes	Yes	Negative									Yes	Negative							No											Eligible	Yes
Njombe	Njombe TC	229/2024	Yes	24	Yes	Yes	Negative									Yes	Negative							No											Eligible	Yes
Njombe	Njombe TC	230/2024	Yes	19	Yes	Yes	Negative									Yes	Negative							No											Eligible	Yes
Njombe	Njombe TC	231/2024	Yes	19	Yes	Yes	Negative									Yes	Negative							No											Eligible	Yes
Njombe	Njombe TC	232/2024	Yes	18	No			Yes	9	Negative	No							Yes	2024-06-14	Negative				No											Eligible	Yes
Njombe	Njombe TC	234/2024	Yes	18	No			Yes	12	Negative	No							Yes	2024-06-18	Negative				No											Eligible	Yes
Njombe	Njombe TC	235/2024	Yes	28	No			Yes	20	Positive				Yes				Yes	2024-06-18	Positive	Yes	Benzathine penicillin G		No											Eligible	Yes
Njombe	Njombe TC	236/2024	Yes	29	No			Yes	15	Negative	No							Yes	2024-06-19	Negative				No											Eligible	Yes
Njombe	Njombe TC	237/2024	Yes	27	No			Yes	9	Negative	No							Yes	2024-06-19	Negative				No											Eligible	Yes
Njombe	Njombe TC	238,/2024	Yes	27	Yes	Yes	Negative									Yes	Negative							No											Eligible	Yes
Njombe	Njombe TC	233/2024	Yes	33	No			Yes	14	Negative	No							Yes	2024-06-18	Negative				No											Eligible	Yes
Njombe	Njombe DC	085/2024	Yes	23	Yes	Yes	Negative									Yes	Negative							No											Eligible	Yes
Njombe	Makambako TC	331/2024	Yes	29	Yes	Yes	Negative									Yes	Negative							No											Eligible	Yes
Njombe	Makambako TC	332/2024	Yes	29	Yes	Yes	Negative									Yes	Negative							No											Eligible	Yes
Njombe	Wanging'ombe DC	150/2024	Yes	29	Yes	Yes	Negative									Yes	Negative							No											Eligible	Yes
Njombe	Wanging'ombe DC	151/2024	Yes	31	Yes	Yes	Negative									Yes	Negative							No											Eligible	Yes
Njombe	Makambako TC	333/2024	Yes	30	Yes	Yes	Negative									Yes	Negative							No											Eligible	Yes
Njombe	Makambako TC	334/2024	Yes	32	Yes	Yes	Negative									Yes	Negative							No											Eligible	Yes
Njombe	Makambako TC	335/2024	Yes	31	Yes	Yes	Negative									Yes	Negative							No											Eligible	Yes
Njombe	Makambako TC	336/2024	Yes	22	Yes	Yes	Negative									Yes	Negative							No											Eligible	Yes
Njombe	Makambako TC	337/2024	Yes	18	Yes	Yes	Negative									Yes	Negative							No											Eligible	Yes
Njombe	Makambako TC	338/2024	Yes	28	Yes	Yes	Negative									Yes	Negative							No											Eligible	Yes
Njombe	Njombe TC	239/2024	Yes	23	No			Yes	12	Negative	No							Yes	2024-06-20	Negative				No											Eligible	Yes
Njombe	Njombe TC	240/2024	Yes	35	Yes	Yes	Negative									Yes	Negative							No											Eligible	Yes
Njombe	Njombe TC	241/2024	Yes	32	No			Yes	11	Negative	No							Yes	2024-06-06	Negative				No											Eligible	Yes
Njombe	Njombe TC	424/2024	Yes	21	No			Yes	15	Negative	No							Yes	2024-06-15	Negative				No											Eligible	No
Njombe	Njombe TC	243/2024	Yes	30	Yes	Yes	Negative									Yes	Negative							No											Eligible	Yes
Njombe	Wanging'ombe DC	152/2024	Yes	37	Yes	Yes	Negative									Yes	Negative							No											Eligible	Yes
Njombe	Makambako TC	340/2024	Yes	19	Yes	Yes	Negative									Yes	Negative							No											Eligible	Yes
Njombe	Makambako TC	341/2024	Yes	26	Yes	Already HIV positive									Yes	Yes	Negative							No											Eligible	Yes
Njombe	Makambako TC	342/2024	Yes	23	Yes	No										Yes	Negative							No											Eligible	Yes
Njombe	Makambako TC	343/2024	Yes	41	Yes	Already HIV positive									Yes	Yes	Negative							No											Eligible	Yes
Njombe	Njombe TC	244,/2024	Yes	19	No			Yes	14	Negative	No							Yes	2024-06-07	Negative				No											Eligible	Yes
Njombe	Njombe TC	245/2024	Yes	20	Yes	Yes	Negative									Yes	Negative							No											Eligible	Yes
Njombe	Njombe TC	246/2024	Yes	27	Yes	Yes	Negative									Yes	Negative							No											Eligible	Yes
Njombe	Njombe TC	247/2024	Yes	34	Yes	Yes	Negative									Yes	Negative							No											Eligible	Yes
Njombe	Njombe TC	248/2024	Yes	24	No			Yes	11	Negative	No							Yes	2024-06-06	Negative				No											Eligible	Yes
Njombe	Njombe TC	249/2024	Yes	26	Yes	Yes	Negative									Yes	Negative							No											Eligible	Yes
Njombe	Njombe TC	250/2024	Yes	23	No			Yes	16	Negative	No							Yes	2024-05-07	Negative				No											Eligible	Yes
Njombe	Makambako TC	302/2024	Yes	18	Yes	Yes	Negative									Yes	Negative							No											Eligible	Yes
Njombe	Makambako TC	344/2024	Yes	31	Yes	Yes	Negative									Yes	Negative							No											Eligible	Yes
Njombe	Njombe DC	087/2024	Yes	29	Yes	Yes	Negative									Yes	Negative							No											Eligible	Yes
Njombe	Wanging'ombe DC	156/2024	Yes	38	Yes	Yes	Negative									Yes	Negative							No											Eligible	Yes
Njombe	Wanging'ombe DC	156/2024	Yes	28	Yes	Yes	Negative									Yes	Negative							No											Eligible	Yes
Njombe	Makambako TC	345/2024	Yes	24	Yes	Yes	Negative									Yes	Negative							No											Eligible	Yes
Njombe	Makambako TC	132/2024	Yes	24	No			Yes	8	Negative	No							Yes	2024-03-04	Negative				No											Eligible	Yes
Njombe	Makambako TC	134/2024	Yes	31	No			Yes	22	Negative	Yes	33	Negative					Yes	2024-05-02	Negative				No											Eligible	Yes
Njombe	Makambako TC	214/2024	Yes	29	No			Yes	13	Negative	No							Yes	2024-04-15	Negative				No											Eligible	Yes
Njombe	Makambako TC	347/2024	Yes	20	Yes	Yes	Negative									Yes	Negative							No											Eligible	Yes
Njombe	Ludewa DC	094/2024	Yes	41	Yes	Yes	Negative									Yes	Negative							No											Eligible	Yes
Njombe	Ludewa DC	095/2024	Yes	32	Yes	Yes	Negative									Yes	Negative							No											Eligible	Yes
Njombe	Makambako TC	349/2024	Yes	17	Yes	Yes	Negative									Yes	Negative							No											Eligible	Yes
Njombe	Makambako TC	351/2024	Yes	21	Yes	Already HIV positive									Yes	Yes	Negative							No											Eligible	Yes
Njombe	Makambako TC	352/2024	Yes	17	Yes	Yes	Negative									Yes	Negative							No											Eligible	Yes
Njombe	Njombe DC	088/2024	Yes	26	Yes	Yes	Negative									Yes	Negative							No											Eligible	Yes
Njombe	Makambako TC	353/2024	Yes	34	Yes	Already HIV positive									Yes	Yes	Negative							No											Eligible	Yes
Njombe	Makambako TC	354/2024	Yes	22	Yes	Yes	Negative									Yes	Negative							No											Eligible	Yes
Njombe	Makambako TC	355/2024	Yes	25	Yes	Yes	Negative									Yes	Negative							No											Eligible	Yes
Njombe	Makambako TC	133/2024	Yes	31	No			Yes	17	Negative	Yes	32	Negative					Yes	2024-03-04	Negative				No											Eligible	Yes
Njombe	Makambako TC	357/2024	Yes	23	Yes	Yes	Negative									Yes	Negative							No											Eligible	Yes
Njombe	Wanging'ombe DC	126/2024	Yes	27	Yes	Yes	Positive							Yes	Yes	Yes	Negative							No											Eligible	Yes
Njombe	Wanging'ombe DC	075/2024	Yes	24	No			Yes	9	Negative	No							Yes	2024-07-10	Negative				No											Eligible	Yes
Njombe	Wanging'ombe DC	162/2024	Yes	27	Yes	Yes	Negative									Yes	Negative							No											Eligible	Yes
Njombe	Makambako TC	358/2024	Yes	27	Yes	Yes	Negative									Yes	Negative							No											Eligible	Yes
Njombe	Makambako TC	359/2024	Yes	24	Yes	Yes	Negative									Yes	Negative							No											Eligible	Yes
Njombe	Makambako TC	360/2024	Yes	39	Yes	Already HIV positive									Yes	Yes	Negative							No											Eligible	Yes
Njombe	Makambako TC	360/2024	Yes	25	Yes	Yes	Negative									Yes	Negative							No											Eligible	Yes
Njombe	Makambako TC	362/2024	Yes	32	Yes	Yes	Negative									Yes	Negative							No											Eligible	Yes
Njombe	Makambako TC	363/2024	Yes	27	Yes	Yes	Negative									Yes	Negative							No											Eligible	Yes
Njombe	Makambako TC	364/2024	Yes	34	Yes	No										Yes	Negative							No											Eligible	Yes
Njombe	Njombe DC	091/2024	Yes	32	Yes	Yes	Negative									Yes	Negative							No											Eligible	Yes
Njombe	Njombe DC	092/2024	Yes	34	Yes	Yes	Negative									Yes	Negative							No											Eligible	Yes
Njombe	Njombe TC	030/2024	Yes	18	No			No										Yes	2024-04-17	Negative				No											Eligible	Yes
Njombe	Njombe TC	245/2024	Yes	21	Yes	Yes	Negative									Yes	Negative							No											Eligible	Yes
Njombe	Ludewa DC	096/2024	Yes	24	Yes	Yes	Negative									Yes	Negative							No											Eligible	Yes
Njombe	Ludewa DC	097/2024	Yes	27	Yes	Yes	Negative									Yes	Negative							No											Eligible	Yes
Njombe	Ludewa DC	098/2024	Yes	21	Yes	Yes	Negative									Yes	Negative							No											Eligible	Yes
Njombe	Ludewa DC	099/2024	Yes	20	Yes	Yes	Negative									Yes	Negative							No											Eligible	Yes
Njombe	Ludewa DC	100/2024	Yes	39	Yes	Yes	Negative									Yes	Negative							No											Eligible	Yes
Njombe	Wanging'ombe DC	164/2024	Yes	31	Yes	Yes	Negative									Yes	Negative							No											Eligible	Yes
Njombe	Wanging'ombe DC	165/2024	Yes	28	Yes	Yes	Negative									Yes	Negative							No											Eligible	Yes
Njombe	Njombe TC	245/2024	Yes	28	Yes	Yes	Negative									Yes	Negative							No											Eligible	Yes
Njombe	Njombe TC	247/2024	Yes	29	Yes	Yes	Negative									Yes	Negative							No											Eligible	Yes
Njombe	Njombe TC	194/2024	Yes	18	Yes	Yes	Negative									Yes	Negative							No											Eligible	Yes
Njombe	Njombe DC	093/2024	Yes	42	Yes	Yes	Negative									Yes	Negative							No											Eligible	Yes
Njombe	Njombe TC	150/2024	Yes	34	Yes	Yes	Negative									Yes	Negative							No											Eligible	Yes
Njombe	Njombe TC	020/2024	Yes	39	No			Yes	22	Positive								Yes	2024-03-11	Positive				No											Eligible	Yes
Njombe	Njombe TC	165/2024	Yes	26	Yes	Yes	Negative									Yes	Negative							No											Eligible	Yes
Njombe	Njombe TC	166/2024	Yes	31	Yes	Yes	Negative									Yes	Negative							No											Eligible	Yes
Njombe	Njombe TC	075/2024	Yes	18	No			Yes	6	Negative	No							Yes	2024-03-05	Negative				No											Eligible	Yes
Njombe	Njombe TC	019/2024	Yes	30	Yes	Yes	Negative									Yes	Negative							No											Eligible	Yes
Njombe	Njombe TC	128/2024	Yes	22	No			Yes	22	Negative	No							Yes	2024-04-17	Negative				No											Eligible	Yes
Njombe	Njombe TC	050/2024	Yes	27	Yes	Yes	Negative									Yes	Negative							No											Eligible	Yes
Njombe	Njombe TC	155/2024	Yes	23	No			Yes	18	Negative	No							Yes	2024-06-14	Negative				No											Eligible	Yes
Njombe	Njombe TC	248/2024	Yes	30	Yes	Yes	Negative									Yes	Negative							No											Eligible	Yes
Njombe	Njombe TC	249/2024	Yes	21	Yes	Yes	Negative									Yes	Negative							No											Eligible	Yes
Njombe	Makambako TC	366/2024	Yes	26	Yes	Yes	Negative									Yes	Negative							No											Eligible	Yes
Njombe	Njombe DC	095/2024	Yes	18	Yes	Yes	Negative									Yes	Negative							No											Eligible	Yes
Njombe	Njombe DC	096/2024	Yes	36	Yes	Yes	Negative									Yes	Negative							No											Eligible	Yes
Njombe	Njombe DC	097/2024	Yes	18	Yes	Yes	Negative									Yes	Negative							No											Eligible	Yes
Njombe	Njombe TC	251/2024	Yes	32	Yes	Yes	Negative									Yes	Negative							No											Eligible	Yes
Njombe	Njombe TC	252/2024	Yes	20	Yes	Yes	Negative									Yes	Negative							No											Eligible	Yes
Njombe	Njombe TC	253/2024	Yes	19	Yes	Yes	Negative									Yes	Negative							No											Eligible	Yes
Njombe	Njombe TC	254/2024	Yes	25	Yes	Yes	Negative									Yes	Negative							No											Eligible	Yes
Njombe	Njombe TC	255/2024	Yes	18	Yes	Yes	Negative									Yes	Negative							No											Eligible	Yes
Njombe	Makambako TC	367/2024	Yes	25	Yes	Yes	Negative									Yes	Negative							No											Eligible	Yes
Njombe	Makambako TC	368/2024	Yes	22	Yes	Yes	Negative									Yes	Negative							No											Eligible	Yes
Njombe	Makambako TC	369/2024	Yes	25	Yes	Yes	Negative									Yes	Negative							No											Eligible	Yes
Njombe	Wanging'ombe DC	169/2024	Yes	43	Yes	Yes	Negative									Yes	Negative							No											Eligible	Yes
Njombe	Njombe TC	256/2024	Yes	31	Yes	Yes	Negative									Yes	Negative							No											Eligible	Yes
Njombe	Njombe TC	257/2024	Yes	29	Yes	Yes	Negative									Yes	Negative							No											Eligible	Yes
Njombe	Njombe TC	258/2024	Yes	34	Yes	Yes	Negative									Yes	Negative							No											Eligible	Yes
Njombe	Njombe TC	258/2024	Yes	34	Yes	Yes	Negative									Yes	Negative							No											Eligible	Yes
Njombe	Njombe TC	259/2024	Yes	19	Yes	Yes	Negative									Yes	Negative							No											Eligible	Yes
Njombe	Njombe TC	260/2024	Yes	33	Yes	Yes	Negative									Yes	Negative							No											Eligible	Yes
Njombe	Njombe TC	261/2024	Yes	26	Yes	Yes	Negative									Yes	Negative							No											Eligible	Yes
Njombe	Njombe TC	262/2024	Yes	28	Yes	Already HIV positive									Yes	Yes	Negative							No											Eligible	Yes
Njombe	Njombe TC	185/2024	Yes	36	Yes	Yes	Negative									Yes	Negative							No											Eligible	Yes
Njombe	Njombe TC	257/2024	Yes	27	Yes	Yes	Negative									Yes	Negative							No											Eligible	Yes
Njombe	Njombe TC	250/2024	Yes	32	Yes	Yes	Positive							Yes	Yes	Yes	Negative							No											Eligible	Yes
Njombe	Njombe TC	019/2024	Yes	29	No			Yes	14	Negative	No							Yes	2024-03-09	Negative				No											Eligible	Yes
Njombe	Makambako TC	370/2024	Yes	25	Yes	Yes	Negative									Yes	Negative							No											Eligible	Yes
Njombe	Makambako TC	371/2024	Yes	35	Yes	Yes	Negative									Yes	Negative							No											Eligible	Yes
Njombe	Makambako TC	372/2024	Yes	19	Yes	Yes	Negative									Yes	Negative							No											Eligible	Yes
Njombe	Makambako TC	375/2024	Yes	32	Yes	Already HIV positive									Yes	Yes	Negative							No											Eligible	Yes
Njombe	Makambako TC	376/2024	Yes	31	Yes	Yes	Negative									Yes	Negative							No											Eligible	Yes
Njombe	Njombe TC	264/2024	Yes	40	Yes	Yes	Negative									Yes	Negative							No											Eligible	Yes
Njombe	Njombe TC	265/2024	Yes	25	Yes	Yes	Negative									Yes	Negative							No											Eligible	Yes
Njombe	Njombe TC	266/2024	Yes	22	Yes	Yes	Negative									Yes	Negative							No											Eligible	Yes
Njombe	Njombe TC	267/2024	Yes	24	Yes	Yes	Negative									Yes	Negative							No											Eligible	Yes
Njombe	Wanging'ombe DC	171/2024	Yes	24	Yes	Yes	Positive							Yes	No	Yes	Negative							No											Eligible	Yes
Njombe	Njombe TC	252/2024	No	33	Yes	Yes	Negative									Yes	Negative							No											Eligible	Yes
Njombe	Njombe TC	253/2024	Yes	20	Yes	Yes	Negative									Yes	Negative							No											Eligible	Yes
Njombe	Njombe TC	254/2024	Yes	30	Yes	Yes	Negative									Yes	Negative							No											Eligible	Yes
Njombe	Njombe TC	268/2024	Yes	28	Yes	Yes	Negative									Yes	Negative							No											Eligible	Yes
Njombe	Njombe TC	269/2024	Yes	28	Yes	Yes	Negative									Yes	Negative							No											Eligible	Yes
Njombe	Njombe TC	270/2024	Yes	21	Yes	Already HIV positive									Yes	Yes	Negative							No											Eligible	Yes
Njombe	Njombe TC	271/2024	Yes	19	Yes	Yes	Negative									Yes	Negative							No											Eligible	Yes
Njombe	Makambako TC	377/2024	Yes	40	Yes	Yes	Negative									Yes	Negative							No											Eligible	Yes
Njombe	Njombe DC	101/2024	Yes	20	Yes	Yes	Negative									Yes	Negative							No											Eligible	Yes
Njombe	Njombe DC	099/2024	Yes	28	Yes	Yes	Negative									Yes	Positive				Yes	Benzathine penicillin G		No											Eligible	Yes
Njombe	Makambako TC	378/2024	Yes	33	Yes	Yes	Negative									Yes	Negative							No											Eligible	Yes
Njombe	Makambako TC	379/2024	Yes	32	Yes	Yes	Negative									Yes	Negative							No											Eligible	Yes
Njombe	Njombe TC	128/2024	Yes	22	No			No										Yes	2024-04-18	Negative				No											Eligible	Yes
Njombe	Njombe TC	257/2024	Yes	20	Yes	Yes	Negative									Yes	Negative							No											Eligible	Yes
Njombe	Njombe TC	272/2024	Yes	21	Yes	Yes	Negative									Yes	Negative							No											Eligible	Yes
Njombe	Njombe TC	273/2024	Yes	19	Yes	Yes	Negative									Yes	Negative							No											Eligible	Yes
Njombe	Njombe TC	274/2024	Yes	30	Yes	Yes	Negative									Yes	Negative							No											Eligible	Yes
Njombe	Njombe TC	275/2024	Yes	33	Yes	Yes	Negative									Yes	Negative							No											Eligible	Yes
Njombe	Njombe TC	276/2024	Yes	36	Yes	Yes	Negative									Yes	Negative							No											Eligible	Yes
Njombe	Njombe TC	260/2024	Yes	31	Yes	Yes	Negative									Yes	Negative							No											Eligible	Yes
Njombe	Njombe TC	277/2024	Yes	25	Yes	Yes	Negative									Yes	Negative							No											Eligible	Yes
Njombe	Njombe TC	278/2024	Yes	21	Yes	Yes	Negative									Yes	Negative							No											Eligible	Yes
Njombe	Njombe TC	279/2024	Yes	30	Yes	Already HIV positive									Yes	Yes	Negative							No											Eligible	Yes
Njombe	Njombe TC	280/2024	Yes	31	Yes	Already HIV positive									Yes	Yes	Negative							No											Eligible	Yes
Njombe	Njombe TC	281/2024	Yes	33	Yes	Yes	Negative									Yes	Negative							No											Eligible	Yes
Njombe	Njombe TC	282/2024	Yes	25	Yes	Yes	Negative									Yes	Negative							No											Eligible	Yes
Njombe	Njombe TC	281/2024	Yes	33	Yes	Yes	Negative									Yes	Negative							No											Eligible	Yes
Njombe	Makambako TC	380/2024	Yes	21	Yes	Yes	Negative									Yes	Negative							No											Eligible	Yes
Njombe	Makambako TC	381/2024	Yes	20	Yes	Yes	Negative									Yes	Negative							No											Eligible	Yes
Njombe	Makambako TC	382/2024	Yes	19	Yes	Yes	Negative									Yes	Negative							No											Eligible	Yes
Njombe	Makambako TC	383/2024	Yes	17	Yes	No										Yes	Negative							No											Eligible	Yes
Njombe	Makambako TC	384/2024	Yes	40	Yes	Yes	Positive							Yes	No	Yes	Negative							No											Eligible	Yes
Njombe	Njombe DC	059/2024	Yes	17	Yes	Yes	Negative									Yes	Negative							No											Eligible	Yes
Njombe	Njombe DC	102/2024	Yes	20	Yes	Yes	Negative									Yes	Negative							No											Eligible	Yes
Njombe	Njombe DC	104/2024	Yes	21	Yes	Yes	Negative									Yes	Negative							No											Eligible	Yes
Njombe	Njombe DC	105/2024	Yes	33	Yes	Already HIV positive									Yes	Yes	Negative							No											Eligible	Yes
Njombe	Makambako TC	386/2024	Yes	31	Yes	Yes	Negative									Yes	Negative							No											Eligible	Yes
Njombe	Makambako TC	387/2024	Yes	27	Yes	Yes	Negative									Yes	Negative							No											Eligible	Yes
Njombe	Njombe TC	263/2024	Yes	29	Yes	Yes	Negative									Yes	Negative							No											Eligible	Yes
Njombe	Wanging'ombe DC	174/2024	Yes	25	Yes	Yes	Negative									Yes	Negative							No											Eligible	Yes
Njombe	Wanging'ombe DC	077/2024	Yes	23	Yes	Yes	Negative									Yes	Negative							No											Eligible	Yes
Njombe	Njombe DC	106/2024	Yes	39	Yes	Yes	Negative									Yes	Negative							No											Eligible	Yes
Njombe	Njombe DC	107/2024	Yes	30	Yes	Yes	Negative									Yes	Negative							No											Eligible	Yes
Njombe	Ludewa DC	111/2024	Yes	33	Yes	Yes	Negative									Yes	Negative							No											Eligible	Yes
Njombe	Ludewa DC	112/2024	Yes	18	Yes	Yes	Negative									Yes	Negative							No											Eligible	Yes
Njombe	Ludewa DC	113/2024	Yes	22	Yes	Yes	Negative									Yes	Negative							No											Eligible	Yes
Njombe	Ludewa DC	114/2024	Yes	26	Yes	Yes	Negative									Yes	Negative							No											Eligible	Yes
Njombe	Ludewa DC	115/2024	Yes	26	Yes	Yes	Negative									Yes	Negative							No											Eligible	Yes
Njombe	Ludewa DC	116/2024	Yes	35	Yes	Yes	Negative									Yes	Negative							No											Eligible	Yes
Njombe	Ludewa DC	101/2024	Yes	18	Yes	Yes	Negative									Yes	Negative							No											Eligible	Yes
Njombe	Njombe DC	109/2024	Yes	32	Yes	Yes	Negative									Yes	Negative							No											Eligible	Yes
Njombe	Njombe DC	110/2024	Yes	33	Yes	Yes	Negative									Yes	Negative							No											Eligible	Yes
Njombe	Njombe DC	112/2024	Yes	26	Yes	Yes	Negative									Yes	Negative							No											Eligible	Yes
Njombe	Njombe DC	111/2024	Yes	24	Yes	Yes	Negative									Yes	Negative							No											Eligible	Yes
Njombe	Njombe DC	103/2024	Yes	23	Yes	Yes	Negative									Yes	Negative							No											Eligible	Yes
Njombe	Makambako TC	388/2024	Yes	22	Yes	Yes	Negative									Yes	Negative							No											Eligible	Yes
Njombe	Njombe TC	389/2024	Yes	21	Yes	Yes	Negative									Yes	Negative							No											Eligible	Yes
Njombe	Wanging'ombe DC	058/2024	Yes	24	No			Yes	19	Negative	No							Yes	2024-03-08	Negative				No											Eligible	Yes
Njombe	Wanging'ombe DC	180/2024	Yes	21	Yes	Yes	Negative									Yes	Negative							No											Eligible	Yes
Njombe	Wanging'ombe DC	181/2024	Yes	21	Yes	Yes	Negative									Yes	Negative							No											Eligible	Yes
Njombe	Makambako TC	391/2024	Yes	24	Yes	Yes	Negative									Yes	Negative							No											Eligible	Yes
Njombe	Makambako TC	392/2024	Yes	28	Yes	Yes	Negative									Yes	Negative							No											Eligible	Yes
Njombe	Makambako TC	393/2024	Yes	33	Yes	Already HIV positive									Yes	Yes	Negative							No											Eligible	Yes
Njombe	Njombe TC	283/2024	Yes	38	Yes	Yes	Negative									Yes	Negative							No											Eligible	Yes
Njombe	Njombe TC	284/2024	Yes	28	Yes	Yes	Negative									Yes	Negative							No											Eligible	Yes
Njombe	Njombe TC	285/2024	Yes	24	Yes	Already HIV positive									Yes	Yes	Negative							No											Eligible	Yes
Njombe	Njombe TC	286/2024	Yes	39	Yes	Yes	Negative									Yes	Negative							No											Eligible	Yes
Njombe	Njombe TC	287/2024	Yes	27	Yes	Yes	Negative									Yes	Negative							No											Eligible	Yes
Njombe	Njombe TC	288/2024	Yes	20	Yes	Yes	Negative									Yes	Negative							No											Eligible	Yes
Njombe	Njombe TC	289/2024	Yes	18	Yes	Yes	Negative									Yes	Negative							No											Eligible	Yes
Njombe	Makambako TC	394/2024	Yes	26	Yes	Already HIV positive									Yes	Yes	Negative							No											Eligible	Yes
Njombe	Makambako TC	395/2023	Yes	20	Yes	Yes	Negative									Yes	Negative							Yes	2024-08-09	0		20	Negative						Eligible	Yes
Njombe	Njombe DC	113/2024	Yes	24	Yes	Yes	Negative									Yes	Negative							No											Eligible	Yes
Njombe	Njombe DC	114/2024	Yes	20	Yes	Yes	Negative									Yes	Negative							No											Eligible	Yes
Njombe	Njombe TC	504/2024	Yes	23	Yes	Yes	Negative									Yes	Negative							No											Eligible	Yes
Njombe	Njombe TC	507/2024	Yes	21	Yes	Yes	Negative									Yes	Negative							No											Eligible	Yes
Njombe	Njombe TC	508/2024	Yes	23	Yes	No										No								No											Eligible	Yes
Njombe	Makambako TC	396/2024	Yes	33	Yes	Yes	Negative									Yes	Negative							No											Eligible	Yes
Njombe	Makambako TC	397/2024	Yes	19	Yes	Yes	Negative									Yes	Negative							No											Eligible	Yes
Njombe	Makambako TC	398/2024	Yes	27	Yes	Yes	Negative									Yes	Negative							No											Eligible	Yes
Njombe	Makambako TC	399/2024	Yes	19	Yes	Yes	Negative									Yes	Negative							No											Eligible	Yes
Njombe	Njombe TC	290/2024	Yes	30	Yes	Yes	Negative									Yes	Negative							No											Eligible	Yes
Njombe	Njombe TC	291/2024	Yes	31	Yes	Already HIV positive									Yes	Yes	Negative							No											Eligible	Yes
Njombe	Njombe TC	292/2024	Yes	35	Yes	Yes	Negative									Yes	Negative							No											Eligible	Yes
Njombe	Njombe TC	293/2024	Yes	31	Yes	Yes	Negative									Yes	Negative							No											Eligible	Yes
Njombe	Njombe TC	294/2024	Yes	29	Yes	Yes	Negative									Yes	Negative							No											Eligible	Yes
Njombe	Njombe TC	295/2024	Yes	31	Yes	Yes	Negative									Yes	Negative							No											Eligible	Yes
Njombe	Njombe TC	296/2024	Yes	20	Yes	Yes	Negative									Yes	Negative							No											Eligible	Yes
Njombe	Njombe DC	115/2024	Yes	27	Yes	Yes	Negative									Yes	Negative							No											Eligible	Yes
Njombe	Njombe DC	116/2024	Yes	34	Yes	Already HIV positive									Yes	Yes	Negative							No											Eligible	Yes
Njombe	Njombe DC	117/2024	Yes	39	Yes	Yes	Negative									Yes	Negative							No											Eligible	Yes
Njombe	Makambako TC	401/2024	Yes	22	Yes	Yes	Negative									Yes	Negative							No											Eligible	Yes
Njombe	Makambako TC	402/2024	Yes	38	Yes	Yes	Negative									Yes	Negative							No											Eligible	Yes
Njombe	Njombe TC	297/2024	Yes	32	Yes	Already HIV positive									Yes	Yes	Negative							No											Eligible	Yes
Njombe	Njombe TC	299/2024	Yes	18	Yes	Yes	Positive							Yes	No	Yes	Negative							No											Eligible	Yes
Njombe	Njombe TC	299/2024	Yes	31	Yes	Yes	Negative									Yes	Negative							No											Eligible	Yes
Njombe	Njombe TC	300/2024	Yes	37	Yes	Yes	Negative									Yes	Negative							No											Eligible	Yes
Njombe	Njombe TC	301/2024	Yes	28	Yes	Yes	Negative									Yes	Negative							No											Eligible	Yes
Njombe	Njombe TC	302/2024	Yes	23	Yes	Yes	Negative									Yes	Negative							No											Eligible	Yes
Njombe	Njombe TC	303/2024	Yes	31	Yes	Yes	Negative									Yes	Negative							No											Eligible	Yes
Njombe	Njombe TC	304/2024	Yes	29	Yes	Already HIV positive									Yes	Yes	Negative							No											Eligible	Yes
Njombe	Njombe TC	305/2024	Yes	20	Yes	Yes	Negative									Yes	Negative							No											Eligible	Yes
Njombe	Njombe TC	306/2024	Yes	28	Yes	Yes	Positive							Yes	No	Yes	Negative							No											Eligible	Yes
Njombe	Njombe TC	307/2024	Yes	19	Yes	Yes	Negative									Yes	Negative							No											Eligible	Yes
Njombe	Njombe TC	308/2024	Yes	18	Yes	Yes	Negative									Yes	Negative							No											Eligible	Yes
Njombe	Njombe TC	309/2024	Yes	32	Yes	Yes	Negative									Yes	Negative							No											Eligible	Yes
Njombe	Makambako TC	407/2024	Yes	21	Yes	Yes	Negative									Yes	Negative							No											Eligible	Yes
Njombe	Makambako TC	405/2024	Yes	31	Yes	Yes	Negative									Yes	Negative							No											Eligible	Yes
Njombe	Makambako TC	406/2024	Yes	36	Yes	Yes	Negative									Yes	Negative							No											Eligible	Yes
Njombe	Ludewa DC	158/2024	Yes	26	Yes	Yes	Negative									Yes	Negative							No											Eligible	Yes
Njombe	Njombe DC	119/2024	Yes	22	Yes	Yes	Negative									Yes	Negative							No											Eligible	Yes
Njombe	Njombe DC	120/2024	Yes	31	Yes	Yes	Negative									Yes	Negative							No											Eligible	Yes
Njombe	Njombe DC	121/2024	Yes	21	Yes	Yes	Negative									Yes	Negative							No											Eligible	Yes
Njombe	Makambako TC	408/2024	Yes	31	Yes	Yes	Negative									Yes	Negative							No											Eligible	Yes
Njombe	Makambako TC	409/2024	Yes	19	Yes	Yes	Negative									Yes	Negative							No											Eligible	Yes
Njombe	Makambako TC	410/2024	Yes	31	Yes	No										Yes	Negative							No											Eligible	Yes
Njombe	Makambako TC	411/2024	Yes	25	Yes	Yes	Negative									Yes	Negative							No											Eligible	Yes
Njombe	Ludewa DC	160/2024	Yes	23	Yes	Yes	Negative									Yes	Negative							No											Eligible	Yes
Njombe	Ludewa DC	161/2024	Yes	28	Yes	Already HIV positive									Yes	Yes	Negative							No											Eligible	Yes
Njombe	Njombe TC	310/2024	Yes	32	Yes	Yes	Negative									Yes	Negative							No											Eligible	Yes
Njombe	Njombe TC	311/2024	Yes	20	Yes	Yes	Negative									Yes	Negative							No											Eligible	No
Njombe	Njombe TC	312/2024	Yes	25	Yes	Yes	Negative									Yes	Negative							No											Eligible	Yes
Njombe	Njombe TC	313/2024	Yes	27	Yes	Yes	Negative									Yes	Negative							No											Eligible	Yes
Njombe	Njombe TC	314/2024	Yes	24	Yes	Yes	Negative									Yes	Negative							No											Eligible	Yes
Njombe	Njombe TC	315/2024	Yes	30	Yes	Yes	Negative									Yes	Negative							No											Eligible	Yes
Njombe	Njombe TC	316/2024	Yes	36	Yes	Yes	Negative									Yes	Negative							No											Eligible	Yes
Njombe	Njombe TC	317/2024	Yes	30	Yes	Yes	Negative									Yes	Negative							No											Eligible	Yes
Njombe	Njombe TC	318/2024	Yes	20	Yes	Already HIV positive									Yes	Yes	Negative							No											Eligible	Yes
Njombe	Njombe TC	319/2024	Yes	33	Yes	Yes	Negative									Yes	Negative							No											Eligible	Yes
Njombe	Njombe TC	320/2024	Yes	21	Yes	Yes	Negative									Yes	Positive							No											Eligible	Yes
Njombe	Njombe TC	321/2024	Yes	37	Yes	Yes	Negative									Yes	Negative							No											Eligible	Yes
Njombe	Njombe TC	322/2024	Yes	30	Yes	Yes	Negative									Yes	Negative							No											Eligible	Yes
Njombe	Njombe TC	323/2024	Yes	27	Yes	Yes	Negative									Yes	Negative							No											Eligible	Yes
Njombe	Njombe DC	122/2024	Yes	36	Yes	Yes	Negative									Yes	Negative							No											Eligible	Yes
Njombe	Makambako TC	412/2024	Yes	37	Yes	Yes	Negative									Yes	Negative							No											Eligible	Yes
Njombe	Makambako TC	413/2025	Yes	40	Yes	Yes	Negative									Yes	Negative							No											Eligible	Yes
Njombe	Makambako TC	414/2024	Yes	21	Yes	Yes	Negative									Yes	Negative							No											Eligible	Yes
Njombe	Makambako TC	416/2024	Yes	18	Yes	Yes	Negative									Yes	Negative							No											Eligible	Yes
Njombe	Njombe TC	293/2024	Yes	24	Yes	Yes	Negative									Yes	Negative							No											Eligible	Yes
Njombe	Njombe TC	292/2024	Yes	26	Yes	Yes	Negative									Yes	Negative							No											Eligible	Yes
Njombe	Njombe TC	290/2024	Yes	20	Yes	Yes	Negative									Yes	Negative							No											Eligible	Yes
Njombe	Njombe TC	292/2024	Yes	20	Yes	Yes	Positive							Yes	Yes	Yes	Negative							No											Eligible	Yes
Njombe	Wanging'ombe DC	151/2024	Yes	40	Yes	Yes	Negative									Yes	Negative							No											Eligible	Yes
Njombe	Wanging'ombe DC	054/2024	Yes	37	No			Yes	18	Negative	No							Yes	2024-06-17	Negative				No											Eligible	Yes
Njombe	Makambako TC	417/2024	Yes	17	Yes	Yes	Negative									Yes	Negative							No											Eligible	Yes
Njombe	Makambako TC	418/2024	Yes	22	Yes	Yes	Negative									Yes	Negative							No											Eligible	Yes
Njombe	Makambako TC	419/2024	Yes	21	Yes	Yes	Negative									Yes	Negative							No											Eligible	Yes
Njombe	Makambako TC	420/2024	Yes	20	Yes	Yes	Negative									Yes	Negative							No											Eligible	Yes
Njombe	Makambako TC	422/2024	Yes	26	Yes	Yes	Negative									Yes	Negative							No											Eligible	Yes
Njombe	Makambako TC	423/2042	Yes	29	Yes	Yes	Negative									Yes	Negative							No											Eligible	Yes
Njombe	Makambako TC	424/2024	Yes	28	Yes	Yes	Negative									Yes	Negative							No											Eligible	Yes
Njombe	Njombe TC	198/2024	Yes	18	Yes	Yes	Negative									Yes	Negative							No											Eligible	Yes
Njombe	Makambako TC	425/2024	Yes	21	Yes	Yes	Negative									Yes	Negative							No											Eligible	Yes
Njombe	Makambako TC	427/2024	Yes	40	Yes	Yes	Negative									Yes	Negative							No											Eligible	Yes
Njombe	Njombe DC	124/2024	Yes	31	Yes	Yes	Negative									Yes	Negative							No											Eligible	Yes
Njombe	Ludewa DC	169/2024	Yes	33	Yes	Yes	Negative									Yes	Negative							No											Eligible	Yes
Njombe	Njombe TC	301/2024	Yes	27	Yes	Yes	Negative									Yes	Negative							No											Eligible	Yes
Njombe	Njombe TC	303/2024	Yes	25	Yes	Yes	Negative									Yes	Negative							No											Eligible	Yes
Njombe	Njombe TC	303/2024	Yes	31	Yes	Yes	Negative									Yes	Negative							No											Eligible	Yes
Njombe	Njombe TC	305/2024	Yes	28	Yes	Yes	Negative									Yes	Negative							No											Eligible	Yes
Njombe	Njombe TC	307/2024	Yes	26	Yes	Yes	Negative									Yes	Negative							No											Eligible	Yes
Njombe	Makambako TC	435/2024	Yes	24	Yes	Yes	Negative									Yes	Negative							No											Eligible	Yes
Njombe	Makambako TC	428/2024	Yes	27	Yes	Yes	Negative									Yes	Negative							No											Eligible	Yes
Njombe	Makambako TC	429/2024	Yes	29	Yes	Yes	Negative									Yes	Negative							No											Eligible	Yes
Njombe	Makambako TC	432/2024	Yes	31	Yes	Yes	Negative									Yes	Negative							No											Eligible	Yes
Njombe	Makambako TC	433/2024	Yes	26	Yes	Yes	Negative									Yes	Negative							No											Eligible	Yes
Njombe	Makambako TC	434/2024	Yes	30	Yes	Yes	Negative									Yes	Negative							No											Eligible	Yes
Njombe	Njombe TC	308/2024	Yes	23	Yes	Yes	Negative									Yes	Negative							No											Eligible	Yes
Njombe	Njombe TC	310/2024	Yes	20	Yes	Yes	Negative									Yes	Negative							No											Eligible	Yes
Njombe	Makambako TC	436/2024	Yes	35	Yes	Yes	Negative									Yes	Negative							No											Eligible	Yes
Njombe	Makambako TC	437/2024	Yes	35	Yes	Yes	Negative									Yes	Negative							No											Eligible	Yes
Njombe	Makambako TC	438/2024	Yes	27	Yes	Yes	Negative									Yes	Negative							No											Eligible	Yes
Njombe	Njombe TC	311/2024	Yes	30	Yes	Yes	Negative									Yes	Negative							No											Eligible	Yes
Njombe	Wanging'ombe DC	067/2024	Yes	24	Yes	No										Yes	Negative							No											Eligible	Yes
Njombe	Wanging'ombe DC	200/2024	Yes	40	Yes	No										Yes	Negative							No											Eligible	Yes
Njombe	Wanging'ombe DC	039/2024	Yes	17	No			No										No						No											Eligible	Yes
Njombe	Makambako TC	439/2024	Yes	22	Yes	Yes	Negative									Yes	Negative							No											Eligible	Yes
Njombe	Makambako TC	440/2024	Yes	22	Yes	Yes	Negative									Yes	Negative							No											Eligible	Yes
Njombe	Njombe DC	126/2024	Yes	28	Yes	Already HIV positive									Yes	Yes	Negative							No											Eligible	Yes
Njombe	Njombe DC	129/1024	Yes	24	Yes	Yes	Negative									Yes	Positive				Yes	Benzathine penicillin G		No											Eligible	Yes
Njombe	Makambako TC	444/2024	Yes	24	Yes	No										Yes	Negative							No											Eligible	Yes
Njombe	Makambako TC	449/2024	Yes	32	Yes	Yes	Negative									Yes	Negative							No											Eligible	Yes
Njombe	Wanging'ombe DC	204/2024	Yes	36	Yes	Yes	Negative									Yes	Negative							No											Eligible	Yes
Njombe	Wanging'ombe DC	202/2024	Yes	25	Yes	Yes	Negative									Yes	Negative							No											Eligible	Yes
Njombe	Wanging'ombe DC	157/2024	Yes	27	No			Yes	8	Negative	Yes	12	Negative					No						No											Eligible	Yes
Njombe	Wanging'ombe DC	203/2024	No	28	Yes	Yes	Negative									Yes	Negative							No											Eligible	Yes
Njombe	Makambako TC	450/2024	Yes	24	Yes	Yes	Negative									Yes	Negative							No											Eligible	Yes
Njombe	Makambako TC	451/2024	Yes	24	Yes	Yes	Negative									Yes	Negative							No											Eligible	Yes
Njombe	Makambako TC	452/2024	Yes	26	Yes	Yes	Negative									Yes	Negative							No											Eligible	Yes
Njombe	Makambako TC	453/2024	Yes	17	Yes	No										Yes	Negative							No											Eligible	Yes
Njombe	Makambako TC	454/2024	Yes	33	Yes	Yes	Negative									Yes	Negative							No											Eligible	Yes
Njombe	Wanging'ombe DC	377/2024	Yes	23	Yes	Yes	Negative									Yes	Negative							No											Eligible	Yes
Njombe	Wanging'ombe DC	376/2024	Yes	30	Yes	Already HIV positive									Yes	Yes	Negative							No											Eligible	Yes
Njombe	Wanging'ombe DC	374/2024	Yes	34	Yes	Yes	Negative									Yes	Negative							No											Eligible	Yes
Njombe	Makambako TC	460/2024	Yes	28	Yes	Yes	Negative									Yes	Negative							No											Eligible	Yes
Njombe	Makambako TC	457/2024	Yes	30	Yes	Yes	Negative									Yes	Negative							No											Eligible	Yes
Njombe	Makambako TC	458/2024	Yes	27	Yes	Yes	Negative									Yes	Negative							No											Eligible	Yes
Njombe	Makambako TC	459/2024	Yes	19	Yes	Yes	Negative									Yes	Negative							No											Eligible	Yes
Njombe	Wanging'ombe DC	144/2024	Yes	39	No			Yes	17	Positive				Yes				Yes	2024-06-25	Negative				No											Eligible	Yes
Njombe	Wanging'ombe DC	363/2024	Yes	35	Yes	Already HIV positive									Yes	Yes	Negative							No											Eligible	Yes
Njombe	Wanging'ombe DC	379/2024	Yes	27	Yes	Yes	Negative									Yes	Negative							No											Eligible	Yes
Njombe	Wanging'ombe DC	378/2024	Yes	37	Yes	Yes	Negative									Yes	Negative							No											Eligible	Yes
Njombe	Makambako TC	462/2024	Yes	35	Yes	Yes	Negative									Yes	Negative							No											Eligible	Yes
Njombe	Makambako TC	463/2024	Yes	25	Yes	Yes	Negative									Yes	Negative							No											Eligible	Yes
Njombe	Makambako TC	464/2024	Yes	36	Yes	Yes	Negative									Yes	Negative							No											Eligible	Yes
Njombe	Makambako TC	465/2024	Yes	29	Yes	Yes	Negative									Yes	Negative							No											Eligible	Yes
Njombe	Wanging'ombe DC	381/2024	Yes	27	Yes	Yes	Negative									Yes	Negative							No											Eligible	Yes
Njombe	Wanging'ombe DC	382/2024	Yes	24	Yes	Yes	Negative									Yes	Negative							No											Eligible	Yes
Njombe	Njombe DC	132/2024	Yes	19	Yes	Yes	Negative									Yes	Negative							No											Eligible	Yes
Njombe	Makambako TC	469/2025	Yes	28	Yes	Yes	Negative									Yes	Negative							No											Eligible	Yes
Njombe	Makambako TC	466/2024	Yes	35	Yes	Yes	Negative									Yes	Negative							No											Eligible	Yes
Njombe	Makambako TC	467/2024	Yes	36	Yes	Yes	Negative									Yes	Negative							No											Eligible	Yes
Njombe	Makambako TC	468/2024	Yes	24	Yes	Yes	Negative									Yes	Negative							No											Eligible	Yes
Njombe	Wanging'ombe DC	211/2024	Yes	25	Yes	Yes	Negative									Yes	Negative							No											Eligible	Yes
Njombe	Wanging'ombe DC	163/2024	Yes	24	Yes	Yes	Negative									Yes	Negative							No											Eligible	Yes
Njombe	Wanging'ombe DC	288/2024	Yes	35	No			Yes	20	Negative	No							Yes	2024-07-25	Negative				No											Eligible	Yes
Njombe	Wanging'ombe DC	137/2024	No	23	No			Yes	7	Negative	No							Yes	2024-07-19	Negative				No											Eligible	Yes
Njombe	Wanging'ombe DC	214/2024	Yes	29	Yes	Yes	Negative									Yes	Negative							No											Eligible	Yes
Njombe	Wanging'ombe DC	213/2024	Yes	19	Yes	Yes	Negative									Yes	Negative							No											Eligible	Yes
Njombe	Wanging'ombe DC	212/2024	Yes	27	Yes	Yes	Negative									Yes	Negative							No											Eligible	Yes
